# Supplementary material for: Fossil Hyaenanche Pollen from the Eocene of Kenya: The Paleophytogeograpy and Paleoclimate of a Relict Plant Genus Endemic to the Cape Province, South Africa
Source: Biology (Basel). 2024 Dec 20;13(12):1079. doi: 10.3390/biology13121079 (PMC11672945; doi:10.3390/biology13121079)
Supplement: Supplementary file 1 [file biology-13-01079-s001.zip]

Archive with 2 entries (2 files):
- Supplementary_Materials_File_01.xlsx
- Supplementary_Materials_File_02.pdf
