# Supplementary material for: Fossil Hyaenanche Pollen from the Eocene of Kenya: The Paleophytogeograpy and Paleoclimate of a Relict Plant Genus Endemic to the Cape Province, South Africa
Source: Biology (Basel). 2024 Dec 20;13(12):1079. doi: 10.3390/biology13121079 (PMC11672945; doi:10.3390/biology13121079)
Supplement: Supplementary file 1 [file biology-13-01079-s001.zip › Supplementary_Materials_File_01.xlsx]

## Sheet: Picro_elev
1	scientificName	decimalLatitude	decimalLongitude	countryCode	gbifID	basisOfRecord	Elevation	Koeppen NR	Koeppen Abrev	Biome Name	Biome NR	ECO_NAME	ECO_NUM	Pavg01	Pavg02	Pavg03	Pavg04	Pavg05	Pavg06	Pavg07	Pavg08	Pavg09	Pavg10	Pavg11	Pavg12	Tavg01	Tavg02	Tavg03	Tavg04	Tavg05	Tavg06	Tavg07	Tavg08	Tavg09	Tavg10	Tavg11	Tavg12	Tmax01	Tmax02	Tmax03	Tmax04	Tmax05	Tmax06	Tmax07	Tmax08	Tmax09	Tmax10	Tmax11	Tmax12
2	Hyaenanche globosa (Gaertn.) Lamb. & Vahl	-31.7	18.743056	ZAF	3708294155	PRESERVED_SPECIMEN	122	211	BWh	Deserts & Xeric Shrublands	13	Succulent Karoo	22	4	5	9	20	31	39	35	32	18	11	9	7	24.3	24.5	23.2	20.5	16.9	14.5	13.8	14.4	16.2	18.8	21.3	22.9	32.7	33	31.1	28.1	23.5	20.9	20.1	21.2	23.3	18.8	21.3	22.9
3	Hyaenanche globosa (Gaertn.) Lamb. & Vahl	-31.711111	18.741389	ZAF	3708294156	PRESERVED_SPECIMEN	104	211	BWh	Deserts & Xeric Shrublands	13	Succulent Karoo	22	4	4	9	19	30	38	35	32	18	11	8	7	24.3	24.5	23.3	20.6	17	14.5	13.8	14.5	16.3	18.9	21.3	22.9	32.8	33	31.1	28.2	23.7	21	20.2	21.3	23.4	18.9	21.3	22.9
4	Hyaenanche globosa (Gaertn.) Lamb. & Vahl	-31.713307	18.728503	ZAF	3902131072	HUMAN_OBSERVATION	110	211	BWh	Deserts & Xeric Shrublands	13	Succulent Karoo	22	4	4	9	19	30	38	35	32	18	11	8	7	24.3	24.5	23.2	20.6	17	14.5	13.8	14.5	16.3	18.9	21.3	22.9	32.8	33.1	31.2	28.2	23.7	21	20.2	21.3	23.5	18.9	21.3	22.9
5	Hyaenanche globosa (Gaertn.) Lamb. & Vahl	-31.730106	18.696528	ZAF	4018134917	HUMAN_OBSERVATION	417	222	BSk	Mediterranean Forests, Woodlands & Scrublands	12	Montane fynbos and renosterveld	3	5	6	11	21	35	42	38	38	21	14	12	8	23.1	23.4	22.1	19.4	15.8	13.4	12.7	13.6	15.2	17.8	20.2	21.7	31.4	31.7	29.9	26.8	22.4	19.7	18.9	20.2	22.3	17.8	20.2	21.7
6	Hyaenanche globosa (Gaertn.) Lamb. & Vahl	-31.731667	18.811389	ZAF	3708939173	PRESERVED_SPECIMEN	787	312	Csb	Mediterranean Forests, Woodlands & Scrublands	12	Montane fynbos and renosterveld	3	7	9	14	23	37	46	40	40	25	18	16	10	21.4	21.7	20.3	17.4	13.9	11.6	10.8	11.5	13	15.5	18.1	19.9	28.6	29.1	27.4	24.1	20	17.4	16.5	17.5	19.3	15.5	18.1	19.9
7	Hyaenanche globosa (Gaertn.) Lamb. & Vahl	-31.736193	18.826908	ZAF	1838410312	HUMAN_OBSERVATION	695	312	Csb	Mediterranean Forests, Woodlands & Scrublands	12	Montane fynbos and renosterveld	3	6	8	14	22	36	45	40	39	23	17	15	9	21.8	22.2	20.8	17.8	14.3	11.9	11.1	11.9	13.4	15.9	18.6	20.4	29.2	29.8	28	24.7	20.4	17.8	17	18	19.7	15.9	18.6	20.4
8	Hyaenanche globosa (Gaertn.) Lamb. & Vahl	-31.73764	18.826008	ZAF	3355316083	HUMAN_OBSERVATION	695	312	Csb	Mediterranean Forests, Woodlands & Scrublands	12	Montane fynbos and renosterveld	3	6	8	14	22	36	45	40	39	23	17	15	9	21.8	22.2	20.8	17.8	14.3	11.9	11.1	11.9	13.4	15.9	18.6	20.4	29.2	29.8	28	24.7	20.4	17.8	17	18	19.7	15.9	18.6	20.4
9	Hyaenanche globosa (Gaertn.) Lamb. & Vahl	-31.737778	18.826111	ZAF	3709123366	PRESERVED_SPECIMEN	695	312	Csb	Mediterranean Forests, Woodlands & Scrublands	12	Montane fynbos and renosterveld	3	6	8	14	22	36	45	40	39	23	17	15	9	21.8	22.2	20.8	17.8	14.3	11.9	11.1	11.9	13.4	15.9	18.6	20.4	29.2	29.8	28	24.7	20.4	17.8	17	18	19.7	15.9	18.6	20.4
10	Hyaenanche globosa (Gaertn.) Lamb. & Vahl	-31.73951	18.926251	ZAF	3892278220	HUMAN_OBSERVATION	250	221	BSh	Deserts & Xeric Shrublands	13	Succulent Karoo	22	5	5	10	20	32	40	37	33	19	12	9	7	24.3	24.6	23.1	20.3	16.4	13.8	13.1	13.9	15.8	18.5	21.2	23	32.8	33.2	31.2	28	23.3	20.5	19.6	20.9	23	18.5	21.2	23
11	Hyaenanche globosa (Gaertn.) Lamb. & Vahl	-31.74019	18.82271	ZAF	1838394147	HUMAN_OBSERVATION	711	312	Csb	Mediterranean Forests, Woodlands & Scrublands	12	Montane fynbos and renosterveld	3	6	8	14	23	36	45	40	40	24	17	15	9	21.7	22.1	20.7	17.7	14.2	11.8	11	11.8	13.3	15.8	18.5	20.3	29.1	29.6	27.8	24.5	20.3	17.7	16.8	17.9	19.6	15.8	18.5	20.3
12	Hyaenanche globosa (Gaertn.) Lamb. & Vahl	-31.741111	18.82	ZAF	2005438260	PRESERVED_SPECIMEN	711	312	Csb	Mediterranean Forests, Woodlands & Scrublands	12	Montane fynbos and renosterveld	3	6	8	14	23	36	45	40	40	24	17	15	9	21.7	22.1	20.7	17.7	14.2	11.8	11	11.8	13.3	15.8	18.5	20.3	29.1	29.6	27.8	24.5	20.3	17.7	16.8	17.9	19.6	15.8	18.5	20.3
13	Hyaenanche globosa (Gaertn.) Lamb. & Vahl	-31.742317	18.821795	ZAF	2429197072	HUMAN_OBSERVATION	694	222	BSk	Mediterranean Forests, Woodlands & Scrublands	12	Montane fynbos and renosterveld	3	6	8	14	22	35	44	40	40	24	17	15	9	21.8	22.2	20.8	17.8	14.3	11.9	11.1	11.8	13.4	15.9	18.6	20.4	29.2	29.7	27.9	24.6	20.4	17.7	16.9	17.9	19.7	15.9	18.6	20.4
14	Hyaenanche globosa (Gaertn.) Lamb. & Vahl	-31.743326	18.825442	ZAF	4018532700	HUMAN_OBSERVATION	670	222	BSk	Mediterranean Forests, Woodlands & Scrublands	12	Montane fynbos and renosterveld	3	6	8	13	22	35	44	39	39	23	17	14	9	22	22.3	20.9	17.9	14.4	12	11.2	12	13.5	16.1	18.7	20.5	29.4	29.9	28.1	24.8	20.5	17.9	17	18.1	19.8	16.1	18.7	20.5
15	Hyaenanche globosa (Gaertn.) Lamb. & Vahl	-31.745184	18.789492	ZAF	3708316170	PRESERVED_SPECIMEN	329	221	BSh	Mediterranean Forests, Woodlands & Scrublands	12	Montane fynbos and renosterveld	3	4	5	10	20	33	41	37	35	20	13	10	7	23.1	23.5	22.1	19.2	15.6	13.2	12.4	13.2	14.7	17.3	20	21.8	30.9	31.4	29.5	26.3	21.9	19.4	18.4	19.5	21.2	17.3	20	21.8
16	Hyaenanche globosa (Gaertn.) Lamb. & Vahl	-31.74593	18.81893	ZAF	3355776288	HUMAN_OBSERVATION	694	222	BSk	Mediterranean Forests, Woodlands & Scrublands	12	Montane fynbos and renosterveld	3	6	8	14	22	35	44	40	40	24	17	15	9	21.8	22.2	20.8	17.8	14.3	11.9	11.1	11.8	13.4	15.9	18.6	20.4	29.2	29.7	27.9	24.6	20.4	17.7	16.9	17.9	19.7	15.9	18.6	20.4
17	Hyaenanche globosa (Gaertn.) Lamb. & Vahl	-31.745987	18.818677	ZAF	3383993761	HUMAN_OBSERVATION	694	222	BSk	Mediterranean Forests, Woodlands & Scrublands	12	Montane fynbos and renosterveld	3	6	8	14	22	35	44	40	40	24	17	15	9	21.8	22.2	20.8	17.8	14.3	11.9	11.1	11.8	13.4	15.9	18.6	20.4	29.2	29.7	27.9	24.6	20.4	17.7	16.9	17.9	19.7	15.9	18.6	20.4
18	Hyaenanche globosa (Gaertn.) Lamb. & Vahl	-31.747778	18.79	ZAF	3708906175	PRESERVED_SPECIMEN	329	221	BSh	Mediterranean Forests, Woodlands & Scrublands	12	Montane fynbos and renosterveld	3	4	5	10	20	33	41	37	35	20	13	10	7	23.1	23.5	22.1	19.2	15.6	13.2	12.4	13.2	14.7	17.3	20	21.8	30.9	31.4	29.5	26.3	21.9	19.4	18.4	19.5	21.2	17.3	20	21.8
19	Hyaenanche globosa (Gaertn.) Lamb. & Vahl	-31.74904	18.81591	ZAF	3355777277	HUMAN_OBSERVATION	634	222	BSk	Mediterranean Forests, Woodlands & Scrublands	12	Montane fynbos and renosterveld	3	6	8	13	22	36	45	39	39	23	17	14	9	22	22.4	20.9	18	14.5	12.1	11.2	12	13.6	16.1	18.8	20.6	29.4	29.9	28.1	24.8	20.6	18	17.1	18.1	19.9	16.1	18.8	20.6
20	Hyaenanche globosa (Gaertn.) Lamb. & Vahl	-31.75018	18.785247	ZAF	3961248590	HUMAN_OBSERVATION	484	222	BSk	Mediterranean Forests, Woodlands & Scrublands	12	Montane fynbos and renosterveld	3	5	6	12	22	35	43	39	38	22	15	12	8	22.6	23	21.6	18.6	15.1	12.6	11.8	12.6	14.2	16.8	19.5	21.3	30.2	30.7	28.8	25.5	21.2	18.7	17.7	18.8	20.6	16.8	19.5	21.3
21	Hyaenanche globosa (Gaertn.) Lamb. & Vahl	-31.750833	18.781389	ZAF	3708956167	PRESERVED_SPECIMEN	364	221	BSh	Mediterranean Forests, Woodlands & Scrublands	12	Montane fynbos and renosterveld	3	5	6	11	21	33	41	38	36	20	13	11	7	23.1	23.4	22.1	19.2	15.6	13.2	12.4	13.1	14.7	17.3	20	21.8	30.9	31.3	29.5	26.2	21.9	19.3	18.4	19.5	21.2	17.3	20	21.8
22	Hyaenanche globosa (Gaertn.) Lamb. & Vahl	-31.753611	18.823611	ZAF	3708894172	PRESERVED_SPECIMEN	677	222	BSk	Mediterranean Forests, Woodlands & Scrublands	12	Montane fynbos and renosterveld	3	6	8	13	22	36	45	40	40	24	17	15	9	21.9	22.3	20.8	17.8	14.3	11.9	11.1	11.9	13.5	16	18.7	20.5	29.3	29.8	28	24.7	20.4	17.8	16.9	18	19.8	16	18.7	20.5
23	Hyaenanche globosa (Gaertn.) Lamb. & Vahl	-31.758333	18.773889	ZAF	3708891176	PRESERVED_SPECIMEN	241	221	BSh	Mediterranean Forests, Woodlands & Scrublands	12	Montane fynbos and renosterveld	3	4	5	10	20	31	40	37	34	19	12	9	7	23.5	23.9	22.5	19.7	16.1	13.7	12.9	13.6	15.2	17.8	20.5	22.2	31.5	31.9	30.1	26.9	22.5	19.9	19	20.1	21.9	17.8	20.5	22.2
24	Hyaenanche globosa (Gaertn.) Lamb. & Vahl	-31.759152	18.788727	ZAF	3325827386	HUMAN_OBSERVATION	654	222	BSk	Mediterranean Forests, Woodlands & Scrublands	12	Montane fynbos and renosterveld	3	6	8	13	22	37	45	39	40	23	17	14	9	22	22.3	20.9	17.9	14.4	12	11.2	12	13.6	16.1	18.8	20.6	29.4	29.9	28.1	24.7	20.5	17.9	17	18.1	19.9	16.1	18.8	20.6
25	Hyaenanche globosa (Gaertn.) Lamb. & Vahl	-31.761085	18.814005	ZAF	4414439619	HUMAN_OBSERVATION	650	222	BSk	Mediterranean Forests, Woodlands & Scrublands	12	Montane fynbos and renosterveld	3	6	8	13	22	35	44	39	39	23	17	14	9	22	22.4	20.9	17.9	14.4	12	11.2	12	13.5	16.1	18.8	20.6	29.4	29.9	28.1	24.7	20.5	17.9	17	18.1	19.9	16.1	18.8	20.6
26	Hyaenanche globosa (Gaertn.) Lamb. & Vahl	-31.761111	18.771111	ZAF	3708342203	PRESERVED_SPECIMEN	477	222	BSk	Mediterranean Forests, Woodlands & Scrublands	12	Montane fynbos and renosterveld	3	5	6	12	21	34	43	39	38	22	14	12	8	22.7	23.1	21.7	18.7	15.2	12.8	12	12.8	14.3	16.9	19.6	21.3	30.4	30.9	29	25.8	21.4	18.8	17.9	19	20.8	16.9	19.6	21.3
27	Hyaenanche globosa (Gaertn.) Lamb. & Vahl	-31.761138	18.814028	ZAF	4414193588	HUMAN_OBSERVATION	650	222	BSk	Mediterranean Forests, Woodlands & Scrublands	12	Montane fynbos and renosterveld	3	6	8	13	22	35	44	39	39	23	17	14	9	22	22.4	20.9	17.9	14.4	12	11.2	12	13.5	16.1	18.8	20.6	29.4	29.9	28.1	24.7	20.5	17.9	17	18.1	19.9	16.1	18.8	20.6
28	Hyaenanche globosa (Gaertn.) Lamb. & Vahl	-31.762222	18.885833	ZAF	3708867169	PRESERVED_SPECIMEN	316	221	BSh	Mediterranean Forests, Woodlands & Scrublands	12	Montane fynbos and renosterveld	3	4	5	11	20	32	40	37	34	19	13	10	7	23.8	24.1	22.7	19.8	16	13.5	12.7	13.6	15.3	17.9	20.7	22.5	32	32.5	30.6	27.4	22.8	20.1	19.2	20.4	22.3	17.9	20.7	22.5
29	Hyaenanche globosa (Gaertn.) Lamb. & Vahl	-31.764894	18.787145	ZAF	4126741464	HUMAN_OBSERVATION	654	222	BSk	Mediterranean Forests, Woodlands & Scrublands	12	Montane fynbos and renosterveld	3	6	8	13	22	37	45	39	40	23	17	14	9	22	22.3	20.9	17.9	14.4	12	11.2	12	13.6	16.1	18.8	20.6	29.4	29.9	28.1	24.7	20.5	17.9	17	18.1	19.9	16.1	18.8	20.6
30	Hyaenanche globosa (Gaertn.) Lamb. & Vahl	-31.769444	18.768889	ZAF	3708878163	PRESERVED_SPECIMEN	570	222	BSk	Mediterranean Forests, Woodlands & Scrublands	12	Montane fynbos and renosterveld	3	6	7	12	22	35	44	39	39	22	15	13	9	22.3	22.7	21.3	18.3	14.8	12.4	11.6	12.4	14	16.5	19.2	20.9	29.9	30.4	28.6	25.3	21	18.3	17.4	18.6	20.4	16.5	19.2	20.9
31	Hyaenanche globosa (Gaertn.) Lamb. & Vahl	-31.769444	18.769722	ZAF	3708894173	PRESERVED_SPECIMEN	570	222	BSk	Mediterranean Forests, Woodlands & Scrublands	12	Montane fynbos and renosterveld	3	6	7	12	22	35	44	39	39	22	15	13	9	22.3	22.7	21.3	18.3	14.8	12.4	11.6	12.4	14	16.5	19.2	20.9	29.9	30.4	28.6	25.3	21	18.3	17.4	18.6	20.4	16.5	19.2	20.9
32	Hyaenanche globosa (Gaertn.) Lamb. & Vahl	-31.769499	18.789608	ZAF	4018124627	HUMAN_OBSERVATION	597	222	BSk	Mediterranean Forests, Woodlands & Scrublands	12	Montane fynbos and renosterveld	3	6	7	13	22	35	44	39	38	22	16	13	9	22.2	22.6	21.2	18.2	14.6	12.2	11.4	12.2	13.8	16.3	19	20.8	29.7	30.2	28.4	25	20.8	18.1	17.2	18.3	20.1	16.3	19	20.8
33	Hyaenanche globosa (Gaertn.) Lamb. & Vahl	-31.773985	18.796333	ZAF	4018226634	HUMAN_OBSERVATION	563	222	BSk	Mediterranean Forests, Woodlands & Scrublands	12	Montane fynbos and renosterveld	3	6	7	12	22	35	43	39	38	22	16	13	9	22.4	22.7	21.3	18.3	14.7	12.3	11.4	12.3	13.9	16.5	19.2	21	29.8	30.3	28.5	25.1	20.8	18.2	17.3	18.4	20.2	16.5	19.2	21
34	Hyaenanche globosa (Gaertn.) Lamb. & Vahl	-31.774145	18.764197	ZAF	2868343864	HUMAN_OBSERVATION	598	222	BSk	Mediterranean Forests, Woodlands & Scrublands	12	Montane fynbos and renosterveld	3	6	7	13	22	35	45	40	39	23	16	14	9	22.2	22.6	21.2	18.2	14.7	12.3	11.5	12.3	13.9	16.4	19.1	20.8	29.8	30.3	28.5	25.2	20.9	18.3	17.4	18.5	20.3	16.4	19.1	20.8
35	Hyaenanche globosa (Gaertn.) Lamb. & Vahl	-31.775833	18.6575	ZAF	3708970199	PRESERVED_SPECIMEN	140	221	BSh	Deserts & Xeric Shrublands	13	Succulent Karoo	22	4	4	9	20	31	39	36	34	18	12	9	7	23.8	24.1	22.9	20.4	16.8	14.5	13.8	14.5	16.2	18.7	21	22.5	32.2	32.5	30.7	27.8	23.4	20.8	20	21.3	23.3	18.7	21	22.5
36	Hyaenanche globosa (Gaertn.) Lamb. & Vahl	-31.776151	18.777645	ZAF	4126712434	HUMAN_OBSERVATION	547	222	BSk	Mediterranean Forests, Woodlands & Scrublands	12	Montane fynbos and renosterveld	3	6	7	12	22	35	43	39	38	22	15	13	9	22.4	22.8	21.4	18.4	14.8	12.4	11.6	12.4	14	16.6	19.3	21	30	30.5	28.7	25.3	21	18.4	17.4	18.6	20.4	16.6	19.3	21
37	Hyaenanche globosa (Gaertn.) Lamb. & Vahl	-31.776257	18.776647	ZAF	4018156654	HUMAN_OBSERVATION	547	222	BSk	Mediterranean Forests, Woodlands & Scrublands	12	Montane fynbos and renosterveld	3	6	7	12	22	35	43	39	38	22	15	13	9	22.4	22.8	21.4	18.4	14.8	12.4	11.6	12.4	14	16.6	19.3	21	30	30.5	28.7	25.3	21	18.4	17.4	18.6	20.4	16.6	19.3	21
38	Hyaenanche globosa (Gaertn.) Lamb. & Vahl	-31.777008	18.867561	ZAF	4116093533	HUMAN_OBSERVATION	531	222	BSk	Mediterranean Forests, Woodlands & Scrublands	12	Montane fynbos and renosterveld	3	5	7	12	21	34	43	39	36	22	15	12	8	22.9	23.2	21.7	18.7	15.1	12.6	11.8	12.7	14.3	16.9	19.7	21.5	30.7	31.1	29.2	25.9	21.4	18.8	17.9	19.1	21	16.9	19.7	21.5
39	Hyaenanche globosa (Gaertn.) Lamb. & Vahl	-31.7775	18.692222	ZAF	3708878164	PRESERVED_SPECIMEN	637	222	BSk	Mediterranean Forests, Woodlands & Scrublands	12	Montane fynbos and renosterveld	3	7	8	13	22	36	45	40	40	23	16	14	10	21.8	22.1	20.9	18.1	14.7	12.3	11.6	12.4	13.9	16.3	18.8	20.4	29.5	29.8	28.1	25	20.8	18.2	17.4	18.6	20.4	16.3	18.8	20.4
40	Hyaenanche globosa (Gaertn.) Lamb. & Vahl	-31.779675	18.880678	ZAF	4126716433	HUMAN_OBSERVATION	551	222	BSk	Mediterranean Forests, Woodlands & Scrublands	12	Montane fynbos and renosterveld	3	5	7	12	22	34	44	39	37	22	15	13	8	22.8	23.2	21.7	18.7	15	12.6	11.8	12.7	14.3	16.9	19.6	21.4	30.7	31.1	29.2	25.9	21.5	18.8	17.9	19.1	21	16.9	19.6	21.4
41	Hyaenanche globosa (Gaertn.) Lamb. & Vahl	-31.780265	18.884166	ZAF	4126741466	HUMAN_OBSERVATION	454	222	BSk	Mediterranean Forests, Woodlands & Scrublands	12	Montane fynbos and renosterveld	3	5	6	12	21	33	42	38	36	21	14	11	8	23.2	23.6	22.1	19.2	15.5	13	12.2	13.1	14.7	17.3	20.1	21.9	31.3	31.7	29.8	26.5	22	19.3	18.5	19.7	21.6	17.3	20.1	21.9
42	Hyaenanche globosa (Gaertn.) Lamb. & Vahl	-31.780324	18.883878	ZAF	4127194474	HUMAN_OBSERVATION	454	222	BSk	Mediterranean Forests, Woodlands & Scrublands	12	Montane fynbos and renosterveld	3	5	6	12	21	33	42	38	36	21	14	11	8	23.2	23.6	22.1	19.2	15.5	13	12.2	13.1	14.7	17.3	20.1	21.9	31.3	31.7	29.8	26.5	22	19.3	18.5	19.7	21.6	17.3	20.1	21.9
43	Hyaenanche globosa (Gaertn.) Lamb. & Vahl	-31.781758	18.892425	ZAF	4126743526	HUMAN_OBSERVATION	323	221	BSh	Mediterranean Forests, Woodlands & Scrublands	12	Montane fynbos and renosterveld	3	4	5	11	20	32	41	37	34	20	12	10	7	23.8	24.1	22.7	19.7	16	13.4	12.7	13.6	15.3	17.9	20.7	22.5	32	32.5	30.5	27.2	22.6	19.9	19.1	20.3	22.3	17.9	20.7	22.5
44	Hyaenanche globosa (Gaertn.) Lamb. & Vahl	-31.78277	18.72075	ZAF	1850894467	HUMAN_OBSERVATION	629	222	BSk	Mediterranean Forests, Woodlands & Scrublands	12	Montane fynbos and renosterveld	3	6	8	13	22	35	44	40	39	23	16	14	9	21.8	22.2	20.9	18	14.6	12.2	11.5	12.2	13.7	16.2	18.8	20.4	29.4	29.8	28.1	24.9	20.7	18.1	17.3	18.4	20.1	16.2	18.8	20.4
45	Hyaenanche globosa (Gaertn.) Lamb. & Vahl	-31.783593	18.884266	ZAF	4126691470	HUMAN_OBSERVATION	510	222	BSk	Mediterranean Forests, Woodlands & Scrublands	12	Montane fynbos and renosterveld	3	5	7	12	21	34	43	39	36	21	14	12	8	23	23.4	21.9	18.9	15.2	12.7	11.9	12.8	14.5	17.1	19.9	21.6	31	31.5	29.5	26.2	21.7	19	18.2	19.4	21.4	17.1	19.9	21.6
46	Hyaenanche globosa (Gaertn.) Lamb. & Vahl	-31.784667	18.776127	ZAF	4018153618	HUMAN_OBSERVATION	517	222	BSk	Mediterranean Forests, Woodlands & Scrublands	12	Montane fynbos and renosterveld	3	6	7	12	21	33	42	39	37	22	15	12	8	22.6	22.9	21.5	18.5	14.9	12.5	11.7	12.5	14.1	16.7	19.4	21.2	30.3	30.7	28.9	25.5	21.2	18.5	17.6	18.8	20.6	16.7	19.4	21.2
47	Hyaenanche globosa (Gaertn.) Lamb. & Vahl	-31.785000	18.748889	ZAF	3708335155	PRESERVED_SPECIMEN	610	222	BSk	Mediterranean Forests, Woodlands & Scrublands	12	Montane fynbos and renosterveld	3	6	7	13	22	35	44	39	39	23	16	14	9	22.1	22.5	21.1	18.1	14.6	12.2	11.4	12.2	13.8	16.3	19	20.7	29.7	30.2	28.4	25.1	20.8	18.1	17.3	18.4	20.2	16.3	19	20.7
48	Hyaenanche globosa (Gaertn.) Lamb. & Vahl	-31.787035	18.782565	ZAF	3915513465	HUMAN_OBSERVATION	517	222	BSk	Mediterranean Forests, Woodlands & Scrublands	12	Montane fynbos and renosterveld	3	6	7	12	21	33	42	39	37	22	15	12	8	22.6	22.9	21.5	18.5	14.9	12.5	11.7	12.5	14.1	16.7	19.4	21.2	30.3	30.7	28.9	25.5	21.2	18.5	17.6	18.8	20.6	16.7	19.4	21.2
49	Hyaenanche globosa (Gaertn.) Lamb. & Vahl	-31.787313	18.775823	ZAF	4018209668	HUMAN_OBSERVATION	517	222	BSk	Mediterranean Forests, Woodlands & Scrublands	12	Montane fynbos and renosterveld	3	6	7	12	21	33	42	39	37	22	15	12	8	22.6	22.9	21.5	18.5	14.9	12.5	11.7	12.5	14.1	16.7	19.4	21.2	30.3	30.7	28.9	25.5	21.2	18.5	17.6	18.8	20.6	16.7	19.4	21.2
50	Hyaenanche globosa (Gaertn.) Lamb. & Vahl	-31.788819	18.779281	ZAF	4176944483	HUMAN_OBSERVATION	517	222	BSk	Mediterranean Forests, Woodlands & Scrublands	12	Montane fynbos and renosterveld	3	6	7	12	21	33	42	39	37	22	15	12	8	22.6	22.9	21.5	18.5	14.9	12.5	11.7	12.5	14.1	16.7	19.4	21.2	30.3	30.7	28.9	25.5	21.2	18.5	17.6	18.8	20.6	16.7	19.4	21.2
51	Hyaenanche globosa (Gaertn.) Lamb. & Vahl	-31.796757	18.789028	ZAF	4018361658	HUMAN_OBSERVATION	437	222	BSk	Mediterranean Forests, Woodlands & Scrublands	12	Montane fynbos and renosterveld	3	5	6	11	20	32	41	38	35	21	14	11	8	22.9	23.3	21.8	18.8	15.2	12.7	11.9	12.8	14.4	17	19.8	21.6	30.8	31.2	29.3	25.9	21.5	18.9	17.9	19.1	21	17	19.8	21.6
52	Hyaenanche globosa (Gaertn.) Lamb. & Vahl	-31.800113	18.790184	ZAF	4018153617	HUMAN_OBSERVATION	393	222	BSk	Mediterranean Forests, Woodlands & Scrublands	12	Montane fynbos and renosterveld	3	5	6	11	20	32	41	38	35	20	13	11	8	23.1	23.5	22	19	15.3	12.8	12	12.9	14.6	17.2	20	21.8	31.1	31.6	29.6	26.2	21.7	19.1	18.1	19.4	21.3	17.2	20	21.8
53	Hyaenanche globosa (Gaertn.) Lamb. & Vahl	-31.800468	18.785772	ZAF	3343825348	HUMAN_OBSERVATION	393	222	BSk	Mediterranean Forests, Woodlands & Scrublands	12	Montane fynbos and renosterveld	3	5	6	11	20	32	41	38	35	20	13	11	8	23.1	23.5	22	19	15.3	12.8	12	12.9	14.6	17.2	20	21.8	31.1	31.6	29.6	26.2	21.7	19.1	18.1	19.4	21.3	17.2	20	21.8
54	Hyaenanche globosa (Gaertn.) Lamb. & Vahl	-31.80103	18.785517	ZAF	3915373788	HUMAN_OBSERVATION	393	222	BSk	Mediterranean Forests, Woodlands & Scrublands	12	Montane fynbos and renosterveld	3	5	6	11	20	32	41	38	35	20	13	11	8	23.1	23.5	22	19	15.3	12.8	12	12.9	14.6	17.2	20	21.8	31.1	31.6	29.6	26.2	21.7	19.1	18.1	19.4	21.3	17.2	20	21.8
55	Hyaenanche globosa (Gaertn.) Lamb. & Vahl	-31.805621	18.820797	ZAF	1838063718	HUMAN_OBSERVATION	440	222	BSk	Mediterranean Forests, Woodlands & Scrublands	12	Montane fynbos and renosterveld	3	5	6	12	20	32	42	38	36	21	14	11	8	23.1	23.4	21.9	18.9	15.2	12.7	11.8	12.8	14.5	17.2	20	21.8	31.1	31.5	29.5	26.1	21.6	18.9	18	19.3	21.3	17.2	20	21.8
56	Hyaenanche globosa (Gaertn.) Lamb. & Vahl	-31.806111	18.690833	ZAF	3708342202	PRESERVED_SPECIMEN	594	222	BSk	Mediterranean Forests, Woodlands & Scrublands	12	Montane fynbos and renosterveld	3	6	7	13	23	36	44	40	40	23	16	14	9	22	22.3	21	18.2	14.7	12.4	11.6	12.4	14	16.5	19	20.6	29.9	30.2	28.4	25.2	21	18.3	17.5	18.7	20.7	16.5	19	20.6
57	Hyaenanche globosa (Gaertn.) Lamb. & Vahl	-31.806321	18.822008	ZAF	4127170435	HUMAN_OBSERVATION	440	222	BSk	Mediterranean Forests, Woodlands & Scrublands	12	Montane fynbos and renosterveld	3	5	6	12	20	32	42	38	36	21	14	11	8	23.1	23.4	21.9	18.9	15.2	12.7	11.8	12.8	14.5	17.2	20	21.8	31.1	31.5	29.5	26.1	21.6	18.9	18	19.3	21.3	17.2	20	21.8
58	Hyaenanche globosa (Gaertn.) Lamb. & Vahl	-31.806742	18.78618	ZAF	4018289737	HUMAN_OBSERVATION	393	222	BSk	Mediterranean Forests, Woodlands & Scrublands	12	Montane fynbos and renosterveld	3	5	6	11	20	32	41	38	35	20	13	11	8	23.1	23.5	22	19	15.3	12.8	12	12.9	14.6	17.2	20	21.8	31.1	31.6	29.6	26.2	21.7	19.1	18.1	19.4	21.3	17.2	20	21.8
59	Hyaenanche globosa (Gaertn.) Lamb. & Vahl	-31.80811	18.789733	ZAF	3902896995	HUMAN_OBSERVATION	393	222	BSk	Mediterranean Forests, Woodlands & Scrublands	12	Montane fynbos and renosterveld	3	5	6	11	20	32	41	38	35	20	13	11	8	23.1	23.5	22	19	15.3	12.8	12	12.9	14.6	17.2	20	21.8	31.1	31.6	29.6	26.2	21.7	19.1	18.1	19.4	21.3	17.2	20	21.8
60	Hyaenanche globosa (Gaertn.) Lamb. & Vahl	-31.808292	18.789715	ZAF	2563629155	HUMAN_OBSERVATION	393	222	BSk	Mediterranean Forests, Woodlands & Scrublands	12	Montane fynbos and renosterveld	3	5	6	11	20	32	41	38	35	20	13	11	8	23.1	23.5	22	19	15.3	12.8	12	12.9	14.6	17.2	20	21.8	31.1	31.6	29.6	26.2	21.7	19.1	18.1	19.4	21.3	17.2	20	21.8
61	Hyaenanche globosa (Gaertn.) Lamb. & Vahl	-31.809444	18.783055	ZAF	1840076526	PRESERVED_SPECIMEN	378	221	BSh	Mediterranean Forests, Woodlands & Scrublands	12	Montane fynbos and renosterveld	3	5	6	11	20	32	41	38	35	20	13	11	8	23.2	23.5	22.1	19	15.4	12.9	12.1	13	14.7	17.3	20.1	21.9	31.3	31.7	29.7	26.3	21.8	19.1	18.2	19.5	21.5	17.3	20.1	21.9
62	Hyaenanche globosa (Gaertn.) Lamb. & Vahl	-31.81039	18.781608	ZAF	4413681844	HUMAN_OBSERVATION	378	221	BSh	Mediterranean Forests, Woodlands & Scrublands	12	Montane fynbos and renosterveld	3	5	6	11	20	32	41	38	35	20	13	11	8	23.2	23.5	22.1	19	15.4	12.9	12.1	13	14.7	17.3	20.1	21.9	31.3	31.7	29.7	26.3	21.8	19.1	18.2	19.5	21.5	17.3	20.1	21.9
63	Hyaenanche globosa (Gaertn.) Lamb. & Vahl	-31.824219	18.8808	ZAF	4400471485	HUMAN_OBSERVATION	286	221	BSh	Mediterranean Forests, Woodlands & Scrublands	12	Montane fynbos and renosterveld	3	4	5	11	20	31	40	37	33	19	12	9	7	23.9	24.2	22.7	19.7	15.9	13.3	12.5	13.5	15.3	18	20.9	22.6	32.3	32.7	30.6	27.2	22.5	19.7	18.9	20.2	22.4	18	20.9	22.6
64	Hyaenanche globosa (Gaertn.) Lamb. & Vahl	-31.83333	18.76667	ZAF	2517360608	PRESERVED_SPECIMEN	399	222	BSk	Mediterranean Forests, Woodlands & Scrublands	12	Montane fynbos and renosterveld	3	5	6	11	20	32	41	38	35	20	13	11	8	23.2	23.5	22	19	15.3	12.8	12	12.9	14.6	17.3	20.1	21.8	31.3	31.7	29.7	26.3	21.7	19	18.1	19.5	21.5	17.3	20.1	21.8
65	Hyaenanche globosa (Gaertn.) Lamb. & Vahl	-31.875000	18.625000	ZAF	3708313197	PRESERVED_SPECIMEN	60	221	BSh	Deserts & Xeric Shrublands	13	Succulent Karoo	22	4	4	9	19	30	39	37	31	18	10	8	6	24.1	24.3	23	20.4	16.9	14.5	13.8	14.6	16.3	18.8	21.2	22.8	32.7	33	31	28.1	23.6	20.9	20.2	21.3	23.5	18.8	21.2	22.8
66	Hyaenanche globosa (Gaertn.) Lamb. & Vahl	-31.875000	18.875000	ZAF	329092694	PRESERVED_SPECIMEN	217	221	BSh	Mediterranean Forests, Woodlands & Scrublands	12	Montane fynbos and renosterveld	3	4	5	10	20	31	40	37	33	18	11	9	7	24.5	24.8	23.3	20.1	16.2	13.5	12.8	13.9	15.7	18.6	21.5	23.2	33	33.4	31.2	27.7	22.9	20.2	19.3	20.8	23	18.6	21.5	23.2
67	Picrodendron baccatum Krug & Urb.	22.915684	-74.861986	BHS	1928845643	PRESERVED_SPECIMEN	6	120	Aw	Mangroves	14	Bahamian-Antillean mangroves	2	42	28	28	50	85	101	55	74	102	159	80	50	22.3	23.1	24.3	25.3	26.4	27.5	28.5	28.8	28.1	26.8	25.6	24.4	25.4	26.2	27.5	28.1	28.9	30.5	31.6	32.1	31.3	26.8	25.6	24.4
68	Picrodendron baccatum Krug & Urb.	24.5227	-75.5919	BHS	1503189389	PRESERVED_SPECIMEN		120	Aw	Mangroves	14	Bahamian-Antillean mangroves	2
69	Picrodendron baccatum Krug & Urb.	23.5748	-75.8897	BHS	122985667	PRESERVED_SPECIMEN	3	120	Aw	Tropical & Subtropical Coniferous Forests	3	Bahamian pine mosaic	1	37	31	23	36	133	148	75	99	119	165	69	44	22.1	22.7	23.8	25	26.3	27.7	28.5	28.7	27.9	26.8	25.2	23.8	25.4	26.1	27.3	28.3	29.4	30.8	31.7	32.2	31.3	26.8	25.2	23.8
70	Picrodendron baccatum Krug & Urb.	26.245847	-77.196939	BHS	3329398668	PRESERVED_SPECIMEN	7	120	Aw	Mangroves	14	Bahamian-Antillean mangroves	2	56	64	66	47	113	166	113	126	159	176	63	52	20.1	20.6	22.3	23.8	25.5	27	28.1	28.5	27.6	25.7	23.6	21.6	23.3	24	26.1	27	28.9	29.9	31.4	31.7	30.7	25.7	23.6	21.6
71	Picrodendron baccatum Krug & Urb.	24.4333	-77.95	BHS	122985694	PRESERVED_SPECIMEN	5	120	Aw	Mangroves	14	Bahamian-Antillean mangroves	2	44	46	33	50	124	200	107	133	177	178	63	43	21.2	21.7	22.9	24.3	26.3	27.5	28.3	28.4	27.7	26.2	24.2	22.2	25.6	26.1	27.5	28.6	30.5	31.5	32.3	32.4	31.7	26.2	24.2	22.2
72	Picrodendron baccatum Krug & Urb.	25.060272	-77.978007	BHS	2572983827	PRESERVED_SPECIMEN	8	120	Aw	Tropical & Subtropical Coniferous Forests	3	Bahamian pine mosaic	1	45	51	49	56	122	197	132	170	183	170	68	41	21.1	21.4	22.6	24	25.9	27.3	28.2	28.3	27.6	26.1	24.1	22.1	24.8	25.1	26.5	27.8	29.8	31.1	32.1	32.2	31.4	26.1	24.1	22.1
73	Picrodendron baccatum Krug & Urb.	20.107778	-74.312778	CUB	4135893205	MATERIAL_CITATION	434	130	Am	Deserts & Xeric Shrublands	13	Cuban cactus scrub	6	87	72	65	93	189	123	100	127	148	249	136	99	21.6	21.3	22.2	23.1	23.9	24.7	25.1	25.3	24.9	24.1	23	21.9	25.5	25.4	26.4	26.9	27.5	28.3	28.8	29	28.6	24.1	23	21.9
74	Picrodendron baccatum Krug & Urb.	20.183000	-74.472000	CUB	4135884671	MATERIAL_CITATION	387	110	Af	Tropical & Subtropical Moist Broadleaf Forests	1	Cuban moist forests	20	133	90	84	104	209	137	120	142	159	271	182	169	21.6	21.2	22.2	23.2	24	24.9	25.3	25.4	25.1	24.3	23	21.9	25.3	25.1	26.1	26.8	27.4	28.4	28.8	29	28.7	24.3	23	21.9
75	Picrodendron baccatum Krug & Urb.	20.15	-74.683333	CUB	4135912106	MATERIAL_CITATION	738	130	Am	Tropical & Subtropical Dry Broadleaf Forests	2	Cuban dry forests	13	68	64	70	114	228	164	129	163	184	278	135	82	19.5	19.2	20.2	21.1	21.9	22.8	23.2	23.3	22.9	22.1	21	19.9	23.5	23.6	24.7	25.1	25.6	26.3	26.9	27.1	26.6	22.1	21	19.9
76	Picrodendron baccatum Krug & Urb.	20.536389	-74.695833	CUB	4135913572	MATERIAL_CITATION		120	Aw	Tropical & Subtropical Coniferous Forests	3	Cuban pine forests	4
77	Picrodendron baccatum Krug & Urb.	20.054083	-74.713617	CUB	3046122447	PRESERVED_SPECIMEN	41	130	Am	Deserts & Xeric Shrublands	13	Cuban cactus scrub	6	83	66	74	94	188	119	104	126	138	231	146	123	24.7	24.4	25.1	26	26.9	27.8	28.2	28.3	27.8	27.1	26.1	24.9	29.4	29.2	29.9	30.4	31	31.8	32.2	32.3	31.8	27.1	26.1	24.9
78	Picrodendron baccatum Krug & Urb.	20.0538	-74.727089	CUB	4135906650	MATERIAL_CITATION	43	130	Am	Deserts & Xeric Shrublands	13	Cuban cactus scrub	6	79	64	73	93	186	119	103	124	138	229	143	119	24.8	24.4	25.1	26.1	26.9	27.8	28.2	28.3	27.8	27.1	26.1	24.9	29.5	29.3	29.9	30.5	31	31.8	32.3	32.3	31.8	27.1	26.1	24.9
79	Picrodendron baccatum Krug & Urb.	20.033333	-74.866667	CUB	4135902715	MATERIAL_CITATION	22	120	Aw	Deserts & Xeric Shrublands	13	Cuban cactus scrub	6	62	49	61	81	161	112	83	106	125	196	109	83	24.4	24.2	24.9	25.9	26.8	27.7	28.1	28.2	27.7	26.9	25.9	24.7	28.9	28.8	29.4	30.1	30.7	31.6	32	32.2	31.7	26.9	25.9	24.7
80	Picrodendron baccatum Krug & Urb.	19.973611	-74.935278	CUB	4135916881	MATERIAL_CITATION		120	Aw
81	Picrodendron baccatum Krug & Urb.	20.68079	-75.10711	CUB	4135911211	MATERIAL_CITATION		110	Af	Mangroves	14	Bahamian-Antillean mangroves	2
82	Picrodendron baccatum Krug & Urb.	19.933102	-75.113122	CUB	1928309884	PRESERVED_SPECIMEN	52	221	BSh	Deserts & Xeric Shrublands	13	Cuban cactus scrub	6	30	27	39	55	118	89	44	72	94	148	58	32	24.6	24.5	25.2	26.1	26.9	27.9	28.3	28.4	27.8	27.1	26.2	25	29.3	29.3	29.9	30.5	31.1	31.9	32.5	32.5	31.9	27.1	26.2	25
83	Picrodendron baccatum Krug & Urb.	19.9025	-75.445833	CUB	4135893419	MATERIAL_CITATION	6	120	Aw					35	33	47	75	150	101	62	91	118	163	69	35	24.5	24.5	25.1	26	26.7	27.7	28.2	28.3	27.7	27	26.1	24.9	28.9	29	29.5	30.1	30.7	31.5	32.2	32.3	31.7	27	26.1	24.9
84	Picrodendron baccatum Krug & Urb.	20.5326	-75.5326	CUB	4135890355	MATERIAL_CITATION	351	120	Aw	Tropical & Subtropical Coniferous Forests	3	Cuban pine forests	4	48	57	53	108	212	170	112	140	182	195	125	59	21.3	21.1	22.2	23.3	24.2	25.1	25.7	25.8	25.3	24.4	23.2	21.9	24.9	25	26.1	27	27.8	28.6	29.2	29.5	29	24.4	23.2	21.9
85	Picrodendron baccatum Krug & Urb.	19.90686	-75.575146	CUB	4135906135	MATERIAL_CITATION	71	120	Aw	Deserts & Xeric Shrublands	13	Cuban cactus scrub	6	31	35	49	84	171	114	76	101	132	179	76	30	24	23.9	24.6	25.4	26.2	27.1	27.7	27.7	27.2	26.5	25.7	24.4	28.3	28.4	29	29.6	30.1	31	31.7	31.8	31.2	26.5	25.7	24.4
86	Picrodendron baccatum Krug & Urb.	19.91375	-75.60149	CUB	4135897290	MATERIAL_CITATION	111	120	Aw	Deserts & Xeric Shrublands	13	Cuban cactus scrub	6	33	36	50	87	178	119	81	106	137	184	76	30	23.9	23.8	24.4	25.3	26	26.9	27.5	27.5	27	26.3	25.5	24.3	28.2	28.4	28.9	29.5	30	30.8	31.5	31.6	31	26.3	25.5	24.3
87	Picrodendron baccatum Krug & Urb.	20.21666	-75.71666	CUB	4955559540	PRESERVED_SPECIMEN	207	120	Aw	Tropical & Subtropical Dry Broadleaf Forests	2	Cuban dry forests	13	35	38	51	103	213	155	118	141	172	195	89	33	22.7	22.8	23.8	24.7	25.5	26.4	26.8	26.9	26.4	25.5	24.5	23.2	27.4	27.8	28.8	29.4	29.8	30.4	30.9	31.1	30.5	25.5	24.5	23.2
88	Picrodendron baccatum Krug & Urb.	19.96206	-75.76688	CUB	4135909323	MATERIAL_CITATION	64	120	Aw	Deserts & Xeric Shrublands	13	Cuban cactus scrub	6	39	38	53	88	185	118	89	102	139	176	86	34	24	24	24.7	25.6	26.4	27.3	27.8	27.9	27.4	26.6	25.8	24.5	28.6	28.7	29.3	30.1	30.5	31.2	32	32.2	31.5	26.6	25.8	24.5
89	Picrodendron baccatum Krug & Urb.	20.059722	-75.768333	CUB	4135909414	MATERIAL_CITATION	102	120	Aw	Deserts & Xeric Shrublands	13	Cuban cactus scrub	6	37	41	56	90	193	128	96	108	147	180	86	33	23.8	23.8	24.6	25.5	26.2	27.1	27.6	27.7	27.2	26.4	25.5	24.3	28.5	28.8	29.4	30.1	30.4	31.1	31.8	32	31.3	26.4	25.5	24.3
90	Picrodendron baccatum Krug & Urb.	19.971389	-75.7725	CUB	4135879734	MATERIAL_CITATION	76	120	Aw	Deserts & Xeric Shrublands	13	Cuban cactus scrub	6	39	39	54	88	186	120	90	102	141	177	87	35	24	24	24.7	25.6	26.4	27.2	27.8	27.9	27.4	26.6	25.8	24.5	28.6	28.7	29.4	30.1	30.5	31.2	32	32.2	31.5	26.6	25.8	24.5
91	Picrodendron baccatum Krug & Urb.	19.96751	-75.83096	CUB	4135873085	MATERIAL_CITATION	52	120	Aw					41	39	54	87	185	118	91	99	138	172	88	35	24.2	24.2	24.8	25.8	26.5	27.4	28	28.1	27.6	26.8	26	24.7	28.6	28.8	29.3	30.1	30.6	31.3	32.1	32.3	31.6	26.8	26	24.7
92	Picrodendron baccatum Krug & Urb.	19.999367	-75.874104	CUB	4135887850	MATERIAL_CITATION	10	120	Aw	Deserts & Xeric Shrublands	13	Cuban cactus scrub	6	41	39	54	85	182	118	91	96	134	166	90	36	24.4	24.4	25.1	26	26.8	27.6	28.2	28.4	27.8	27	26.2	24.9	28.9	29.1	29.7	30.3	30.9	31.6	32.4	32.6	31.9	27	26.2	24.9
93	Picrodendron baccatum Krug & Urb.	21.14	-76.186389	CUB	4135885406	MATERIAL_CITATION	18	120	Aw	Tropical & Subtropical Moist Broadleaf Forests	1	Cuban moist forests	20	54	29	31	50	121	104	49	70	101	157	132	64	23.7	23.8	25.1	26.1	27	28	28.9	29	28.3	27.1	25.9	24.5	27.5	27.8	29.1	30.1	31	31.8	32.7	33.2	32.5	27.1	25.9	24.5
94	Picrodendron baccatum Krug & Urb.	21.227000	-76.282000	CUB	4135900354	MATERIAL_CITATION		120	Aw	Deserts & Xeric Shrublands	13	Cuban cactus scrub	6
95	Picrodendron baccatum Krug & Urb.	21.267222	-76.538611	CUB	4135909946	MATERIAL_CITATION	6	120	Aw	Tropical & Subtropical Moist Broadleaf Forests	1	Cuban moist forests	20	34	29	29	53	119	116	57	77	117	152	107	41	23.6	23.6	24.8	25.7	26.7	27.8	28.6	28.6	28	27	25.8	24.4	27.4	27.5	28.9	29.8	30.7	31.7	32.6	32.9	32.4	27	25.8	24.4
96	Picrodendron baccatum Krug & Urb.	20.7777	-76.6322	CUB	4135912033	MATERIAL_CITATION	67	120	Aw	Tropical & Subtropical Dry Broadleaf Forests	2	Cuban dry forests	13	20	20	28	59	162	154	95	128	151	134	51	18	23.6	23.6	24.9	25.9	26.7	27.4	28	28.1	27.6	26.6	25.6	24.1	28.7	29	30.3	31.1	31.3	31.8	32.5	32.8	32.1	26.6	25.6	24.1
97	Picrodendron baccatum Krug & Urb.	20	-76.75	CUB	4135906712	MATERIAL_CITATION	448	120	Aw	Tropical & Subtropical Moist Broadleaf Forests	1	Cuban moist forests	20	42	43	50	108	221	185	148	162	176	184	89	39	20.6	20.5	21.5	22.5	23.3	24.2	24.7	24.9	24.5	23.7	22.7	21.2	25	25	25.9	26.9	27.4	28	28.9	29.2	28.5	23.7	22.7	21.2
98	Picrodendron baccatum Krug & Urb.	19.948889	-76.796944	CUB	4135917349	MATERIAL_CITATION	124	120	Aw	Deserts & Xeric Shrublands	13	Cuban cactus scrub	6	30	36	39	95	187	162	131	140	148	169	77	31	22.8	22.7	23.7	24.6	25.4	26.2	26.8	27	26.6	25.7	24.8	23.3	27.3	27.3	28	28.9	29.4	30.2	31.1	31.3	30.6	25.7	24.8	23.3
99	Picrodendron baccatum Krug & Urb.	19.979279	-76.84815	CUB	4135910990	MATERIAL_CITATION	1420	332	Cfb	Tropical & Subtropical Moist Broadleaf Forests	1	Cuban moist forests	20	70	79	86	145	293	227	163	211	243	260	132	58	15	14.8	15.8	16.7	17.6	18.3	18.7	18.9	18.7	18	17	15.6	19.3	19.3	20.5	21.3	21.6	21.8	22.9	23.2	22.7	18	17	15.6
100	Picrodendron baccatum Krug & Urb.	19.927222	-76.941278	CUB	4135911901	MATERIAL_CITATION	496	120	Aw	Tropical & Subtropical Dry Broadleaf Forests	2	Cuban dry forests	13	38	42	48	107	217	181	142	161	175	195	83	29	20.7	20.6	21.6	22.5	23.3	24	24.5	24.7	24.4	23.7	22.7	21.2	25.3	25.3	26.1	27	27.4	27.9	28.9	29.1	28.5	23.7	22.7	21.2
101	Picrodendron baccatum Krug & Urb.	21.6667	-77.3	CUB	2612103623	PRESERVED_SPECIMEN	9	120	Aw	Tropical & Subtropical Moist Broadleaf Forests	1	Cuban moist forests	20	56	29	44	73	159	141	78	98	150	192	101	51	23.1	23.2	24.3	25.4	26.6	27.7	28.4	28.5	27.8	26.8	25.5	23.8	27	27.3	28.7	30	31	32	32.7	32.9	32.2	26.8	25.5	23.8
102	Picrodendron baccatum Krug & Urb.	19.883333	-77.316667	CUB	4135874806	MATERIAL_CITATION	6	120	Aw	Tropical & Subtropical Dry Broadleaf Forests	2	Cuban dry forests	13	40	40	34	72	152	124	91	112	139	203	62	25	24.4	24.5	25.4	26.2	27	27.7	28.1	28.3	27.9	27.2	26.3	24.9	30.2	30.2	30.8	31.2	31.5	32.1	32.9	33	32.4	27.2	26.3	24.9
103	Picrodendron baccatum Krug & Urb.	21.6862	-77.32528	CUB	4135874750	MATERIAL_CITATION	11	120	Aw	Tropical & Subtropical Moist Broadleaf Forests	1	Cuban moist forests	20	49	29	43	74	160	145	80	101	153	194	101	48	23.1	23.1	24.3	25.4	26.5	27.6	28.4	28.4	27.8	26.7	25.4	23.8	27	27.3	28.7	29.9	30.9	32	32.7	32.9	32.2	26.7	25.4	23.8
104	Picrodendron baccatum Krug & Urb.	22.318000	-78.15	CUB	4135914206	MATERIAL_CITATION	1	120	Aw	Mangroves	14	Bahamian-Antillean mangroves	2	28	27	30	53	117	134	66	85	150	143	59	35	22.6	22.9	24.3	25.4	26.6	27.5	28.4	28.4	27.5	26.4	25	23.4	26.8	27.5	29.3	30.4	31.1	31.8	32.4	32.4	31.5	26.4	25	23.4
105	Picrodendron baccatum Krug & Urb.	22.507824	-78.367006	CUB	4135880858	MATERIAL_CITATION	11	120	Aw	Tropical & Subtropical Dry Broadleaf Forests	2	Cuban dry forests	13	19	23	30	57	125	142	73	93	152	144	52	31	22.3	22.5	23.9	25.1	26.3	27.1	28.1	28	27.2	26.2	24.6	23	26.5	26.9	28.7	29.8	30.7	31.5	31.9	31.8	31.2	26.2	24.6	23
106	Picrodendron baccatum Krug & Urb.	22.511372	-78.497422	CUB	4135882931	MATERIAL_CITATION	8	120	Aw	Tropical & Subtropical Moist Broadleaf Forests	1	Cuban moist forests	20	28	28	33	61	138	156	83	100	157	151	57	39	22.2	22.3	23.8	24.9	26.2	27	27.9	27.8	27.1	26.1	24.5	23	26.3	26.7	28.5	29.6	30.5	31.3	31.7	31.6	31.1	26.1	24.5	23
107	Picrodendron baccatum Krug & Urb.	21.783333	-78.933333	CUB	4135892685	MATERIAL_CITATION	40	120	Aw	Tropical & Subtropical Dry Broadleaf Forests	2	Cuban dry forests	13	23	27	34	67	178	206	155	167	196	171	43	19	22.6	23	24.5	25.5	26.7	27.5	27.9	28	27.3	26.4	24.8	23.2	27.6	28.4	30.1	30.9	31.4	31.8	32.5	32.4	31.7	26.4	24.8	23.2
108	Picrodendron baccatum Krug & Urb.	21.62111	-79.03639	CUB	1144748175	PRESERVED_SPECIMEN	9	120	Aw	Mangroves	14	Bahamian-Antillean mangroves	2	20	28	30	53	171	201	149	160	191	165	35	13	22.7	23	24.5	25.6	26.8	27.6	28.1	28.2	27.5	26.6	24.9	23.3	27.7	28.4	29.9	30.7	31.4	32	32.9	32.8	32	26.6	24.9	23.3
109	Picrodendron baccatum Krug & Urb.	21.990278	-80.147222	CUB	4135885969	MATERIAL_CITATION	1034	331	Cfa	Tropical & Subtropical Moist Broadleaf Forests	1	Cuban moist forests	20	37	35	56	109	250	244	185	225	238	200	61	22	15.9	16	17.4	18.6	19.9	20.8	21.2	21.3	21	20.1	18.1	16.6	20.5	20.7	22.3	23.4	24.1	24.6	25.5	25.6	25	20.1	18.1	16.6
110	Picrodendron baccatum Krug & Urb.	22.124181	-80.328667	CUB	4135887005	MATERIAL_CITATION	72	120	Aw	Tropical & Subtropical Dry Broadleaf Forests	2	Cuban dry forests	13	39	31	39	69	156	200	135	178	193	159	42	18	22.1	22.4	23.7	24.9	25.9	26.8	27.2	27.2	26.8	26.2	24.1	22.8	27.7	28.3	29.5	30.4	30.8	31.2	32	31.9	31.2	26.2	24.1	22.8
111	Picrodendron baccatum Krug & Urb.	22.2302	-81.1116	CUB	4135915215	MATERIAL_CITATION	9	120	Aw	Tropical & Subtropical Dry Broadleaf Forests	2	Cuban dry forests	13	32	24	33	60	142	170	127	178	205	137	52	12	22.3	22.5	23.6	24.8	25.9	27	27.5	27.7	27.3	26.4	24.5	23	27.3	27.7	28.6	29.8	30.3	30.9	31.7	31.9	31.2	26.4	24.5	23
112	Picrodendron baccatum Krug & Urb.	22.280556	-81.195833	CUB	4135915236	MATERIAL_CITATION	4	120	Aw					32	25	34	61	152	161	136	182	205	135	51	12	22.3	22.6	23.7	24.9	26	27	27.6	27.8	27.3	26.3	24.5	23	27.2	27.6	28.6	29.7	30.2	30.9	31.7	31.9	31.2	26.3	24.5	23
113	Picrodendron baccatum Krug & Urb.	23.144722	-81.266944	CUB	4135916720	MATERIAL_CITATION		120	Aw
114	Picrodendron baccatum Krug & Urb.	23.0199	-82.0637	CUB	4135892960	MATERIAL_CITATION	164	120	Aw	Tropical & Subtropical Dry Broadleaf Forests	2	Cuban dry forests	13	49	45	49	72	183	221	188	186	212	150	70	45	21.2	21.4	22.6	23.9	25.2	26.2	26.7	26.9	26.4	25.2	23.5	21.8	25.3	25.6	27	28.2	29.2	29.9	30.6	30.8	30.1	25.2	23.5	21.8
115	Picrodendron baccatum Krug & Urb.	22.961389	-82.323889	CUB	4135918927	MATERIAL_CITATION	128	120	Aw	Tropical & Subtropical Dry Broadleaf Forests	2	Cuban dry forests	13	52	47	50	72	149	216	171	174	210	145	71	40	21.4	21.6	22.8	24.2	25.5	26.4	26.8	27	26.6	25.4	23.7	22.1	25.9	26.2	27.7	29	29.9	30.5	31.1	31.3	30.6	25.4	23.7	22.1
116	Picrodendron baccatum Krug & Urb.	22.992844	-82.336782	CUB	4135920869	MATERIAL_CITATION	89	120	Aw	Tropical & Subtropical Moist Broadleaf Forests	1	Cuban moist forests	20	54	49	51	70	138	211	160	162	201	147	74	45	21.6	21.8	23.1	24.5	25.8	26.7	27.1	27.3	26.9	25.6	24	22.3	26.1	26.4	27.9	29.2	30.3	30.8	31.5	31.6	30.9	25.6	24	22.3
117	Picrodendron baccatum Krug & Urb.	23.078333	-82.514444	CUB	4135910353	MATERIAL_CITATION	4	120	Aw	Deserts & Xeric Shrublands	13	Cuban cactus scrub	6	68	51	54	68	117	192	141	143	183	158	76	57	22.3	22.3	23.5	24.8	26.2	27.2	27.6	27.8	27.4	26.3	24.7	23	26.3	26.4	27.7	29.1	30.4	31.2	31.9	32.1	31.4	26.3	24.7	23
118	Picrodendron baccatum Krug & Urb.	22.986057	-82.753051	CUB	1929782062	PRESERVED_SPECIMEN	18	120	Aw	Tropical & Subtropical Dry Broadleaf Forests	2	Cuban dry forests	13	74	54	59	72	138	198	158	174	189	163	78	64	22	22	23.3	24.6	26.2	27.1	27.5	27.6	27.2	26	24.3	22.7	26.3	26.4	27.9	29.2	30.6	31.3	31.9	32.1	31.3	26	24.3	22.7
119	Picrodendron baccatum Krug & Urb.	21.66667	-82.83333	CUB	4135875999	MATERIAL_CITATION	57	120	Aw	Tropical & Subtropical Coniferous Forests	3	Cuban pine forests	4	47	59	30	64	151	198	150	184	209	155	72	28	22.4	22.8	24	25.2	26.5	27.1	27.6	27.6	27.1	26.2	24.7	23.2	27.1	27.8	29.1	30.2	30.9	31.1	32	32	31.2	26.2	24.7	23.2
120	Picrodendron baccatum Krug & Urb.	21.4666	-82.933778	CUB	4135889528	MATERIAL_CITATION	16	120	Aw	Tropical & Subtropical Dry Broadleaf Forests	2	Cuban dry forests	13	45	51	28	56	138	165	132	174	186	143	67	32	22.7	23.1	24.2	25.3	26.5	27.3	27.8	27.8	27.3	26.4	24.9	23.5	26.8	27.4	28.5	29.6	30.5	31	31.9	31.9	31.2	26.4	24.9	23.5
121	Picrodendron baccatum Krug & Urb.	22.9091	-83.163000	CUB	4858877426	PRESERVED_SPECIMEN	24	130	Am	Tropical & Subtropical Dry Broadleaf Forests	2	Cuban dry forests	13	71	70	79	71	168	210	168	167	169	159	96	83	21.8	21.8	23.1	24.3	26.1	27.1	27.4	27.5	27.1	25.9	24.1	22.4	26.3	26.3	27.7	29	30.6	31.3	31.9	32	31.3	25.9	24.1	22.4
122	Picrodendron baccatum Krug & Urb.	22.953067	-83.292667	CUB	3046130699	PRESERVED_SPECIMEN	8	130	Am	Mangroves	14	Bahamian-Antillean mangroves	2	64	69	72	72	163	201	164	161	170	159	91	74	22	21.9	23.1	24.4	26.1	27.1	27.5	27.6	27.1	26.1	24.3	22.7	26.2	26.1	27.4	28.8	30.4	31.2	31.9	32	31.3	26.1	24.3	22.7
123	Picrodendron baccatum Krug & Urb.	22.921000	-83.31889	CUB	4135920717	MATERIAL_CITATION	16	130	Am	Mangroves	14	Bahamian-Antillean mangroves	2	65	69	70	74	163	202	163	161	173	158	92	71	21.8	21.8	23.1	24.4	26	27.1	27.4	27.5	27.1	26	24.1	22.5	26.3	26.2	27.6	28.9	30.4	31.2	31.8	32	31.3	26	24.1	22.5
124	Picrodendron baccatum Krug & Urb.	22.79488	-83.3602	CUB	4135920218	MATERIAL_CITATION	235	130	Am	Tropical & Subtropical Moist Broadleaf Forests	1	Cuban moist forests	20	60	69	67	88	178	209	168	177	193	153	90	64	20.5	20.5	21.9	23.1	24.8	25.8	26	26.1	25.7	24.6	22.8	21.1	25.3	25.4	26.8	28.1	29.4	30	30.6	30.8	30	24.6	22.8	21.1
125	Picrodendron baccatum Krug & Urb.	19.220826	-70.527849	DOM	1931360148	PRESERVED_SPECIMEN	102	110	Af	Tropical & Subtropical Moist Broadleaf Forests	1	Hispaniolan moist forests	27	89	71	65	115	221	97	104	100	120	142	153	97	23.9	24.4	25.3	25.9	26.7	27.5	27.6	27.7	27.6	27.1	25.6	24.2	29.3	29.9	30.9	31.5	32.1	33	33.1	33.3	33.2	27.1	25.6	24.2
126	Picrodendron baccatum Krug & Urb.	19.2159	-70.5919	DOM	730821307	PRESERVED_SPECIMEN	335	110	Af	Tropical & Subtropical Moist Broadleaf Forests	1	Hispaniolan moist forests	27	70	63	70	125	201	98	93	109	124	143	138	90	22.2	22.6	23.6	24.2	25	25.8	25.9	26.1	25.9	25.4	23.9	22.5	27.6	28.1	29.3	29.7	30.3	31.2	31.4	31.6	31.5	25.4	23.9	22.5
127	Picrodendron baccatum Krug & Urb.	18.41269	-70.703372	DOM	1928990168	PRESERVED_SPECIMEN		221	BSh
128	Picrodendron baccatum Krug & Urb.	18.316667	-71.066667	DOM	2859161958	PRESERVED_SPECIMEN		120	Aw	Tropical & Subtropical Dry Broadleaf Forests	2	Hispaniolan dry forests	15
129	Picrodendron baccatum Krug & Urb.	18.21	-71.1	DOM	122986004	PRESERVED_SPECIMEN	22	120	Aw	Tropical & Subtropical Dry Broadleaf Forests	2	Hispaniolan dry forests	15	21	22	32	46	129	108	40	82	118	136	58	34	25.3	25.6	26.2	26.7	27.2	27.6	28.2	28.3	28	27.4	26.6	25.6	30.7	30.9	31.4	31.8	31.9	32.3	33.2	33.4	33.1	27.4	26.6	25.6
130	Picrodendron baccatum Krug & Urb.	18.1905	-71.207812	DOM	1930222686	PRESERVED_SPECIMEN	512	120	Aw	Tropical & Subtropical Dry Broadleaf Forests	2	Hispaniolan dry forests	15	17	20	34	65	141	105	69	120	146	143	56	22	22.1	22.4	23.1	23.8	24.3	24.5	24.9	25.1	24.9	24.4	23.6	22.5	27.9	28.3	29	29.5	29.5	29.4	30.1	30.4	30.3	24.4	23.6	22.5
131	Picrodendron baccatum Krug & Urb.	18.27	-71.33	DOM	1928588043	PRESERVED_SPECIMEN	97	120	Aw	Tropical & Subtropical Dry Broadleaf Forests	2	Hispaniolan dry forests	15	14	20	28	45	119	82	37	82	104	110	52	23	25.4	25.7	26.5	27.1	27.5	27.9	28.5	28.5	28.2	27.7	26.8	25.6	31.4	31.8	32.5	33	33	33.3	34.1	34.2	33.9	27.7	26.8	25.6
132	Picrodendron baccatum Krug & Urb.	18.2667	-71.3333	DOM	1503211272	PRESERVED_SPECIMEN	97	120	Aw	Tropical & Subtropical Dry Broadleaf Forests	2	Hispaniolan dry forests	15	14	20	28	45	119	82	37	82	104	110	52	23	25.4	25.7	26.5	27.1	27.5	27.9	28.5	28.5	28.2	27.7	26.8	25.6	31.4	31.8	32.5	33	33	33.3	34.1	34.2	33.9	27.7	26.8	25.6
133	Picrodendron baccatum Krug & Urb.	18.35	-71.54	DOM	4874950320	PRESERVED_SPECIMEN	405	120	Aw	Tropical & Subtropical Dry Broadleaf Forests	2	Hispaniolan dry forests	15	14	19	37	82	155	87	59	113	134	138	56	18	23.3	23.7	24.4	25.1	25.5	25.9	26.4	26.5	26.2	25.6	24.8	23.7	29.4	29.7	30.6	31.1	31.1	31.3	32.2	32.4	32	25.6	24.8	23.7
134	Picrodendron baccatum Krug & Urb.	17.903768	-71.638702	DOM	1929481262	PRESERVED_SPECIMEN	41	221	BSh	Tropical & Subtropical Dry Broadleaf Forests	2	Hispaniolan dry forests	15	18	19	28	41	91	62	42	81	116	101	55	24	25.3	25.5	26.1	26.7	27.3	27.9	28.6	28.7	28.3	27.6	26.7	25.7	30.7	30.8	31.4	32	32.4	33	33.7	33.9	33.5	27.6	26.7	25.7
135	Picrodendron baccatum Krug & Urb.	18.58	-71.9	DOM	1931148818	PRESERVED_SPECIMEN	29	120	Aw	Tropical & Subtropical Dry Broadleaf Forests	2	Hispaniolan dry forests	15	16	29	41	88	145	71	40	76	99	140	61	24	25.6	26	26.6	27.2	27.6	28.5	29	29	28.4	27.9	27	25.9	31.6	32	32.7	33.1	33.2	34.1	35	35.1	34.4	27.9	27	25.9
136	Picrodendron baccatum Krug & Urb.	18.58333	-71.9	DOM	2515510561	PRESERVED_SPECIMEN	29	120	Aw	Tropical & Subtropical Dry Broadleaf Forests	2	Hispaniolan dry forests	15	16	29	41	88	145	71	40	76	99	140	61	24	25.6	26	26.6	27.2	27.6	28.5	29	29	28.4	27.9	27	25.9	31.6	32	32.7	33.1	33.2	34.1	35	35.1	34.4	27.9	27	25.9
137	Picrodendron baccatum Krug & Urb.	18.9756	-72.4903	HTI	2612108308	PRESERVED_SPECIMEN	958	120	Aw	Tropical & Subtropical Moist Broadleaf Forests	1	Hispaniolan moist forests	27	21	31	53	133	250	195	161	202	216	250	80	21	18.9	19.3	20.2	20.8	21.2	21.6	21.8	21.9	21.7	21.2	20.2	19.3	24.8	25.3	26.3	26.1	25.9	26.1	26.9	27.1	26.8	21.2	20.2	19.3
138	Picrodendron baccatum Krug & Urb.	17.9015	-76.9528	JAM	122985808	PRESERVED_SPECIMEN	129	120	Aw	Tropical & Subtropical Dry Broadleaf Forests	2	Jamaican dry forests	18	35	32	39	52	111	108	56	111	156	189	116	62	24.2	24.3	24.7	25.5	26.1	26.7	26.9	27	26.6	26	25.5	24.7	28.2	28.3	28.8	29.5	29.9	30.2	30.9	30.9	30.5	26	25.5	24.7
139	Picrodendron baccatum Krug & Urb.	18.1869	-77.1475	JAM	2612151785	PRESERVED_SPECIMEN	630	110	Af	Tropical & Subtropical Moist Broadleaf Forests	1	Jamaican moist forests	31	106	66	79	110	233	185	108	151	211	309	192	143	20	20	20.6	21.3	21.9	22.3	22.4	22.8	22.7	22.1	21.6	20.6	24.3	24.5	25.2	25.9	26	25.8	26.7	27.1	26.7	22.1	21.6	20.6
140	Picrodendron baccatum Krug & Urb.	17.738978	-77.232432	JAM	1930611393	PRESERVED_SPECIMEN	15	120	Aw	Tropical & Subtropical Dry Broadleaf Forests	2	Jamaican dry forests	18	23	29	33	48	96	103	49	106	151	196	94	63	25.1	25.2	25.6	26.3	27	27.4	27.7	27.7	27.4	26.9	26.4	25.6	28.9	29	29.5	30.2	30.6	30.8	31.5	31.6	31.2	26.9	26.4	25.6
141	Picrodendron baccatum Krug & Urb.	18.2761	-66.3242	PRI	2612153850	PRESERVED_SPECIMEN	453	110	Af	Tropical & Subtropical Moist Broadleaf Forests	1	Puerto Rican moist forests	55	108	82	88	156	205	143	141	206	212	235	177	137	20.9	20.9	21.3	22.1	23.2	24.2	24.3	24.4	24.3	23.8	22.9	21.6	26	26.2	26.8	27.6	28.3	29.2	29.2	29.3	29.3	23.8	22.9	21.6
142	Piranhea mexicana (Standl.) Radcl.-Sm.	20.3333	-103.6667	MEX	1944833187	PRESERVED_SPECIMEN	1366	321	Cwa	Tropical & Subtropical Dry Broadleaf Forests	2	Bajío dry forests	4	17	6	2	5	21	138	183	144	125	43	13	9	16.1	17.6	19.6	21.8	23.9	23.9	22.2	22	21.8	20.8	18.6	16.9	26.6	28.8	31.3	33.4	34.5	31.8	28.7	28.5	28.3	20.8	18.6	16.9
143	Piranhea mexicana (Standl.) Radcl.-Sm.	18.9482	-104.115000	MEX	1989469056	PRESERVED_SPECIMEN	11	120	Aw	Tropical & Subtropical Dry Broadleaf Forests	2	Jalisco dry forests	17	21	4	0	0	12	113	188	193	219	85	40	11	24.9	24.8	24.5	25.1	26.6	28.3	28.7	28.6	28.2	28.3	27.3	26.1	32.2	32.6	32.2	32.5	33	33.6	33.8	33.7	33.2	28.3	27.3	26.1
144	Piranhea mexicana (Standl.) Radcl.-Sm.	19.061038	-104.252676	MEX	3705438524	HUMAN_OBSERVATION	91	120	Aw	Tropical & Subtropical Dry Broadleaf Forests	2	Jalisco dry forests	17	21	4	1	0	10	118	221	214	261	103	41	12	24.6	24.6	24.4	24.9	26.4	28.1	28.2	28.1	27.7	27.9	26.9	25.6	32.1	32.5	32.3	32.6	33.1	33.5	33.4	33.4	32.8	27.9	26.9	25.6
145	Piranhea mexicana (Standl.) Radcl.-Sm.	21.158333	-104.275000	MEX	1893663619	PRESERVED_SPECIMEN	1041	120	Aw	Tropical & Subtropical Dry Broadleaf Forests	2	Sinaloan dry forests	28	21	10	2	3	12	168	275	223	146	47	16	13	19.6	20.8	22.5	24.8	26.6	27.3	25.3	25.1	25.1	24.1	22	20.2	28.7	30.6	33	35.3	36.4	34.7	31.2	31	31	24.1	22	20.2
146	Piranhea mexicana (Standl.) Radcl.-Sm.	19.0494	-104.33	MEX	1322884753	PRESERVED_SPECIMEN	41	120	Aw					18	4	0	0	10	119	229	215	267	101	47	10	24.6	24.5	24.1	24.6	26	28	28.3	28.4	27.9	28.1	27	25.7	31.4	31.7	31.1	31.3	31.9	32.9	33.2	33.3	32.8	28.1	27	25.7
147	Piranhea mexicana (Standl.) Radcl.-Sm.	19.5411251	-104.6786317	MEX	1893820295	PRESERVED_SPECIMEN	343	120	Aw	Tropical & Subtropical Dry Broadleaf Forests	2	Jalisco dry forests	17	28	6	4	2	12	187	322	347	385	156	39	19	22.3	22.8	23.5	24.6	26.3	27.5	26.6	26.5	26.2	26	24.6	23.2	30.8	32.1	33.1	34.1	34.7	33.7	31.8	31.5	31.1	26	24.6	23.2
148	Piranhea mexicana (Standl.) Radcl.-Sm.	19.230378	-104.72712	MEX	3124708482	HUMAN_OBSERVATION	44	120	Aw	Tropical & Subtropical Dry Broadleaf Forests	2	Jalisco dry forests	17	31	4	1	1	9	122	192	210	273	100	45	14	23.7	23.5	23.4	23.9	25.6	27.7	27.8	27.8	27.4	27.4	26.1	24.8	31.2	31.4	31.1	31.4	32	33	32.8	32.7	32.2	27.4	26.1	24.8
149	Piranhea mexicana (Standl.) Radcl.-Sm.	19.2584	-104.732000	MEX	1989396817	PRESERVED_SPECIMEN	235	120	Aw	Tropical & Subtropical Dry Broadleaf Forests	2	Jalisco dry forests	17	31	4	3	1	9	137	232	257	315	124	46	20	23.1	22.9	22.9	23.6	25.2	27.1	27.1	27	26.7	26.7	25.4	24.1	30.8	31.1	30.9	31.4	32.1	32.6	32	31.9	31.4	26.7	25.4	24.1
150	Piranhea mexicana (Standl.) Radcl.-Sm.	19.2690778	-104.738579	MEX	3308182923	PRESERVED_SPECIMEN	278	120	Aw	Tropical & Subtropical Dry Broadleaf Forests	2	Jalisco dry forests	17	32	5	3	1	10	140	241	268	324	127	46	20	22.9	22.7	22.7	23.4	25.1	27	26.9	26.9	26.5	26.5	25.2	23.9	30.6	30.9	30.8	31.3	32	32.4	31.8	31.8	31.2	26.5	25.2	23.9
151	Piranhea mexicana (Standl.) Radcl.-Sm.	19.239627	-104.775054	MEX	4091679100	HUMAN_OBSERVATION	19	120	Aw	Tropical & Subtropical Dry Broadleaf Forests	2	Jalisco dry forests	17	29	4	1	1	9	118	179	199	264	97	44	14	23.4	23.2	22.9	23.5	25.2	27.5	27.8	27.8	27.4	27.3	26	24.5	30.6	30.8	30.2	30.5	31.2	32.6	32.8	32.7	32.2	27.3	26	24.5
152	Piranhea mexicana (Standl.) Radcl.-Sm.	19.3086676	-104.8313553	MEX	3308498970	PRESERVED_SPECIMEN	46	120	Aw	Mangroves	14	Northern Mesoamerican Pacific mangroves	4	31	4	1	1	9	120	175	198	267	102	46	16	23.4	23.3	23.4	24.1	25.9	28	28	28	27.5	27.5	26.1	24.6	31.5	32	31.7	32.1	32.9	33.6	33.3	33.1	32.6	27.5	26.1	24.6
153	Piranhea mexicana (Standl.) Radcl.-Sm.	19.331902	-104.887358	MEX	2270531886	PRESERVED_SPECIMEN	16	221	BSh	Tropical & Subtropical Dry Broadleaf Forests	2	Jalisco dry forests	17	33	4	1	1	9	114	157	183	258	102	46	15	23.6	23.5	23.7	24.5	26.4	28.3	28.3	28.3	27.7	27.7	26.3	24.8	32.1	32.6	32.6	33	33.8	34.2	33.7	33.6	32.9	27.7	26.3	24.8
154	Piranhea mexicana (Standl.) Radcl.-Sm.	19.5101778	-104.9056178	MEX	3307683575	PRESERVED_SPECIMEN	84	120	Aw	Tropical & Subtropical Dry Broadleaf Forests	2	Jalisco dry forests	17	33	5	2	2	8	125	196	221	280	111	46	19	23.2	23.2	23.5	24.3	26.2	28	27.9	27.7	27.3	27.1	25.6	24.2	31.5	32.1	32.4	33	33.7	33.8	33.1	32.9	32.3	27.1	25.6	24.2
155	Piranhea mexicana (Standl.) Radcl.-Sm.	19.3997139	-104.9248308	MEX	1893820291	PRESERVED_SPECIMEN	171	120	Aw	Tropical & Subtropical Dry Broadleaf Forests	2	Jalisco dry forests	17	35	5	3	2	9	124	196	226	289	115	46	18	23	22.9	23.1	23.8	25.8	27.6	27.6	27.5	27	26.9	25.5	24	31.3	31.8	31.8	32.3	33.2	33.3	32.8	32.6	31.9	26.9	25.5	24
156	Piranhea mexicana (Standl.) Radcl.-Sm.	19.4667667	-104.9476656	MEX	1894898980	HUMAN_OBSERVATION	128	120	Aw	Tropical & Subtropical Dry Broadleaf Forests	2	Jalisco dry forests	17	34	5	2	2	9	121	191	221	282	112	45	20	22.8	22.8	23	23.8	25.7	27.6	27.6	27.5	27.1	26.9	25.4	23.9	31	31.6	31.6	32.1	32.9	33.3	32.8	32.7	32	26.9	25.4	23.9
157	Piranhea mexicana (Standl.) Radcl.-Sm.	19.433333	-104.95	MEX	1895467891	PRESERVED_SPECIMEN	79	120	Aw	Tropical & Subtropical Dry Broadleaf Forests	2	Jalisco dry forests	17	34	5	2	2	8	116	176	205	270	108	46	19	23	23	23.1	23.8	25.8	27.8	27.9	27.8	27.3	27.2	25.6	24.1	31.2	31.6	31.6	32	32.8	33.4	33.1	32.9	32.2	27.2	25.6	24.1
158	Piranhea mexicana (Standl.) Radcl.-Sm.	19.45833	-104.95	MEX	2807194846	PRESERVED_SPECIMEN	106	120	Aw	Tropical & Subtropical Dry Broadleaf Forests	2	Jalisco dry forests	17	32	5	2	2	9	119	184	214	276	110	47	19	22.9	22.9	23	23.8	25.7	27.7	27.7	27.6	27.2	27	25.5	24	31.1	31.6	31.6	32.1	32.9	33.3	32.9	32.8	32.1	27	25.5	24
159	Piranhea mexicana (Standl.) Radcl.-Sm.	19.458333	-104.95	MEX	1913942539	PRESERVED_SPECIMEN	106	120	Aw	Tropical & Subtropical Dry Broadleaf Forests	2	Jalisco dry forests	17	32	5	2	2	9	119	184	214	276	110	47	19	22.9	22.9	23	23.8	25.7	27.7	27.7	27.6	27.2	27	25.5	24	31.1	31.6	31.6	32.1	32.9	33.3	32.9	32.8	32.1	27	25.5	24
160	Piranhea mexicana (Standl.) Radcl.-Sm.	19.4648498	-104.9529987	MEX	1894898967	HUMAN_OBSERVATION	152	120	Aw	Tropical & Subtropical Dry Broadleaf Forests	2	Jalisco dry forests	17	33	5	2	2	9	121	194	225	284	112	44	20	22.7	22.7	22.8	23.6	25.5	27.5	27.5	27.4	27	26.8	25.3	23.8	30.9	31.4	31.4	31.9	32.7	33.1	32.7	32.5	31.9	26.8	25.3	23.8
161	Piranhea mexicana (Standl.) Radcl.-Sm.	19.4118242	-104.9569426	MEX	1893820278	PRESERVED_SPECIMEN	76	120	Aw	Tropical & Subtropical Dry Broadleaf Forests	2	Jalisco dry forests	17	35	5	2	2	9	114	172	201	267	104	45	17	23.1	23	23.1	23.8	25.8	27.8	27.9	27.8	27.3	27.2	25.7	24.2	31.3	31.7	31.6	32	32.8	33.4	33.1	33	32.3	27.2	25.7	24.2
162	Piranhea mexicana (Standl.) Radcl.-Sm.	19.41667	-104.95833	MEX	2422369423	PRESERVED_SPECIMEN	54	221	BSh	Tropical & Subtropical Dry Broadleaf Forests	2	Jalisco dry forests	17	35	5	2	2	8	113	169	198	265	105	46	18	23.1	23	23.1	23.9	25.8	27.8	28	27.9	27.4	27.3	25.7	24.2	31.2	31.7	31.6	32	32.8	33.4	33.2	33	32.3	27.3	25.7	24.2
163	Piranhea mexicana (Standl.) Radcl.-Sm.	19.417000	-104.95833	MEX	3307826134	PRESERVED_SPECIMEN	54	221	BSh	Tropical & Subtropical Dry Broadleaf Forests	2	Jalisco dry forests	17	35	5	2	2	8	113	169	198	265	105	46	18	23.1	23	23.1	23.9	25.8	27.8	28	27.9	27.4	27.3	25.7	24.2	31.2	31.7	31.6	32	32.8	33.4	33.2	33	32.3	27.3	25.7	24.2
164	Piranhea mexicana (Standl.) Radcl.-Sm.	19.4425	-104.95917	MEX	3308623025	PRESERVED_SPECIMEN	153	120	Aw	Tropical & Subtropical Dry Broadleaf Forests	2	Jalisco dry forests	17	34	5	3	2	9	119	191	222	282	116	46	19	22.8	22.6	22.8	23.5	25.4	27.4	27.5	27.4	27	26.8	25.3	23.9	30.9	31.3	31.3	31.7	32.5	33	32.6	32.5	31.9	26.8	25.3	23.9
165	Piranhea mexicana (Standl.) Radcl.-Sm.	19.44194	-104.95944	MEX	3308017602	PRESERVED_SPECIMEN	153	120	Aw	Tropical & Subtropical Dry Broadleaf Forests	2	Jalisco dry forests	17	34	5	3	2	9	119	191	222	282	116	46	19	22.8	22.6	22.8	23.5	25.4	27.4	27.5	27.4	27	26.8	25.3	23.9	30.9	31.3	31.3	31.7	32.5	33	32.6	32.5	31.9	26.8	25.3	23.9
166	Piranhea mexicana (Standl.) Radcl.-Sm.	19.672778	-104.972222	MEX	2629665784	PRESERVED_SPECIMEN	280	120	Aw	Tropical & Subtropical Dry Broadleaf Forests	2	Jalisco dry forests	17	30	6	4	3	8	135	246	270	305	116	38	21	22.1	22.1	22.5	23.4	25.2	27	26.7	26.7	26.3	26	24.4	23.1	30.2	30.9	31.3	32.2	32.9	32.7	31.8	31.7	31.1	26	24.4	23.1
167	Piranhea mexicana (Standl.) Radcl.-Sm.	19.454167	-104.977778	MEX	1913942523	PRESERVED_SPECIMEN	167	120	Aw	Tropical & Subtropical Dry Broadleaf Forests	2	Jalisco dry forests	17	34	5	3	2	8	118	192	224	282	113	44	19	22.7	22.5	22.6	23.4	25.3	27.3	27.4	27.3	26.9	26.7	25.2	23.8	30.8	31.2	31	31.5	32.3	32.8	32.5	32.4	31.8	26.7	25.2	23.8
168	Piranhea mexicana (Standl.) Radcl.-Sm.	19.383611	-104.980833	MEX	2629461129	PRESERVED_SPECIMEN	16	221	BSh	Mangroves	14	Northern Mesoamerican Pacific mangroves	4	34	5	2	1	8	107	156	186	254	97	48	16	23.2	23	23.1	23.8	25.8	27.8	28.1	28.1	27.6	27.5	25.9	24.4	31.3	31.6	31.4	31.8	32.6	33.3	33.3	33.2	32.6	27.5	25.9	24.4
169	Piranhea mexicana (Standl.) Radcl.-Sm.	19.461111	-104.984722	MEX	2629628178	PRESERVED_SPECIMEN	262	120	Aw	Tropical & Subtropical Dry Broadleaf Forests	2	Jalisco dry forests	17	32	5	4	2	9	122	212	246	296	119	43	20	22.4	22.2	22.2	23	24.9	26.9	27	26.9	26.5	26.3	24.8	23.5	30.5	30.8	30.7	31.2	32.1	32.4	32	31.9	31.3	26.3	24.8	23.5
170	Piranhea mexicana (Standl.) Radcl.-Sm.	19.39583	-104.99167	MEX	3308586774	PRESERVED_SPECIMEN	34	221	BSh	Mangroves	14	Northern Mesoamerican Pacific mangroves	4	34	4	2	1	8	107	159	190	254	95	46	16	23.1	22.9	22.8	23.6	25.5	27.7	28	28	27.5	27.4	25.8	24.2	31.1	31.3	31	31.3	32.2	33	33.1	33	32.5	27.4	25.8	24.2
171	Piranhea mexicana (Standl.) Radcl.-Sm.	19.44875	-105.01228	MEX	3308491783	PRESERVED_SPECIMEN	79	221	BSh	Tropical & Subtropical Dry Broadleaf Forests	2	Jalisco dry forests	17	35	5	2	2	8	109	169	202	259	102	42	18	22.9	22.7	22.6	23.3	25.2	27.4	27.7	27.7	27.2	27.1	25.5	24.1	30.8	31	30.6	31	31.9	32.7	32.7	32.7	32.1	27.1	25.5	24.1
172	Piranhea mexicana (Standl.) Radcl.-Sm.	19.5995652	-105.0222699	MEX	1895468028	PRESERVED_SPECIMEN	155	120	Aw	Tropical & Subtropical Dry Broadleaf Forests	2	Jalisco dry forests	17	33	5	3	2	7	115	194	225	276	108	46	22	23	22.7	22.9	23.8	25.7	27.6	27.6	27.5	27	26.8	25.4	24	31.5	31.8	31.9	32.5	33.3	33.4	32.7	32.6	31.9	26.8	25.4	24
173	Piranhea mexicana (Standl.) Radcl.-Sm.	19.4450404	-105.0235803	MEX	3307801867	PRESERVED_SPECIMEN	47	221	BSh	Tropical & Subtropical Dry Broadleaf Forests	2	Jalisco dry forests	17	34	4	2	2	8	106	162	195	253	95	42	17	23	22.7	22.7	23.3	25.3	27.5	27.8	27.8	27.4	27.2	25.6	24.2	30.8	30.9	30.6	30.9	31.8	32.8	32.8	32.8	32.2	27.2	25.6	24.2
174	Piranhea mexicana (Standl.) Radcl.-Sm.	19.4450394	-105.0235813	MEX	1895467924	PRESERVED_SPECIMEN	47	221	BSh	Tropical & Subtropical Dry Broadleaf Forests	2	Jalisco dry forests	17	34	4	2	2	8	106	162	195	253	95	42	17	23	22.7	22.7	23.3	25.3	27.5	27.8	27.8	27.4	27.2	25.6	24.2	30.8	30.9	30.6	30.9	31.8	32.8	32.8	32.8	32.2	27.2	25.6	24.2
175	Piranhea mexicana (Standl.) Radcl.-Sm.	19.4346359	-105.0253043	MEX	3308262687	PRESERVED_SPECIMEN	10	120	Aw	Tropical & Subtropical Dry Broadleaf Forests	2	Jalisco dry forests	17	33	4	2	1	8	103	155	187	247	92	43	16	23.1	22.8	22.7	23.3	25.3	27.6	28	28	27.5	27.4	25.8	24.3	30.7	30.9	30.4	30.7	31.6	32.7	32.9	33	32.3	27.4	25.8	24.3
176	Piranhea mexicana (Standl.) Radcl.-Sm.	19.442759	-105.026165	MEX	2629457054	PRESERVED_SPECIMEN	30	221	BSh	Tropical & Subtropical Dry Broadleaf Forests	2	Jalisco dry forests	17	34	4	2	1	8	104	159	192	249	93	43	17	23.1	22.7	22.7	23.3	25.3	27.5	27.9	27.9	27.5	27.3	25.7	24.3	30.7	30.9	30.4	30.8	31.7	32.7	32.9	32.9	32.3	27.3	25.7	24.3
177	Piranhea mexicana (Standl.) Radcl.-Sm.	19.43778	-105.02639	MEX	2422401087	PRESERVED_SPECIMEN	10	120	Aw	Tropical & Subtropical Dry Broadleaf Forests	2	Jalisco dry forests	17	33	4	2	1	8	103	155	187	247	92	43	16	23.1	22.8	22.7	23.3	25.3	27.6	28	28	27.5	27.4	25.8	24.3	30.7	30.9	30.4	30.7	31.6	32.7	32.9	33	32.3	27.4	25.8	24.3
178	Piranhea mexicana (Standl.) Radcl.-Sm.	19.45292	-105.02783	MEX	3308548295	PRESERVED_SPECIMEN	55	221	BSh	Tropical & Subtropical Dry Broadleaf Forests	2	Jalisco dry forests	17	34	4	2	2	8	105	163	197	253	95	43	18	23	22.7	22.6	23.3	25.2	27.4	27.8	27.8	27.3	27.2	25.6	24.2	30.7	30.9	30.5	30.9	31.8	32.7	32.8	32.8	32.2	27.2	25.6	24.2
179	Piranhea mexicana (Standl.) Radcl.-Sm.	19.5494845	-105.0281338	MEX	1895468000	PRESERVED_SPECIMEN	61	221	BSh	Tropical & Subtropical Dry Broadleaf Forests	2	Jalisco dry forests	17	34	4	2	2	7	107	171	203	259	102	44	19	23	22.8	22.9	23.7	25.6	27.8	27.9	27.8	27.4	27.2	25.6	24.2	31.3	31.5	31.4	31.8	32.7	33.3	33	33	32.3	27.2	25.6	24.2
180	Piranhea mexicana (Standl.) Radcl.-Sm.	19.504167	-105.035555	MEX	4539355365	PRESERVED_SPECIMEN	73	221	BSh	Tropical & Subtropical Dry Broadleaf Forests	2	Jalisco dry forests	17	35	4	2	2	7	106	169	202	258	99	46	18	22.8	22.6	22.5	23.3	25.3	27.5	27.7	27.7	27.3	27.1	25.5	24	30.8	31	30.7	31.2	32.1	32.8	32.8	32.8	32.2	27.1	25.5	24
181	Piranhea mexicana (Standl.) Radcl.-Sm.	19.50417	-105.036000	MEX	3308164366	PRESERVED_SPECIMEN	73	221	BSh	Tropical & Subtropical Dry Broadleaf Forests	2	Jalisco dry forests	17	35	4	2	2	7	106	169	202	258	99	46	18	22.8	22.6	22.5	23.3	25.3	27.5	27.7	27.7	27.3	27.1	25.5	24	30.8	31	30.7	31.2	32.1	32.8	32.8	32.8	32.2	27.1	25.5	24
182	Piranhea mexicana (Standl.) Radcl.-Sm.	19.496431	-105.0365288	MEX	1894898996	HUMAN_OBSERVATION	86	221	BSh	Tropical & Subtropical Dry Broadleaf Forests	2	Jalisco dry forests	17	34	5	2	2	8	107	170	204	259	99	45	17	22.8	22.5	22.5	23.3	25.2	27.4	27.7	27.7	27.2	27.1	25.4	24	30.8	30.9	30.6	31.1	32	32.8	32.7	32.7	32.1	27.1	25.4	24
183	Piranhea mexicana (Standl.) Radcl.-Sm.	19.5024307	-105.0395009	MEX	1894899033	HUMAN_OBSERVATION	73	221	BSh	Tropical & Subtropical Dry Broadleaf Forests	2	Jalisco dry forests	17	35	4	2	2	7	106	169	202	258	99	46	18	22.8	22.6	22.5	23.3	25.3	27.5	27.7	27.7	27.3	27.1	25.5	24	30.8	31	30.7	31.2	32.1	32.8	32.8	32.8	32.2	27.1	25.5	24
184	Piranhea mexicana (Standl.) Radcl.-Sm.	19.4472703	-105.0396906	MEX	3308477094	PRESERVED_SPECIMEN	24	120	Aw	Tropical & Subtropical Dry Broadleaf Forests	2	Jalisco dry forests	17	33	4	2	1	8	103	157	190	247	92	43	16	23.1	22.7	22.6	23.3	25.2	27.5	27.9	27.9	27.5	27.4	25.7	24.3	30.7	30.8	30.3	30.7	31.6	32.6	32.9	32.9	32.3	27.4	25.7	24.3
185	Piranhea mexicana (Standl.) Radcl.-Sm.	19.4888403	-105.0450999	MEX	3307802565	PRESERVED_SPECIMEN	98	221	BSh	Tropical & Subtropical Dry Broadleaf Forests	2	Jalisco dry forests	17	33	5	2	2	8	106	171	205	258	98	44	18	22.8	22.4	22.4	23.1	25.1	27.3	27.6	27.6	27.2	27	25.4	23.9	30.6	30.7	30.4	30.8	31.7	32.6	32.6	32.6	32	27	25.4	23.9
186	Piranhea mexicana (Standl.) Radcl.-Sm.	19.5	-105.05	MEX	3308409094	PRESERVED_SPECIMEN	86	221	BSh	Tropical & Subtropical Dry Broadleaf Forests	2	Jalisco dry forests	17	34	4	2	2	7	106	169	203	256	97	44	18	22.8	22.5	22.4	23.2	25.1	27.3	27.7	27.7	27.2	27.1	25.4	24	30.7	30.8	30.4	30.9	31.8	32.6	32.7	32.7	32.1	27.1	25.4	24
187	Piranhea mexicana (Standl.) Radcl.-Sm.	19.5089303	-105.0585843	MEX	3307890457	PRESERVED_SPECIMEN	45	221	BSh	Tropical & Subtropical Dry Broadleaf Forests	2	Jalisco dry forests	17	34	4	2	2	7	101	161	196	248	93	45	17	22.9	22.5	22.4	23.2	25.1	27.4	27.8	27.8	27.4	27.2	25.6	24.1	30.6	30.7	30.3	30.7	31.6	32.6	32.8	32.8	32.2	27.2	25.6	24.1
188	Piranhea mexicana (Standl.) Radcl.-Sm.	19.5127	-105.068000	MEX	1988903707	PRESERVED_SPECIMEN	97	221	BSh	Tropical & Subtropical Dry Broadleaf Forests	2	Jalisco dry forests	17	34	4	2	2	7	103	169	205	253	94	44	18	22.7	22.3	22.2	22.9	24.9	27.2	27.6	27.6	27.2	27.1	25.4	23.9	30.4	30.4	30	30.4	31.3	32.3	32.5	32.6	32	27.1	25.4	23.9
189	Piranhea mexicana (Standl.) Radcl.-Sm.	19.6028128	-105.070252	MEX	3308258085	PRESERVED_SPECIMEN	57	221	BSh	Tropical & Subtropical Dry Broadleaf Forests	2	Jalisco dry forests	17	35	5	2	2	6	102	165	198	252	102	45	22	23.3	23	23.1	23.9	25.9	28	28.1	28	27.5	27.4	25.8	24.4	31.6	31.8	31.8	32.3	33.2	33.6	33.3	33.1	32.4	27.4	25.8	24.4
190	Piranhea mexicana (Standl.) Radcl.-Sm.	19.526111	-105.071111	MEX	2268864435	PRESERVED_SPECIMEN	15	221	BSh	Tropical & Subtropical Dry Broadleaf Forests	2	Jalisco dry forests	17	34	4	2	2	7	99	156	191	244	93	43	16	23	22.7	22.6	23.3	25.3	27.6	28	28	27.6	27.4	25.8	24.3	30.8	30.9	30.4	30.9	31.7	32.8	32.9	32.9	32.4	27.4	25.8	24.3
191	Piranhea mexicana (Standl.) Radcl.-Sm.	19.5272664	-105.0733117	MEX	3307698888	PRESERVED_SPECIMEN	15	221	BSh	Tropical & Subtropical Dry Broadleaf Forests	2	Jalisco dry forests	17	34	4	2	2	7	99	156	191	244	93	43	16	23	22.7	22.6	23.3	25.3	27.6	28	28	27.6	27.4	25.8	24.3	30.8	30.9	30.4	30.9	31.7	32.8	32.9	32.9	32.4	27.4	25.8	24.3
192	Piranhea mexicana (Standl.) Radcl.-Sm.	19.53	-105.081667	MEX	1893663621	PRESERVED_SPECIMEN	23	221	BSh	Tropical & Subtropical Dry Broadleaf Forests	2	Jalisco dry forests	17	33	5	2	2	7	98	156	191	243	90	45	17	23	22.6	22.5	23.2	25.2	27.5	27.9	27.9	27.5	27.4	25.7	24.2	30.7	30.7	30.3	30.7	31.6	32.6	32.9	32.9	32.3	27.4	25.7	24.2
193	Piranhea mexicana (Standl.) Radcl.-Sm.	19.576155	-105.0852522	MEX	1895467946	PRESERVED_SPECIMEN	23	221	BSh	Tropical & Subtropical Dry Broadleaf Forests	2	Jalisco dry forests	17	35	5	2	2	6	97	156	192	243	95	44	19	23.3	22.9	22.9	23.7	25.7	27.8	28.1	28	27.6	27.5	25.9	24.5	31.2	31.4	31.1	31.6	32.5	33.2	33.2	33.1	32.4	27.5	25.9	24.5
194	Piranhea mexicana (Standl.) Radcl.-Sm.	19.5917603	-105.0973236	MEX	3307904294	PRESERVED_SPECIMEN	41	221	BSh	Tropical & Subtropical Dry Broadleaf Forests	2	Jalisco dry forests	17	34	5	2	2	6	97	158	193	245	97	45	21	23.2	22.9	22.9	23.6	25.6	27.8	28.1	28	27.6	27.4	25.8	24.4	31.2	31.3	31.1	31.6	32.5	33.1	33.1	33	32.4	27.4	25.8	24.4
195	Piranhea mexicana (Standl.) Radcl.-Sm.	19.883441	-105.109328	MEX	1893663628	PRESERVED_SPECIMEN	204	120	Aw	Tropical & Subtropical Dry Broadleaf Forests	2	Jalisco dry forests	17	30	5	3	3	5	102	188	222	244	89	40	22	22.2	22.2	22.6	23.6	25.5	27.3	27.2	27.1	26.8	26.5	24.7	23.3	30.4	31	31.6	32.4	33.2	32.9	32.2	32.2	31.6	26.5	24.7	23.3
196	Piranhea mexicana (Standl.) Radcl.-Sm.	19.5978129	-105.1102529	MEX	3308220683	PRESERVED_SPECIMEN	11	221	BSh	Tropical & Subtropical Dry Broadleaf Forests	2	Jalisco dry forests	17	35	5	2	2	6	94	150	186	241	97	46	20	23.2	22.9	22.8	23.5	25.5	27.7	28.1	28.1	27.7	27.5	25.9	24.5	30.9	31	30.7	31.2	32	32.9	33.1	33.1	32.5	27.5	25.9	24.5
197	Piranhea mexicana (Standl.) Radcl.-Sm.	19.7895	-105.145000	MEX	1988865136	PRESERVED_SPECIMEN	169	120	Aw	Tropical & Subtropical Dry Broadleaf Forests	2	Jalisco dry forests	17	32	5	3	2	5	94	171	208	241	95	44	24	23	22.7	22.8	23.7	25.7	27.6	27.7	27.6	27.1	27	25.6	24.1	31.5	31.7	31.9	32.6	33.4	33.2	32.9	32.9	32.1	27	25.6	24.1
198	Piranhea mexicana (Standl.) Radcl.-Sm.	19.8840999	-105.2703397	MEX	1895467922	PRESERVED_SPECIMEN	59	221	BSh	Tropical & Subtropical Dry Broadleaf Forests	2	Jalisco dry forests	17	31	5	2	2	4	71	129	174	207	76	46	23	22.8	22.6	22.7	23.6	25.6	27.7	28.1	28.1	27.6	27.4	25.7	24.1	31	31.2	31.4	31.9	32.7	33.1	33.3	33.3	32.5	27.4	25.7	24.1
199	Piranhea mexicana (Standl.) Radcl.-Sm.	20.466934	-105.293739	MEX	3096996463	HUMAN_OBSERVATION	361	120	Aw	Tropical & Subtropical Dry Broadleaf Forests	2	Jalisco dry forests	17	22	12	4	2	5	149	286	316	339	112	23	25	19.7	19.8	20.5	21.7	23.6	25.5	25.9	26	25.7	25	22.6	20.7	27.5	28	28.6	29.7	30.9	31	30.9	31.1	30.6	25	22.6	20.7
200	Piranhea mexicana (Standl.) Radcl.-Sm.	20.32	-105.43	MEX	142915832	PRESERVED_SPECIMEN	516	120	Aw	Tropical & Subtropical Coniferous Forests	3	Trans-Mexican Volcanic Belt pine-oak forests	10	22	11	6	2	5	149	305	347	382	142	24	29	19.9	19.8	20.5	21.7	23.5	25.1	25.2	25.2	24.9	24.3	22.2	20.8	28.7	29.1	29.8	31	32	31.3	30.6	30.5	29.9	24.3	22.2	20.8
201	Piranhea mexicana (Standl.) Radcl.-Sm.	23.090278	-106.055278	MEX	2629587285	PRESERVED_SPECIMEN	39	120	Aw	Tropical & Subtropical Dry Broadleaf Forests	2	Sinaloan dry forests	28	24	7	2	1	2	41	219	228	211	75	31	23	21.2	21.6	22.5	24.2	26.7	29.2	29	28.6	28.3	27.5	24.7	22.2	29.4	30.4	31.7	33.3	34.7	35.1	34.2	33.6	33.2	27.5	24.7	22.2
202	Piranhea mexicana (Standl.) Radcl.-Sm.	23.084722	-106.058333	MEX	1419219884	PRESERVED_SPECIMEN	39	120	Aw	Tropical & Subtropical Dry Broadleaf Forests	2	Sinaloan dry forests	28	24	7	2	1	2	41	219	228	211	75	31	23	21.2	21.6	22.5	24.2	26.7	29.2	29	28.6	28.3	27.5	24.7	22.2	29.4	30.4	31.7	33.3	34.7	35.1	34.2	33.6	33.2	27.5	24.7	22.2
203	Piranhea mexicana (Standl.) Radcl.-Sm.	23.341944	-106.245000	MEX	2629649941	PRESERVED_SPECIMEN	45	221	BSh	Tropical & Subtropical Dry Broadleaf Forests	2	Sinaloan dry forests	28	27	7	3	1	1	32	201	224	206	64	28	28	20.6	21	22.1	23.7	26.3	29.1	29	28.6	28.3	27.2	24	21.4	28.3	29.1	30.5	32.1	33.8	34.7	34	33.5	33	27.2	24	21.4
204	Piranhea mexicana (Standl.) Radcl.-Sm.	23.29905	-106.276723	MEX	1893663623	PRESERVED_SPECIMEN	42	221	BSh	Tropical & Subtropical Dry Broadleaf Forests	2	Sinaloan dry forests	28	26	7	2	1	1	31	203	222	210	67	28	26	20.5	20.9	21.9	23.5	25.9	28.9	29	28.7	28.4	27.3	24.2	21.5	28.3	29.1	30.3	31.7	33.3	34.3	33.9	33.5	33.1	27.3	24.2	21.5
205	Piranhea mexicana (Standl.) Radcl.-Sm.	23.280833	-106.279444	MEX	1419234436	PRESERVED_SPECIMEN	74	221	BSh	Tropical & Subtropical Dry Broadleaf Forests	2	Sinaloan dry forests	28	27	7	2	1	1	32	207	225	214	68	28	27	20.4	20.9	21.8	23.4	25.8	28.7	28.8	28.6	28.3	27.3	24.2	21.5	28.2	29	30.2	31.6	33.2	34.1	33.7	33.4	33	27.3	24.2	21.5
206	Piranhea mexicana (Standl.) Radcl.-Sm.	23.296754	-106.385354	MEX	3124689790	HUMAN_OBSERVATION	63	120	Aw	Tropical & Subtropical Dry Broadleaf Forests	2	Sinaloan dry forests	28	26	7	2	1	1	29	202	218	212	68	30	27	20.8	21	21.9	23.5	25.9	28.9	29.2	29	28.8	27.8	24.5	21.8	28.5	28.9	30	31.4	33	34.1	34	33.7	33.6	27.8	24.5	21.8
207	Piranhea mexicana (Standl.) Radcl.-Sm.	23.2329	-106.4062	MEX	3865229322	PRESERVED_SPECIMEN	12	120	Aw	Mangroves	14	Northern Mesoamerican Pacific mangroves	4	24	6	2	0	1	28	208	220	216	70	27	23	20.6	20.8	21.5	23	25.4	28.5	29.2	29.2	29	27.9	24.6	21.8	27.1	27.4	28.2	29.6	31.2	32.9	33.5	33.7	33.5	27.9	24.6	21.8
208	Piranhea mexicana (Standl.) Radcl.-Sm.	23.271663	-106.407746	MEX	2238840503	HUMAN_OBSERVATION	24	120	Aw	Tropical & Subtropical Dry Broadleaf Forests	2	Sinaloan dry forests	28	25	7	2	1	1	28	201	213	215	74	30	25	20.7	20.9	21.7	23.3	25.7	28.7	29.3	29.2	29.1	28	24.6	21.8	27.9	28.3	29.2	30.5	32.2	33.5	33.9	33.8	33.7	28	24.6	21.8
209	Piranhea mexicana (Standl.) Radcl.-Sm.	23.249415	-106.411142	MEX	3865228351	PRESERVED_SPECIMEN	9	221	BSh	Tropical & Subtropical Dry Broadleaf Forests	2	Sinaloan dry forests	28	24	6	2	1	1	27	203	215	216	78	28	24	20.7	20.9	21.6	23.1	25.6	28.6	29.3	29.3	29.2	28.1	24.7	21.9	27.4	27.7	28.4	29.8	31.4	33.1	33.7	33.9	33.7	28.1	24.7	21.9
210	Piranhea mexicana (Standl.) Radcl.-Sm.	23.30158	-106.426397	MEX	3772523114	HUMAN_OBSERVATION	32	120	Aw	Tropical & Subtropical Dry Broadleaf Forests	2	Sinaloan dry forests	28	26	7	2	1	1	27	196	214	206	66	29	25	20.4	20.7	21.5	23.1	25.5	28.5	29	29	28.8	27.6	24.3	21.4	27.8	28.3	29.2	30.6	32.2	33.4	33.6	33.5	33.3	27.6	24.3	21.4
211	Piranhea mexicana (Standl.) Radcl.-Sm.	23.299633	-106.426889	MEX	4112131165	HUMAN_OBSERVATION	31	120	Aw	Tropical & Subtropical Dry Broadleaf Forests	2	Sinaloan dry forests	28	25	7	2	1	1	27	197	214	207	67	28	25	20.4	20.6	21.4	23	25.5	28.5	29.1	29	28.8	27.7	24.3	21.5	27.7	28.1	29	30.4	32	33.2	33.6	33.6	33.4	27.7	24.3	21.5
212	Piranhea mexicana (Standl.) Radcl.-Sm.	23.3039	-106.435045	MEX	3113422795	HUMAN_OBSERVATION	33	120	Aw	Tropical & Subtropical Dry Broadleaf Forests	2	Sinaloan dry forests	28	26	7	2	1	1	27	195	214	205	66	29	25	20.3	20.5	21.3	22.9	25.4	28.4	29	28.9	28.7	27.6	24.2	21.4	27.6	28	28.9	30.3	31.9	33.2	33.5	33.5	33.3	27.6	24.2	21.4
213	Piranhea mexicana (Standl.) Radcl.-Sm.	23.305555	-106.435555	MEX	1586101622	HUMAN_OBSERVATION	33	120	Aw	Tropical & Subtropical Dry Broadleaf Forests	2	Sinaloan dry forests	28	26	7	2	1	1	27	195	214	205	66	29	25	20.3	20.5	21.3	22.9	25.4	28.4	29	28.9	28.7	27.6	24.2	21.4	27.6	28	28.9	30.3	31.9	33.2	33.5	33.5	33.3	27.6	24.2	21.4
214	Piranhea mexicana (Standl.) Radcl.-Sm.	23.302826	-106.438896	MEX	3773263664	HUMAN_OBSERVATION	33	120	Aw	Tropical & Subtropical Dry Broadleaf Forests	2	Sinaloan dry forests	28	26	7	2	1	1	27	195	214	205	66	29	25	20.3	20.5	21.3	22.9	25.4	28.4	29	28.9	28.7	27.6	24.2	21.4	27.6	28	28.9	30.3	31.9	33.2	33.5	33.5	33.3	27.6	24.2	21.4
215	Piranhea mexicana (Standl.) Radcl.-Sm.	23.301118	-106.438944	MEX	3044552052	HUMAN_OBSERVATION	33	120	Aw	Tropical & Subtropical Dry Broadleaf Forests	2	Sinaloan dry forests	28	26	7	2	1	1	27	195	214	205	66	29	25	20.3	20.5	21.3	22.9	25.4	28.4	29	28.9	28.7	27.6	24.2	21.4	27.6	28	28.9	30.3	31.9	33.2	33.5	33.5	33.3	27.6	24.2	21.4
216	Piranhea mexicana (Standl.) Radcl.-Sm.	23.304183	-106.439219	MEX	2999154770	HUMAN_OBSERVATION	33	120	Aw	Tropical & Subtropical Dry Broadleaf Forests	2	Sinaloan dry forests	28	26	7	2	1	1	27	195	214	205	66	29	25	20.3	20.5	21.3	22.9	25.4	28.4	29	28.9	28.7	27.6	24.2	21.4	27.6	28	28.9	30.3	31.9	33.2	33.5	33.5	33.3	27.6	24.2	21.4
217	Piranhea mexicana (Standl.) Radcl.-Sm.	23.307366	-106.439356	MEX	4133778395	HUMAN_OBSERVATION	33	120	Aw	Tropical & Subtropical Dry Broadleaf Forests	2	Sinaloan dry forests	28	26	7	2	1	1	27	195	214	205	66	29	25	20.3	20.5	21.3	22.9	25.4	28.4	29	28.9	28.7	27.6	24.2	21.4	27.6	28	28.9	30.3	31.9	33.2	33.5	33.5	33.3	27.6	24.2	21.4
218	Piranhea mexicana (Standl.) Radcl.-Sm.	23.306986	-106.439495	MEX	1212004760	HUMAN_OBSERVATION	33	120	Aw	Tropical & Subtropical Dry Broadleaf Forests	2	Sinaloan dry forests	28	26	7	2	1	1	27	195	214	205	66	29	25	20.3	20.5	21.3	22.9	25.4	28.4	29	28.9	28.7	27.6	24.2	21.4	27.6	28	28.9	30.3	31.9	33.2	33.5	33.5	33.3	27.6	24.2	21.4
219	Piranhea mexicana (Standl.) Radcl.-Sm.	23.302521	-106.439561	MEX	3385003029	HUMAN_OBSERVATION	33	120	Aw	Tropical & Subtropical Dry Broadleaf Forests	2	Sinaloan dry forests	28	26	7	2	1	1	27	195	214	205	66	29	25	20.3	20.5	21.3	22.9	25.4	28.4	29	28.9	28.7	27.6	24.2	21.4	27.6	28	28.9	30.3	31.9	33.2	33.5	33.5	33.3	27.6	24.2	21.4
220	Piranhea mexicana (Standl.) Radcl.-Sm.	23.305509	-106.44013	MEX	4133617522	HUMAN_OBSERVATION	33	120	Aw	Tropical & Subtropical Dry Broadleaf Forests	2	Sinaloan dry forests	28	26	7	2	1	1	27	195	214	205	66	29	25	20.3	20.5	21.3	22.9	25.4	28.4	29	28.9	28.7	27.6	24.2	21.4	27.6	28	28.9	30.3	31.9	33.2	33.5	33.5	33.3	27.6	24.2	21.4
221	Piranhea mexicana (Standl.) Radcl.-Sm.	23.299442	-106.441105	MEX	3759570525	HUMAN_OBSERVATION	22	120	Aw	Tropical & Subtropical Dry Broadleaf Forests	2	Sinaloan dry forests	28	25	7	2	1	1	27	195	213	206	66	28	25	20.3	20.6	21.3	22.9	25.4	28.4	29.1	29	28.8	27.6	24.3	21.4	27.5	27.9	28.7	30.1	31.8	33.1	33.6	33.5	33.4	27.6	24.3	21.4
222	Piranhea mexicana (Standl.) Radcl.-Sm.	23.300412	-106.441256	MEX	3335317364	HUMAN_OBSERVATION	33	120	Aw	Tropical & Subtropical Dry Broadleaf Forests	2	Sinaloan dry forests	28	26	7	2	1	1	27	195	214	205	66	29	25	20.3	20.5	21.3	22.9	25.4	28.4	29	28.9	28.7	27.6	24.2	21.4	27.6	28	28.9	30.3	31.9	33.2	33.5	33.5	33.3	27.6	24.2	21.4
223	Piranhea mexicana (Standl.) Radcl.-Sm.	23.299397	-106.441589	MEX	3113443874	HUMAN_OBSERVATION	22	120	Aw	Tropical & Subtropical Dry Broadleaf Forests	2	Sinaloan dry forests	28	25	7	2	1	1	27	195	213	206	66	28	25	20.3	20.6	21.3	22.9	25.4	28.4	29.1	29	28.8	27.6	24.3	21.4	27.5	27.9	28.7	30.1	31.8	33.1	33.6	33.5	33.4	27.6	24.3	21.4
224	Piranhea mexicana (Standl.) Radcl.-Sm.	23.299837	-106.441606	MEX	3112778975	HUMAN_OBSERVATION	22	120	Aw	Tropical & Subtropical Dry Broadleaf Forests	2	Sinaloan dry forests	28	25	7	2	1	1	27	195	213	206	66	28	25	20.3	20.6	21.3	22.9	25.4	28.4	29.1	29	28.8	27.6	24.3	21.4	27.5	27.9	28.7	30.1	31.8	33.1	33.6	33.5	33.4	27.6	24.3	21.4
225	Piranhea mexicana (Standl.) Radcl.-Sm.	23.293333	-106.441666	MEX	2239001835	HUMAN_OBSERVATION	22	120	Aw	Tropical & Subtropical Dry Broadleaf Forests	2	Sinaloan dry forests	28	25	7	2	1	1	27	195	213	206	66	28	25	20.3	20.6	21.3	22.9	25.4	28.4	29.1	29	28.8	27.6	24.3	21.4	27.5	27.9	28.7	30.1	31.8	33.1	33.6	33.5	33.4	27.6	24.3	21.4
226	Piranhea mexicana (Standl.) Radcl.-Sm.	23.299653	-106.441804	MEX	2242799385	HUMAN_OBSERVATION	16	120	Aw	Tropical & Subtropical Dry Broadleaf Forests	2	Sinaloan dry forests	28	25	7	2	1	1	27	194	212	205	66	27	25	20.2	20.5	21.2	22.8	25.3	28.4	29.1	29	28.8	27.6	24.2	21.4	27.3	27.6	28.4	29.8	31.5	33	33.6	33.5	33.3	27.6	24.2	21.4
227	Piranhea mexicana (Standl.) Radcl.-Sm.	23.300325	-106.441834	MEX	1453312503	HUMAN_OBSERVATION	40	120	Aw	Tropical & Subtropical Dry Broadleaf Forests	2	Sinaloan dry forests	28	26	7	2	1	1	27	195	214	205	65	28	25	20.2	20.4	21.2	22.8	25.2	28.3	28.9	28.9	28.7	27.5	24.1	21.3	27.3	27.7	28.6	30	31.7	33	33.5	33.4	33.2	27.5	24.1	21.3
228	Piranhea mexicana (Standl.) Radcl.-Sm.	23.299485	-106.442005	MEX	3858283584	HUMAN_OBSERVATION	16	120	Aw	Tropical & Subtropical Dry Broadleaf Forests	2	Sinaloan dry forests	28	25	7	2	1	1	27	194	212	205	66	27	25	20.2	20.5	21.2	22.8	25.3	28.4	29.1	29	28.8	27.6	24.2	21.4	27.3	27.6	28.4	29.8	31.5	33	33.6	33.5	33.3	27.6	24.2	21.4
229	Piranhea mexicana (Standl.) Radcl.-Sm.	23.300364	-106.442027	MEX	3698178301	HUMAN_OBSERVATION	40	120	Aw	Tropical & Subtropical Dry Broadleaf Forests	2	Sinaloan dry forests	28	26	7	2	1	1	27	195	214	205	65	28	25	20.2	20.4	21.2	22.8	25.2	28.3	28.9	28.9	28.7	27.5	24.1	21.3	27.3	27.7	28.6	30	31.7	33	33.5	33.4	33.2	27.5	24.1	21.3
230	Piranhea mexicana (Standl.) Radcl.-Sm.	23.300717	-106.442051	MEX	2242811576	HUMAN_OBSERVATION	40	120	Aw	Tropical & Subtropical Dry Broadleaf Forests	2	Sinaloan dry forests	28	26	7	2	1	1	27	195	214	205	65	28	25	20.2	20.4	21.2	22.8	25.2	28.3	28.9	28.9	28.7	27.5	24.1	21.3	27.3	27.7	28.6	30	31.7	33	33.5	33.4	33.2	27.5	24.1	21.3
231	Piranhea mexicana (Standl.) Radcl.-Sm.	23.298702	-106.44206	MEX	1847545817	HUMAN_OBSERVATION	16	120	Aw	Tropical & Subtropical Dry Broadleaf Forests	2	Sinaloan dry forests	28	25	7	2	1	1	27	194	212	205	66	27	25	20.2	20.5	21.2	22.8	25.3	28.4	29.1	29	28.8	27.6	24.2	21.4	27.3	27.6	28.4	29.8	31.5	33	33.6	33.5	33.3	27.6	24.2	21.4
232	Piranhea mexicana (Standl.) Radcl.-Sm.	23.299308	-106.4422	MEX	3117876524	HUMAN_OBSERVATION	16	120	Aw	Tropical & Subtropical Dry Broadleaf Forests	2	Sinaloan dry forests	28	25	7	2	1	1	27	194	212	205	66	27	25	20.2	20.5	21.2	22.8	25.3	28.4	29.1	29	28.8	27.6	24.2	21.4	27.3	27.6	28.4	29.8	31.5	33	33.6	33.5	33.3	27.6	24.2	21.4
233	Piranhea mexicana (Standl.) Radcl.-Sm.	23.299515	-106.442437	MEX	2963759134	HUMAN_OBSERVATION	16	120	Aw	Tropical & Subtropical Dry Broadleaf Forests	2	Sinaloan dry forests	28	25	7	2	1	1	27	194	212	205	66	27	25	20.2	20.5	21.2	22.8	25.3	28.4	29.1	29	28.8	27.6	24.2	21.4	27.3	27.6	28.4	29.8	31.5	33	33.6	33.5	33.3	27.6	24.2	21.4
234	Piranhea mexicana (Standl.) Radcl.-Sm.	23.300936	-106.442535	MEX	2574232745	HUMAN_OBSERVATION	40	120	Aw	Tropical & Subtropical Dry Broadleaf Forests	2	Sinaloan dry forests	28	26	7	2	1	1	27	195	214	205	65	28	25	20.2	20.4	21.2	22.8	25.2	28.3	28.9	28.9	28.7	27.5	24.1	21.3	27.3	27.7	28.6	30	31.7	33	33.5	33.4	33.2	27.5	24.1	21.3
235	Piranhea mexicana (Standl.) Radcl.-Sm.	23.300258	-106.442622	MEX	2988451806	HUMAN_OBSERVATION	40	120	Aw	Tropical & Subtropical Dry Broadleaf Forests	2	Sinaloan dry forests	28	26	7	2	1	1	27	195	214	205	65	28	25	20.2	20.4	21.2	22.8	25.2	28.3	28.9	28.9	28.7	27.5	24.1	21.3	27.3	27.7	28.6	30	31.7	33	33.5	33.4	33.2	27.5	24.1	21.3
236	Piranhea mexicana (Standl.) Radcl.-Sm.	23.298963	-106.44275	MEX	3113616769	HUMAN_OBSERVATION	16	120	Aw	Tropical & Subtropical Dry Broadleaf Forests	2	Sinaloan dry forests	28	25	7	2	1	1	27	194	212	205	66	27	25	20.2	20.5	21.2	22.8	25.3	28.4	29.1	29	28.8	27.6	24.2	21.4	27.3	27.6	28.4	29.8	31.5	33	33.6	33.5	33.3	27.6	24.2	21.4
237	Piranhea mexicana (Standl.) Radcl.-Sm.	23.301022	-106.442878	MEX	4846856335	HUMAN_OBSERVATION	40	120	Aw	Tropical & Subtropical Dry Broadleaf Forests	2	Sinaloan dry forests	28	26	7	2	1	1	27	195	214	205	65	28	25	20.2	20.4	21.2	22.8	25.2	28.3	28.9	28.9	28.7	27.5	24.1	21.3	27.3	27.7	28.6	30	31.7	33	33.5	33.4	33.2	27.5	24.1	21.3
238	Piranhea mexicana (Standl.) Radcl.-Sm.	23.299000	-106.443000	MEX	4153710751	HUMAN_OBSERVATION	16	120	Aw	Tropical & Subtropical Dry Broadleaf Forests	2	Sinaloan dry forests	28	25	7	2	1	1	27	194	212	205	66	27	25	20.2	20.5	21.2	22.8	25.3	28.4	29.1	29	28.8	27.6	24.2	21.4	27.3	27.6	28.4	29.8	31.5	33	33.6	33.5	33.3	27.6	24.2	21.4
239	Piranhea mexicana (Standl.) Radcl.-Sm.	23.299375	-106.44303	MEX	4111643904	HUMAN_OBSERVATION	16	120	Aw	Tropical & Subtropical Dry Broadleaf Forests	2	Sinaloan dry forests	28	25	7	2	1	1	27	194	212	205	66	27	25	20.2	20.5	21.2	22.8	25.3	28.4	29.1	29	28.8	27.6	24.2	21.4	27.3	27.6	28.4	29.8	31.5	33	33.6	33.5	33.3	27.6	24.2	21.4
240	Piranhea mexicana (Standl.) Radcl.-Sm.	23.299852	-106.443272	MEX	2609141301	HUMAN_OBSERVATION	16	120	Aw	Tropical & Subtropical Dry Broadleaf Forests	2	Sinaloan dry forests	28	25	7	2	1	1	27	194	212	205	66	27	25	20.2	20.5	21.2	22.8	25.3	28.4	29.1	29	28.8	27.6	24.2	21.4	27.3	27.6	28.4	29.8	31.5	33	33.6	33.5	33.3	27.6	24.2	21.4
241	Piranhea mexicana (Standl.) Radcl.-Sm.	23.299336	-106.443278	MEX	4137702304	HUMAN_OBSERVATION	16	120	Aw	Tropical & Subtropical Dry Broadleaf Forests	2	Sinaloan dry forests	28	25	7	2	1	1	27	194	212	205	66	27	25	20.2	20.5	21.2	22.8	25.3	28.4	29.1	29	28.8	27.6	24.2	21.4	27.3	27.6	28.4	29.8	31.5	33	33.6	33.5	33.3	27.6	24.2	21.4
242	Piranhea mexicana (Standl.) Radcl.-Sm.	23.29947	-106.443347	MEX	1291143717	HUMAN_OBSERVATION	16	120	Aw	Tropical & Subtropical Dry Broadleaf Forests	2	Sinaloan dry forests	28	25	7	2	1	1	27	194	212	205	66	27	25	20.2	20.5	21.2	22.8	25.3	28.4	29.1	29	28.8	27.6	24.2	21.4	27.3	27.6	28.4	29.8	31.5	33	33.6	33.5	33.3	27.6	24.2	21.4
243	Piranhea mexicana (Standl.) Radcl.-Sm.	23.297372	-106.443352	MEX	3302443549	HUMAN_OBSERVATION	16	120	Aw	Tropical & Subtropical Dry Broadleaf Forests	2	Sinaloan dry forests	28	25	7	2	1	1	27	194	212	205	66	27	25	20.2	20.5	21.2	22.8	25.3	28.4	29.1	29	28.8	27.6	24.2	21.4	27.3	27.6	28.4	29.8	31.5	33	33.6	33.5	33.3	27.6	24.2	21.4
244	Piranhea mexicana (Standl.) Radcl.-Sm.	23.299377	-106.443356	MEX	2574117605	HUMAN_OBSERVATION	16	120	Aw	Tropical & Subtropical Dry Broadleaf Forests	2	Sinaloan dry forests	28	25	7	2	1	1	27	194	212	205	66	27	25	20.2	20.5	21.2	22.8	25.3	28.4	29.1	29	28.8	27.6	24.2	21.4	27.3	27.6	28.4	29.8	31.5	33	33.6	33.5	33.3	27.6	24.2	21.4
245	Piranhea mexicana (Standl.) Radcl.-Sm.	23.29934	-106.443412	MEX	2574183850	HUMAN_OBSERVATION	16	120	Aw	Tropical & Subtropical Dry Broadleaf Forests	2	Sinaloan dry forests	28	25	7	2	1	1	27	194	212	205	66	27	25	20.2	20.5	21.2	22.8	25.3	28.4	29.1	29	28.8	27.6	24.2	21.4	27.3	27.6	28.4	29.8	31.5	33	33.6	33.5	33.3	27.6	24.2	21.4
246	Piranhea mexicana (Standl.) Radcl.-Sm.	232.99000	-106.44343	MEX	1211968987	HUMAN_OBSERVATION	16	120	Aw	Tropical & Subtropical Dry Broadleaf Forests	2	Sinaloan dry forests	28	25	7	2	1	1	27	194	212	205	66	27	25	20.2	20.5	21.2	22.8	25.3	28.4	29.1	29	28.8	27.6	24.2	21.4	27.3	27.6	28.4	29.8	31.5	33	33.6	33.5	33.3	27.6	24.2	21.4
247	Piranhea mexicana (Standl.) Radcl.-Sm.	23.299317	-106.443462	MEX	2609083926	HUMAN_OBSERVATION	16	120	Aw	Tropical & Subtropical Dry Broadleaf Forests	2	Sinaloan dry forests	28	25	7	2	1	1	27	194	212	205	66	27	25	20.2	20.5	21.2	22.8	25.3	28.4	29.1	29	28.8	27.6	24.2	21.4	27.3	27.6	28.4	29.8	31.5	33	33.6	33.5	33.3	27.6	24.2	21.4
248	Piranhea mexicana (Standl.) Radcl.-Sm.	23.299564	-106.443466	MEX	3335420336	HUMAN_OBSERVATION	16	120	Aw	Tropical & Subtropical Dry Broadleaf Forests	2	Sinaloan dry forests	28	25	7	2	1	1	27	194	212	205	66	27	25	20.2	20.5	21.2	22.8	25.3	28.4	29.1	29	28.8	27.6	24.2	21.4	27.3	27.6	28.4	29.8	31.5	33	33.6	33.5	33.3	27.6	24.2	21.4
249	Piranhea mexicana (Standl.) Radcl.-Sm.	23.299565	-106.443466	MEX	2609084024	HUMAN_OBSERVATION	16	120	Aw	Tropical & Subtropical Dry Broadleaf Forests	2	Sinaloan dry forests	28	25	7	2	1	1	27	194	212	205	66	27	25	20.2	20.5	21.2	22.8	25.3	28.4	29.1	29	28.8	27.6	24.2	21.4	27.3	27.6	28.4	29.8	31.5	33	33.6	33.5	33.3	27.6	24.2	21.4
250	Piranhea mexicana (Standl.) Radcl.-Sm.	23.299566	-106.443475	MEX	3118357522	HUMAN_OBSERVATION	16	120	Aw	Tropical & Subtropical Dry Broadleaf Forests	2	Sinaloan dry forests	28	25	7	2	1	1	27	194	212	205	66	27	25	20.2	20.5	21.2	22.8	25.3	28.4	29.1	29	28.8	27.6	24.2	21.4	27.3	27.6	28.4	29.8	31.5	33	33.6	33.5	33.3	27.6	24.2	21.4
251	Piranhea mexicana (Standl.) Radcl.-Sm.	23.299576	-106.443486	MEX	2813942465	HUMAN_OBSERVATION	16	120	Aw	Tropical & Subtropical Dry Broadleaf Forests	2	Sinaloan dry forests	28	25	7	2	1	1	27	194	212	205	66	27	25	20.2	20.5	21.2	22.8	25.3	28.4	29.1	29	28.8	27.6	24.2	21.4	27.3	27.6	28.4	29.8	31.5	33	33.6	33.5	33.3	27.6	24.2	21.4
252	Piranhea mexicana (Standl.) Radcl.-Sm.	23.299431	-106.443489	MEX	3859903383	HUMAN_OBSERVATION	16	120	Aw	Tropical & Subtropical Dry Broadleaf Forests	2	Sinaloan dry forests	28	25	7	2	1	1	27	194	212	205	66	27	25	20.2	20.5	21.2	22.8	25.3	28.4	29.1	29	28.8	27.6	24.2	21.4	27.3	27.6	28.4	29.8	31.5	33	33.6	33.5	33.3	27.6	24.2	21.4
253	Piranhea mexicana (Standl.) Radcl.-Sm.	23.299417	-106.443518	MEX	2634087892	HUMAN_OBSERVATION	16	120	Aw	Tropical & Subtropical Dry Broadleaf Forests	2	Sinaloan dry forests	28	25	7	2	1	1	27	194	212	205	66	27	25	20.2	20.5	21.2	22.8	25.3	28.4	29.1	29	28.8	27.6	24.2	21.4	27.3	27.6	28.4	29.8	31.5	33	33.6	33.5	33.3	27.6	24.2	21.4
254	Piranhea mexicana (Standl.) Radcl.-Sm.	23.299393	-106.44352	MEX	2574100787	HUMAN_OBSERVATION	16	120	Aw	Tropical & Subtropical Dry Broadleaf Forests	2	Sinaloan dry forests	28	25	7	2	1	1	27	194	212	205	66	27	25	20.2	20.5	21.2	22.8	25.3	28.4	29.1	29	28.8	27.6	24.2	21.4	27.3	27.6	28.4	29.8	31.5	33	33.6	33.5	33.3	27.6	24.2	21.4
255	Piranhea mexicana (Standl.) Radcl.-Sm.	23.299418	-106.443529	MEX	1212005600	HUMAN_OBSERVATION	16	120	Aw	Tropical & Subtropical Dry Broadleaf Forests	2	Sinaloan dry forests	28	25	7	2	1	1	27	194	212	205	66	27	25	20.2	20.5	21.2	22.8	25.3	28.4	29.1	29	28.8	27.6	24.2	21.4	27.3	27.6	28.4	29.8	31.5	33	33.6	33.5	33.3	27.6	24.2	21.4
256	Piranhea mexicana (Standl.) Radcl.-Sm.	23.299289	-106.443536	MEX	1883466020	HUMAN_OBSERVATION	16	120	Aw	Tropical & Subtropical Dry Broadleaf Forests	2	Sinaloan dry forests	28	25	7	2	1	1	27	194	212	205	66	27	25	20.2	20.5	21.2	22.8	25.3	28.4	29.1	29	28.8	27.6	24.2	21.4	27.3	27.6	28.4	29.8	31.5	33	33.6	33.5	33.3	27.6	24.2	21.4
257	Piranhea mexicana (Standl.) Radcl.-Sm.	23.2993	-106.44358	MEX	2634356713	HUMAN_OBSERVATION	16	120	Aw	Tropical & Subtropical Dry Broadleaf Forests	2	Sinaloan dry forests	28	25	7	2	1	1	27	194	212	205	66	27	25	20.2	20.5	21.2	22.8	25.3	28.4	29.1	29	28.8	27.6	24.2	21.4	27.3	27.6	28.4	29.8	31.5	33	33.6	33.5	33.3	27.6	24.2	21.4
258	Piranhea mexicana (Standl.) Radcl.-Sm.	23.29929	-106.443626	MEX	1212004980	HUMAN_OBSERVATION	16	120	Aw	Tropical & Subtropical Dry Broadleaf Forests	2	Sinaloan dry forests	28	25	7	2	1	1	27	194	212	205	66	27	25	20.2	20.5	21.2	22.8	25.3	28.4	29.1	29	28.8	27.6	24.2	21.4	27.3	27.6	28.4	29.8	31.5	33	33.6	33.5	33.3	27.6	24.2	21.4
259	Piranhea mexicana (Standl.) Radcl.-Sm.	23.299437	-106.44365	MEX	2634022707	HUMAN_OBSERVATION	16	120	Aw	Tropical & Subtropical Dry Broadleaf Forests	2	Sinaloan dry forests	28	25	7	2	1	1	27	194	212	205	66	27	25	20.2	20.5	21.2	22.8	25.3	28.4	29.1	29	28.8	27.6	24.2	21.4	27.3	27.6	28.4	29.8	31.5	33	33.6	33.5	33.3	27.6	24.2	21.4
260	Piranhea mexicana (Standl.) Radcl.-Sm.	23.299442	-106.443687	MEX	1677350959	HUMAN_OBSERVATION	16	120	Aw	Tropical & Subtropical Dry Broadleaf Forests	2	Sinaloan dry forests	28	25	7	2	1	1	27	194	212	205	66	27	25	20.2	20.5	21.2	22.8	25.3	28.4	29.1	29	28.8	27.6	24.2	21.4	27.3	27.6	28.4	29.8	31.5	33	33.6	33.5	33.3	27.6	24.2	21.4
261	Piranhea mexicana (Standl.) Radcl.-Sm.	23.299659	-106.443703	MEX	1453133684	HUMAN_OBSERVATION	16	120	Aw	Tropical & Subtropical Dry Broadleaf Forests	2	Sinaloan dry forests	28	25	7	2	1	1	27	194	212	205	66	27	25	20.2	20.5	21.2	22.8	25.3	28.4	29.1	29	28.8	27.6	24.2	21.4	27.3	27.6	28.4	29.8	31.5	33	33.6	33.5	33.3	27.6	24.2	21.4
262	Piranhea mexicana (Standl.) Radcl.-Sm.	23.299262	-106.44386	MEX	3113576042	HUMAN_OBSERVATION	16	120	Aw	Tropical & Subtropical Dry Broadleaf Forests	2	Sinaloan dry forests	28	25	7	2	1	1	27	194	212	205	66	27	25	20.2	20.5	21.2	22.8	25.3	28.4	29.1	29	28.8	27.6	24.2	21.4	27.3	27.6	28.4	29.8	31.5	33	33.6	33.5	33.3	27.6	24.2	21.4
263	Piranhea mexicana (Standl.) Radcl.-Sm.	23.298777	-106.444117	MEX	3859759978	HUMAN_OBSERVATION	16	120	Aw	Tropical & Subtropical Dry Broadleaf Forests	2	Sinaloan dry forests	28	25	7	2	1	1	27	194	212	205	66	27	25	20.2	20.5	21.2	22.8	25.3	28.4	29.1	29	28.8	27.6	24.2	21.4	27.3	27.6	28.4	29.8	31.5	33	33.6	33.5	33.3	27.6	24.2	21.4
264	Piranhea mexicana (Standl.) Radcl.-Sm.	23.299062	-106.444264	MEX	3858268033	HUMAN_OBSERVATION	16	120	Aw	Tropical & Subtropical Dry Broadleaf Forests	2	Sinaloan dry forests	28	25	7	2	1	1	27	194	212	205	66	27	25	20.2	20.5	21.2	22.8	25.3	28.4	29.1	29	28.8	27.6	24.2	21.4	27.3	27.6	28.4	29.8	31.5	33	33.6	33.5	33.3	27.6	24.2	21.4
265	Piranhea longepedunculata Jabl.	7.732778	-72.579167	COL	2978427163	PRESERVED_SPECIMEN	720	130	Am	Tropical & Subtropical Moist Broadleaf Forests	1	Cordillera Oriental montane forests	18	53	54	65	174	133	154	139	79	164	216	188	118	22.3	22.6	23.2	23.3	23.7	23.5	23.2	23.6	23.7	23.4	22.9	22.4	27.2	27.5	27.8	27.9	28.2	27.9	27.8	28.5	28.6	23.4	22.9	22.4
266	Piranhea longepedunculata Jabl.	7.731944	-72.579444	COL	1260337976	PRESERVED_SPECIMEN	720	130	Am	Tropical & Subtropical Moist Broadleaf Forests	1	Cordillera Oriental montane forests	18	53	54	65	174	133	154	139	79	164	216	188	118	22.3	22.6	23.2	23.3	23.7	23.5	23.2	23.6	23.7	23.4	22.9	22.4	27.2	27.5	27.8	27.9	28.2	27.9	27.8	28.5	28.6	23.4	22.9	22.4
267	Piranhea longepedunculata Jabl.	7.732222	-72.579722	COL	2978425831	PRESERVED_SPECIMEN	720	130	Am	Tropical & Subtropical Moist Broadleaf Forests	1	Cordillera Oriental montane forests	18	53	54	65	174	133	154	139	79	164	216	188	118	22.3	22.6	23.2	23.3	23.7	23.5	23.2	23.6	23.7	23.4	22.9	22.4	27.2	27.5	27.8	27.9	28.2	27.9	27.8	28.5	28.6	23.4	22.9	22.4
268	Piranhea longepedunculata Jabl.	7.24928	-73.21062	COL	4026678413	PRESERVED_SPECIMEN	697	110	Af	Tropical & Subtropical Moist Broadleaf Forests	1	Magdalena Valley montane forests	36	32	68	98	179	229	184	178	176	176	326	148	52	23.9	24.2	24.5	24.3	24.4	24.3	24.2	24.3	24.2	23.9	23.7	23.7	28.7	29	29.2	28.9	28.9	28.9	29.1	29.1	29.1	23.9	23.7	23.7
269	Piranhea longepedunculata Jabl.	8.5	-61.5	VEN	1847925177	PRESERVED_SPECIMEN	4	130	Am	Tropical & Subtropical Moist Broadleaf Forests	1	Orinoco Delta swamp forests	47	113	62	50	84	232	270	181	165	117	128	139	157	25.6	25.7	26.3	26.8	26.9	26.3	26.3	26.7	27.2	27.2	26.6	25.8	29.8	30.1	30.7	31.2	31	30.1	30.2	30.9	31.4	27.2	26.6	25.8
270	Piranhea longepedunculata Jabl.	8.2	-61.6	VEN	1456404355	PRESERVED_SPECIMEN	308	130	Am	Tropical & Subtropical Moist Broadleaf Forests	1	Guianan moist forests	25	98	34	64	90	171	273	215	187	142	115	131	111	24.1	24.2	24.8	25.4	25.4	24.9	24.8	25.3	25.6	25.6	25.1	24.3	28.5	28.6	29.3	29.9	29.7	28.8	29.1	29.7	30.2	25.6	25.1	24.3
271	Piranhea longepedunculata Jabl.	8.08333	-61.63333	VEN	1260338655	PRESERVED_SPECIMEN	303	130	Am	Tropical & Subtropical Moist Broadleaf Forests	1	Guianan moist forests	25	79	59	46	103	171	270	213	184	142	133	127	120	24.1	24.3	24.9	25.6	25.5	24.9	24.9	25.4	25.7	25.7	25.2	24.4	28.6	28.7	29.5	30.1	29.9	29	29.2	29.9	30.3	25.7	25.2	24.4
272	Piranhea longepedunculata Jabl.	8.06	-61.73	VEN	1456157228	PRESERVED_SPECIMEN	295	120	Aw	Tropical & Subtropical Moist Broadleaf Forests	1	Guianan moist forests	25	62	73	69	95	132	264	222	169	141	115	114	102	24.3	24.5	25.1	25.8	25.7	25.1	25	25.5	25.8	25.8	25.4	24.5	28.9	29.1	29.9	30.6	30.3	29.4	29.5	30.1	30.7	25.8	25.4	24.5
273	Piranhea longepedunculata Jabl.	8.06667	-61.73333	VEN	2513391527	PRESERVED_SPECIMEN	293	120	Aw	Tropical & Subtropical Moist Broadleaf Forests	1	Guianan moist forests	25	62	67	73	82	153	265	222	173	131	110	114	102	24.3	24.5	25.1	25.8	25.7	25.1	25	25.5	25.8	25.9	25.4	24.5	28.9	29.1	29.9	30.6	30.3	29.3	29.5	30.1	30.7	25.9	25.4	24.5
274	Piranhea longepedunculata Jabl.	7.366667	-61.816667	VEN	4603431653	PRESERVED_SPECIMEN	272	120	Aw	Tropical & Subtropical Moist Broadleaf Forests	1	Guianan piedmont and lowland moist forests	82	73	29	44	83	159	294	169	178	135	115	113	97	24.5	24.7	25.6	26.2	26	25.2	25	25.5	25.9	26	25.6	24.8	29	29.6	30.7	31.3	30.8	29.5	29.6	30.3	31	26	25.6	24.8
275	Piranhea longepedunculata Jabl.	8.26	-62.21	VEN	1456325281	PRESERVED_SPECIMEN	500	120	Aw	Tropical & Subtropical Moist Broadleaf Forests	1	Guianan moist forests	25	82	49	44	80	131	244	178	171	161	106	139	91	23.2	23.3	24.2	24.9	24.8	24	23.9	24.2	24.7	24.8	24.3	23.5	27.7	28.1	29.3	29.7	29.4	28.1	28.3	28.8	29.5	24.8	24.3	23.5
276	Piranhea longepedunculata Jabl.	8.26667	-62.21667	VEN	2517283550	PRESERVED_SPECIMEN	481	120	Aw	Tropical & Subtropical Moist Broadleaf Forests	1	Guianan moist forests	25	81	44	41	74	118	238	187	190	159	105	142	115	23.3	23.4	24.3	25	24.9	24.1	24	24.3	24.8	24.8	24.4	23.6	27.8	28.2	29.4	29.8	29.4	28.2	28.3	28.8	29.5	24.8	24.4	23.6
277	Piranhea longepedunculata Jabl.	6.583333	-62.666667	VEN	4603440520	PRESERVED_SPECIMEN	396	130	Am	Tropical & Subtropical Moist Broadleaf Forests	1	Guianan piedmont and lowland moist forests	82	96	37	71	145	223	310	233	204	247	168	151	119	24.7	25.2	26	26.5	26.1	25.2	25	25.3	25.7	25.9	25.7	25	29.5	30.2	31.2	31.5	30.8	29.6	29.7	30.1	30.9	25.9	25.7	25
278	Piranhea longepedunculata Jabl.	7.166667	-62.916667	VEN	1259209659	PRESERVED_SPECIMEN	270	120	Aw	Tropical & Subtropical Moist Broadleaf Forests	1	Guianan piedmont and lowland moist forests	82	20	27	53	132	96	93	145	112	173	115	131	59	25.2	25.6	26.6	27.1	26.7	25.7	25.5	25.7	26.3	26.5	26.1	25.6	29.6	30.3	31.3	31.7	31	29.7	29.8	30.2	31	26.5	26.1	25.6
279	Piranhea longepedunculata Jabl.	7.17	-62.92	VEN	2273864026	PRESERVED_SPECIMEN	270	120	Aw	Tropical & Subtropical Moist Broadleaf Forests	1	Guianan piedmont and lowland moist forests	82	20	27	53	132	96	93	145	112	173	115	131	59	25.2	25.6	26.6	27.1	26.7	25.7	25.5	25.7	26.3	26.5	26.1	25.6	29.6	30.3	31.3	31.7	31	29.7	29.8	30.2	31	26.5	26.1	25.6
280	Piranhea longepedunculata Jabl.	7.888056	-62.964444	VEN	4905637426	PRESERVED_SPECIMEN	179	120	Aw	Tropical & Subtropical Moist Broadleaf Forests	1	Guianan moist forests	25	53	36	26	56	114	265	266	177	146	131	104	52	25.4	26	27	27.7	27.2	25.9	25.7	26.1	26.9	26.9	26.5	25.7	30	31	32.3	32.8	32	30.1	30	30.7	31.7	26.9	26.5	25.7
281	Piranhea longepedunculata Jabl.	7.0758	-65.9119	VEN	1228550787	PRESERVED_SPECIMEN	101	120	Aw	Tropical & Subtropical Grasslands, Savannahs & Shrublands	7	Llanos	9	19	15	19	98	217	321	312	305	261	172	86	46	27	27.7	28.5	28.6	27.7	26.7	26.5	26.7	27.1	27.4	27.5	27	32.6	33.7	34.5	34	32.7	31.3	31.1	31.4	32	27.4	27.5	27
282	Piranhea longepedunculata Jabl.	7.72	-72.38	VEN	2273863322	PRESERVED_SPECIMEN	915	120	Aw	Tropical & Subtropical Moist Broadleaf Forests	1	Cordillera Oriental montane forests	18	44	63	62	171	162	117	183	69	116	213	174	89	21	21.3	22	22.1	22.3	22	21.6	22.1	22.2	22.2	21.7	21.2	25.8	26.1	26.4	26.5	26.6	26.1	26	26.7	27	22.2	21.7	21.2
283	Piranhea longepedunculata Jabl.	7.71666	-72.38333	VEN	1260339028	PRESERVED_SPECIMEN	911	120	Aw	Tropical & Subtropical Moist Broadleaf Forests	1	Cordillera Oriental montane forests	18	44	29	56	171	142	117	178	117	116	213	168	89	21.1	21.3	22	22.1	22.4	22	21.6	22.1	22.2	22.2	21.7	21.2	25.8	26.2	26.5	26.6	26.7	26.2	26	26.7	27	22.2	21.7	21.2
284	Piranhea longepedunculata Jabl.	7.71666	-72.41666	VEN	1260339231	PRESERVED_SPECIMEN	1204	120	Aw	Tropical & Subtropical Moist Broadleaf Forests	1	Cordillera Oriental montane forests	18	34	49	62	162	126	119	140	79	147	212	155	79	19.6	19.8	20.5	20.7	21	20.6	20.4	20.7	20.8	20.8	20.3	19.8	24.2	24.5	24.9	24.9	25.1	24.7	24.7	25.2	25.4	20.8	20.3	19.8
285	Piranhea longepedunculata Jabl.	7.72	-72.42	VEN	2273849560	PRESERVED_SPECIMEN	964	120	Aw	Tropical & Subtropical Moist Broadleaf Forests	1	Cordillera Oriental montane forests	18	34	50	90	136	161	144	77	103	156	148	172	74	20.8	21	21.7	21.9	22.1	21.8	21.5	21.9	22.1	22	21.5	21	25.5	25.8	26.1	26.2	26.4	25.9	25.9	26.5	26.8	22	21.5	21
286	Piranhea securinega Radcl.-Sm. & Ratter	-15	-44	BRA	3828017312	PRESERVED_SPECIMEN	449	120	Aw	Deserts & Xeric Shrublands	13	Caatinga	4	151	96	108	45	9	4	1	1	11	71	156	208	25.1	25.2	25.3	24.6	23.4	22.1	21.9	23.3	25.3	26.1	25.2	24.9	30.3	30.6	30.7	30.3	29.8	29.1	29	30.6	32.3	26.1	25.2	24.9
287	Piranhea securinega Radcl.-Sm. & Ratter	-14.535556	-43.547778	BRA	4900542324	PRESERVED_SPECIMEN	520	120	Aw	Tropical & Subtropical Dry Broadleaf Forests	2	Atlantic dry forests	2	134	105	103	47	4	2	1	1	12	68	141	175	24.9	25	25.1	24.5	23.4	22	21.8	23.2	25.1	26	25.2	24.9	30.2	30.5	30.7	30.1	29.6	28.7	28.7	30.2	32	26	25.2	24.9
288	Piranhea securinega Radcl.-Sm. & Ratter	-14.4525	-43.753333	BRA	1928243885	PRESERVED_SPECIMEN	492	120	Aw	Tropical & Subtropical Dry Broadleaf Forests	2	Atlantic dry forests	2	143	104	99	48	4	2	1	2	11	68	146	181	25	25.2	25.2	24.7	23.7	22.3	22.3	23.7	25.6	26.3	25.5	25.1	30.2	30.6	30.8	30.3	30	29.2	29.3	30.8	32.5	26.3	25.5	25.1
289	Piranhea securinega Radcl.-Sm. & Ratter	-14.7525	-43.753333	BRA	4900572448	PRESERVED_SPECIMEN	466	120	Aw	Tropical & Subtropical Dry Broadleaf Forests	2	Atlantic dry forests	2	131	93	99	44	5	3	1	1	10	69	147	182	24.9	25	25.1	24.5	23.3	21.9	21.7	23.1	25.1	26	25.1	24.8	30	30.4	30.6	30.1	29.6	28.8	28.7	30.2	31.9	26	25.1	24.8
290	Piranhea securinega Radcl.-Sm. & Ratter	-14.469167	-43.753333	BRA	3071037391	PRESERVED_SPECIMEN	498	120	Aw	Tropical & Subtropical Dry Broadleaf Forests	2	Atlantic dry forests	2	142	104	100	48	4	3	1	2	11	68	146	181	25	25.2	25.2	24.6	23.7	22.3	22.2	23.7	25.5	26.3	25.5	25	30.1	30.5	30.7	30.3	30	29.1	29.3	30.8	32.4	26.3	25.5	25
291	Piranhea securinega Radcl.-Sm. & Ratter	-14.884167	-43.7575	BRA	3968353417	PRESERVED_SPECIMEN	499	120	Aw	Tropical & Subtropical Dry Broadleaf Forests	2	Atlantic dry forests	2	132	93	101	44	6	4	1	1	12	72	150	188	24.9	25	25.1	24.4	23.3	21.9	21.8	23.2	25.2	26.1	25.2	24.8	30.1	30.4	30.6	30.1	29.6	28.9	28.8	30.4	32.2	26.1	25.2	24.8
292	Piranhea securinega Radcl.-Sm. & Ratter	-14.884167	-43.757594	BRA	3827990346	PRESERVED_SPECIMEN	499	120	Aw	Tropical & Subtropical Dry Broadleaf Forests	2	Atlantic dry forests	2	132	93	101	44	6	4	1	1	12	72	150	188	24.9	25	25.1	24.4	23.3	21.9	21.8	23.2	25.2	26.1	25.2	24.8	30.1	30.4	30.6	30.1	29.6	28.9	28.8	30.4	32.2	26.1	25.2	24.8
293	Piranhea securinega Radcl.-Sm. & Ratter	-13.383333	-44.0775	BRA	4455789299	PRESERVED_SPECIMEN	459	120	Aw	Tropical & Subtropical Dry Broadleaf Forests	2	Atlantic dry forests	2	169	133	118	65	11	1	0	1	10	68	188	206	25.2	25.1	25.2	25	24.2	23.2	23.2	24.4	26.2	26.8	25.8	25.1	30.9	30.9	30.8	31	30.9	30.4	30.5	31.9	33.4	26.8	25.8	25.1
294	Piranhea securinega Radcl.-Sm. & Ratter	-13.066667	-44.0775	BRA	4900632616	PRESERVED_SPECIMEN	562	120	Aw	Tropical & Subtropical Grasslands, Savannahs & Shrublands	7	Cerrado	4	167	141	145	77	14	3	0	3	16	84	184	205	24.6	24.5	24.5	24.5	23.7	22.8	22.7	24	25.8	26.4	25.4	24.6	30.5	30.5	30.3	30.7	30.6	30.3	30.5	31.8	33.3	26.4	25.4	24.6
295	Piranhea securinega Radcl.-Sm. & Ratter	-15.112639	-44.168028	BRA	1087606044	PRESERVED_SPECIMEN	585	120	Aw	Tropical & Subtropical Dry Broadleaf Forests	2	Atlantic dry forests	2	163	102	111	46	11	2	1	2	12	72	165	223	24.2	24.4	24.4	23.8	22.6	21.4	21.2	22.6	24.6	25.4	24.5	24	29.2	29.6	29.6	29.2	28.7	27.9	27.9	29.6	31.4	25.4	24.5	24
296	Piranhea securinega Radcl.-Sm. & Ratter	-15.2375	-44.247778	BRA	4900581208	PRESERVED_SPECIMEN	732	120	Aw	Tropical & Subtropical Dry Broadleaf Forests	2	Atlantic dry forests	2	177	104	105	45	12	1	2	2	13	73	167	233	23.5	23.6	23.6	23.1	21.9	20.6	20.4	21.8	23.7	24.6	23.7	23.3	28.6	28.9	28.9	28.5	28	27.2	27.1	28.8	30.6	24.6	23.7	23.3
297	Piranhea securinega Radcl.-Sm. & Ratter	-13.319444	-44.32	BRA	4900551477	PRESERVED_SPECIMEN	638	120	Aw	Tropical & Subtropical Dry Broadleaf Forests	2	Atlantic dry forests	2	168	134	138	63	12	1	0	2	14	77	188	225	23.9	23.9	23.9	23.8	23	21.9	21.9	23.3	25.2	25.6	24.6	24	29.5	29.5	29.5	29.6	29.6	29.1	29.4	30.8	32.3	25.6	24.6	24
298	Piranhea securinega Radcl.-Sm. & Ratter	-13.666667	-44.333333	BRA	1272063634	PRESERVED_SPECIMEN	683	120	Aw	Tropical & Subtropical Dry Broadleaf Forests	2	Atlantic dry forests	2	149	116	105	53	10	1	0	2	12	77	182	206	23.7	23.7	23.7	23.4	22.6	21.4	21.4	22.8	24.7	25.2	24.2	23.7	28.9	29.1	29.2	29.1	29.1	28.3	28.6	30.2	31.6	25.2	24.2	23.7
299	Piranhea securinega Radcl.-Sm. & Ratter	-15.496389	-44.347778	BRA	4455792182	PRESERVED_SPECIMEN	456	120	Aw	Deserts & Xeric Shrublands	13	Caatinga	4	181	102	103	42	14	2	1	2	11	78	170	218	25.2	25.3	25.3	24.7	23.3	22.1	21.9	23.3	25.3	26.3	25.3	24.8	30.5	30.9	30.7	30.4	29.9	29.4	29.2	31	32.8	26.3	25.3	24.8
300	Piranhea securinega Radcl.-Sm. & Ratter	-15.487778	-44.359722	BRA	4455777043	PRESERVED_SPECIMEN	460	120	Aw	Deserts & Xeric Shrublands	13	Caatinga	4	190	108	107	44	15	2	1	2	12	80	173	224	25.2	25.4	25.3	24.7	23.3	22.1	21.9	23.3	25.4	26.3	25.3	24.9	30.6	31	30.8	30.5	30	29.4	29.3	31.1	32.9	26.3	25.3	24.9
301	Piranhea securinega Radcl.-Sm. & Ratter	-15.48333	-44.36666	BRA	1260339474	PRESERVED_SPECIMEN	461	120	Aw	Deserts & Xeric Shrublands	13	Caatinga	4	190	109	106	44	14	2	1	2	12	80	174	226	25.2	25.4	25.3	24.7	23.4	22.2	22	23.3	25.4	26.4	25.4	24.9	30.6	31	30.8	30.5	30	29.5	29.3	31.2	33	26.4	25.4	24.9
302	Piranhea securinega Radcl.-Sm. & Ratter	-15.483333	-44.366667	BRA	574846446	PRESERVED_SPECIMEN	465	120	Aw	Deserts & Xeric Shrublands	13	Caatinga	4	191	109	106	44	14	2	1	2	12	80	173	226	25.2	25.3	25.3	24.7	23.3	22.1	21.9	23.3	25.4	26.4	25.3	24.8	30.6	31	30.8	30.4	30	29.5	29.3	31.2	33	26.4	25.3	24.8
303	Piranhea securinega Radcl.-Sm. & Ratter	-15.48	-44.37	BRA	2997384467	PRESERVED_SPECIMEN	465	120	Aw	Deserts & Xeric Shrublands	13	Caatinga	4	191	109	106	44	14	2	1	2	12	80	173	226	25.2	25.3	25.3	24.7	23.3	22.1	21.9	23.3	25.4	26.4	25.3	24.8	30.6	31	30.8	30.4	30	29.5	29.3	31.2	33	26.4	25.3	24.8
304	Piranhea securinega Radcl.-Sm. & Ratter	-15.57915	-44.46555	BRA	1929106731	PRESERVED_SPECIMEN	465	120	Aw	Tropical & Subtropical Dry Broadleaf Forests	2	Atlantic dry forests	2	184	105	110	42	14	3	2	3	12	89	169	207	25	25.2	25.1	24.5	23.1	21.9	21.7	23.1	25.2	26.2	25.2	24.7	30.5	30.9	30.7	30.4	29.9	29.4	29.3	31.2	32.9	26.2	25.2	24.7
305	Piranhea securinega Radcl.-Sm. & Ratter	-15.579167	-44.465556	BRA	2998029099	PRESERVED_SPECIMEN	465	120	Aw	Tropical & Subtropical Dry Broadleaf Forests	2	Atlantic dry forests	2	184	105	110	42	14	3	2	3	12	89	169	207	25	25.2	25.1	24.5	23.1	21.9	21.7	23.1	25.2	26.2	25.2	24.7	30.5	30.9	30.7	30.4	29.9	29.4	29.3	31.2	32.9	26.2	25.2	24.7
306	Piranhea securinega Radcl.-Sm. & Ratter	-15.533333	-44.466667	BRA	1087605703	PRESERVED_SPECIMEN	550	120	Aw	Tropical & Subtropical Dry Broadleaf Forests	2	Atlantic dry forests	2	193	107	105	43	15	2	2	3	12	83	166	220	24.6	24.7	24.7	24.1	22.8	21.6	21.4	22.8	24.9	25.8	24.8	24.3	30	30.4	30.2	29.9	29.5	28.9	28.9	30.7	32.5	25.8	24.8	24.3
307	Piranhea securinega Radcl.-Sm. & Ratter	-15.533333	-44.47	BRA	1042616222	PRESERVED_SPECIMEN	550	120	Aw	Tropical & Subtropical Dry Broadleaf Forests	2	Atlantic dry forests	2	193	107	105	43	15	2	2	3	12	83	166	220	24.6	24.7	24.7	24.1	22.8	21.6	21.4	22.8	24.9	25.8	24.8	24.3	30	30.4	30.2	29.9	29.5	28.9	28.9	30.7	32.5	25.8	24.8	24.3
308	Piranhea securinega Radcl.-Sm. & Ratter	-15.5	-44.5	BRA	4462626504	PRESERVED_SPECIMEN	545	120	Aw	Tropical & Subtropical Dry Broadleaf Forests	2	Atlantic dry forests	2	195	108	104	44	15	2	2	3	12	83	168	225	24.6	24.7	24.6	24	22.8	21.6	21.4	22.8	24.9	25.8	24.7	24.3	29.9	30.3	30.1	29.8	29.4	28.8	28.7	30.6	32.4	25.8	24.7	24.3
309	Piranhea securinega Radcl.-Sm. & Ratter	-14.716667	-44.732222	BRA	1094814242	PRESERVED_SPECIMEN	789	120	Aw	Tropical & Subtropical Grasslands, Savannahs & Shrublands	7	Cerrado	4	183	126	132	56	13	3	2	5	17	93	194	247	23.3	23.4	23.3	22.8	21.7	20.3	20.2	21.6	23.6	24.4	23.4	23.1	28.9	29.1	29.1	28.7	28.3	27.4	27.4	29.1	30.8	24.4	23.4	23.1
310	Piranhea trifoliolata Baill.	-1.432778	-48.415000	BRA	1638350028	PRESERVED_SPECIMEN	10	110	Af	Tropical & Subtropical Moist Broadleaf Forests	1	Tocantins/Pindare moist forests	70	364	416	435	383	263	119	122	106	100	86	88	199	26.3	26	26	26.2	26.4	26.5	26.3	26.6	26.9	27.2	27.2	27	30.2	29.9	29.9	30	30	30.3	29.9	30.3	30.7	27.2	27.2	27
311	Piranhea trifoliolata Baill.	-3.25	-66	BRA	1042522035	PRESERVED_SPECIMEN	78	110	Af	Tropical & Subtropical Moist Broadleaf Forests	1	Juruá-Purus moist forests	33	292	282	350	335	283	208	152	163	172	213	250	246	26.5	26.6	26.4	26.4	26.5	26.1	26	26.6	26.9	27	26.7	26.6	30.7	30.8	30.6	30.5	30.7	30.3	30.4	31.6	31.9	27	26.7	26.6
312	Piranhea trifoliolata Baill.	-2.5	-61	BRA	2997358893	PRESERVED_SPECIMEN	17	110	Af	Tropical & Subtropical Moist Broadleaf Forests	1	Japurá-Solimoes-Negro moist forests	32	289	277	297	307	258	147	94	85	110	148	145	220	26.4	26.4	26.4	26.5	26.3	26.4	26.4	26.9	27.1	27.3	27.2	26.9	30.1	30.1	30.1	30.1	30	30.1	30.3	31.1	31.5	27.3	27.2	26.9
313	Piranhea trifoliolata Baill.	-3.25	-60	BRA	2515631483	PRESERVED_SPECIMEN	7	130	Am	Tropical & Subtropical Moist Broadleaf Forests	1	Japurá-Solimoes-Negro moist forests	32	280	280	297	291	223	95	69	54	80	117	165	213	26.4	26.3	26.3	26.5	26.5	26.6	26.6	27.2	27.5	27.7	27.4	27	29.9	29.6	29.7	29.9	30	30.3	30.5	31.4	31.9	27.7	27.4	27
314	Piranhea trifoliolata Baill.	-1	-59	BRA	1042679951	PRESERVED_SPECIMEN	166	110	Af	Tropical & Subtropical Moist Broadleaf Forests	1	Uatuma-Trombetas moist forests	73	206	201	282	336	317	182	153	112	102	105	109	158	26	25.9	26.1	26.1	26.1	25.9	25.8	26.5	27	27.2	27.1	26.5	29.9	29.6	29.8	29.9	29.9	29.9	30	31	31.7	27.2	27.1	26.5
315	Piranhea trifoliolata Baill.	-1.27	-57	BRA	1317761143	PRESERVED_SPECIMEN	9	110	Af	Tropical & Subtropical Moist Broadleaf Forests	1	Uatuma-Trombetas moist forests	73	268	278	400	390	332	145	116	81	99	130	135	199	26.7	26.4	26.7	26.8	26.8	26.8	26.7	27.5	27.9	28.2	28.1	27.3	30.6	30.2	30.5	30.6	30.8	30.9	31.2	32.2	32.9	28.2	28.1	27.3
316	Piranhea trifoliolata Baill.	-1.266667	-57	BRA	1042518532	PRESERVED_SPECIMEN	9	110	Af	Tropical & Subtropical Moist Broadleaf Forests	1	Uatuma-Trombetas moist forests	73	268	278	400	390	332	145	116	81	99	130	135	199	26.7	26.4	26.7	26.8	26.8	26.8	26.7	27.5	27.9	28.2	28.1	27.3	30.6	30.2	30.5	30.6	30.8	30.9	31.2	32.2	32.9	28.2	28.1	27.3
317	Piranhea trifoliolata Baill.	-1.26666	-57	BRA	1260339008	PRESERVED_SPECIMEN	18	110	Af	Tropical & Subtropical Moist Broadleaf Forests	1	Uatuma-Trombetas moist forests	73	267	278	401	393	337	149	118	82	100	131	135	200	26.6	26.4	26.6	26.7	26.8	26.8	26.7	27.4	27.9	28.2	28	27.3	30.6	30.2	30.4	30.6	30.8	30.9	31.1	32.1	32.9	28.2	28	27.3
318	Piranhea trifoliolata Baill.	-4	-53	BRA	1228326690	PRESERVED_SPECIMEN	168	120	Aw	Tropical & Subtropical Moist Broadleaf Forests	1	Tapajós-Xingu moist forests	68	236	260	310	239	182	70	42	41	35	60	84	149	24.8	24.7	24.8	25	25.1	24.9	24.9	25.5	25.9	26	25.9	25.3	28.9	28.7	28.9	29.4	29.7	30	30.5	31.5	31.6	26	25.9	25.3
319	Piranhea trifoliolata Baill.	-3.633333	-45.466667	BRA	1077553536	PRESERVED_SPECIMEN	24	120	Aw	Tropical & Subtropical Moist Broadleaf Forests	1	Tocantins/Pindare moist forests	70	240	277	384	324	222	65	49	32	29	38	68	120	26.4	26.3	26.2	26.3	26.6	26.3	26.3	26.7	27.2	27.7	27.7	27.4	30.7	30.6	30.4	30.7	31.3	31.3	31.9	32.5	32.9	27.7	27.7	27.4
320	Piranhea trifoliolata Baill.	-4.345833	-46.401111	BRA	1213589670	PRESERVED_SPECIMEN	193	120	Aw	Tropical & Subtropical Moist Broadleaf Forests	1	Maranhão Babaçu forests	39	184	248	293	236	117	31	22	12	22	37	85	139	25.4	25.2	25.2	25.4	25.6	25.3	25.4	25.8	26.3	26.8	26.6	26.2	30	29.8	29.7	30.2	30.9	31.3	32.1	32.6	32.5	26.8	26.6	26.2
321	Piranhea trifoliolata Baill.	-4.546028	-46.670533	BRA	1087723928	PRESERVED_SPECIMEN	242	120	Aw	Tropical & Subtropical Moist Broadleaf Forests	1	Maranhão Babaçu forests	39	186	242	283	224	99	28	17	11	25	43	92	143	25	24.9	25	25.2	25.3	25	25	25.5	25.8	26.4	26.2	25.8	29.7	29.5	29.6	30	30.7	31.2	31.8	32.3	32	26.4	26.2	25.8
322	Piranhea trifoliolata Baill.	-6.864444	-47.513333	BRA	2998704941	PRESERVED_SPECIMEN	146	120	Aw	Tropical & Subtropical Grasslands, Savannahs & Shrublands	7	Cerrado	4	260	248	282	189	81	24	11	18	42	116	150	200	25.4	25.4	25.6	25.8	25.9	25.5	25.4	26.4	27	26.6	26	25.6	30	30.3	30.2	31	32	32.8	33.4	34.6	33.9	26.6	26	25.6
323	Piranhea trifoliolata Baill.	-15.923611	-48.808611	BRA	1213556595	PRESERVED_SPECIMEN	965	120	Aw	Tropical & Subtropical Grasslands, Savannahs & Shrublands	7	Cerrado	4	276	228	203	127	37	11	11	13	55	163	242	280	22.2	22.4	22.4	22.2	21.1	19.7	19.8	21.7	23.1	23.1	22.4	22.1	26.3	26.9	27	26.9	26.6	25.9	26.3	28.1	28.9	23.1	22.4	22.1
324	Piranhea trifoliolata Baill.	-15.298055	-49.426667	BRA	1213556605	PRESERVED_SPECIMEN	615	120	Aw	Tropical & Subtropical Grasslands, Savannahs & Shrublands	7	Cerrado	4	268	224	203	111	31	8	8	6	43	159	236	256	24.1	24.2	24.2	24.1	23	21.5	21.5	23.5	25	25.1	24.4	24	28.5	29	29	29.1	28.8	28.2	28.4	30.4	31.1	25.1	24.4	24
325	Piranhea trifoliolata Baill.	-12.011389	-49.714722	BRA	1090527718	PRESERVED_SPECIMEN	197	120	Aw	Tropical & Subtropical Grasslands, Savannahs & Shrublands	7	Cerrado	4	283	245	242	121	21	6	4	6	39	146	225	295	26.6	26.6	26.4	26.7	26	24.8	24.7	26.1	27.4	27.3	26.9	26.5	31.5	31.5	31.3	32	32.1	31.9	32.2	33.7	34.1	27.3	26.9	26.5
326	Piranhea trifoliolata Baill.	-9.356111	-49.978055	BRA	3800710269	PRESERVED_SPECIMEN	167	120	Aw	Tropical & Subtropical Moist Broadleaf Forests	1	Mato Grosso seasonal forests	40	270	265	271	177	46	11	7	12	67	171	211	286	25.8	25.8	25.9	26.2	26	25.4	25.2	26.3	26.8	26.5	26.1	25.8	30.2	30.3	30	31.3	31.7	32.2	32.5	34.1	33.7	26.5	26.1	25.8
327	Piranhea trifoliolata Baill.	-9.356111	-49.978056	BRA	4427234960	PRESERVED_SPECIMEN	167	120	Aw	Tropical & Subtropical Moist Broadleaf Forests	1	Mato Grosso seasonal forests	40	270	265	271	177	46	11	7	12	67	171	211	286	25.8	25.8	25.9	26.2	26	25.4	25.2	26.3	26.8	26.5	26.1	25.8	30.2	30.3	30	31.3	31.7	32.2	32.5	34.1	33.7	26.5	26.1	25.8
328	Piranhea trifoliolata Baill.	-9.972778	-49.978056	BRA	3696009329	PRESERVED_SPECIMEN	186	120	Aw	Tropical & Subtropical Grasslands, Savannahs & Shrublands	7	Cerrado	4	280	265	275	167	39	9	6	10	64	172	222	291	26	26	26	26.2	25.8	25.1	24.9	26.1	26.9	26.6	26.3	26	30.8	30.8	30.4	31.5	31.7	32.1	32.4	34	33.9	26.6	26.3	26
329	Piranhea trifoliolata Baill.	-9.413333	-49.988611	BRA	3313949376	PRESERVED_SPECIMEN	173	120	Aw	Tropical & Subtropical Grasslands, Savannahs & Shrublands	7	Cerrado	4	272	266	273	179	45	11	7	12	67	173	214	286	25.7	25.8	25.9	26.1	25.9	25.3	25.1	26.2	26.8	26.4	26.1	25.8	30.2	30.3	30	31.3	31.6	32.1	32.4	33.9	33.6	26.4	26.1	25.8
330	Piranhea trifoliolata Baill.	-9.404167	-50.013333	BRA	4427239597	PRESERVED_SPECIMEN	169	120	Aw	Tropical & Subtropical Grasslands, Savannahs & Shrublands	7	Cerrado	4	270	264	272	177	45	11	6	12	66	170	212	286	25.8	25.8	25.9	26.2	25.9	25.3	25.1	26.2	26.7	26.5	26.1	25.8	30.2	30.3	30	31.3	31.6	32	32.3	33.9	33.6	26.5	26.1	25.8
331	Piranhea trifoliolata Baill.	-9.966778	-50.1165	BRA	1257275608	PRESERVED_SPECIMEN	178	120	Aw	Tropical & Subtropical Grasslands, Savannahs & Shrublands	7	Cerrado	4	275	260	268	159	33	8	5	9	59	166	215	288	25.9	26	26	26.2	25.9	25.1	24.9	26.1	26.8	26.6	26.3	25.9	30.5	30.6	30.1	31.3	31.5	31.8	32.1	33.7	33.6	26.6	26.3	25.9
332	Piranhea trifoliolata Baill.	-10.389722	-50.438056	BRA	4455804890	PRESERVED_SPECIMEN	183	120	Aw	Tropical & Subtropical Grasslands, Savannahs & Shrublands	7	Cerrado	4	283	256	266	146	29	7	5	8	54	162	221	297	26.5	26.6	26.4	26.6	26.2	25.4	25.3	26.5	27.3	27.1	26.9	26.5	31.2	31.2	30.7	31.7	31.8	32.1	32.4	34.2	34.2	27.1	26.9	26.5
333	Piranhea trifoliolata Baill.	-10.430833	-50.468333	BRA	4455792110	PRESERVED_SPECIMEN	185	120	Aw	Tropical & Subtropical Grasslands, Savannahs & Shrublands	7	Cerrado	4	284	255	265	144	29	7	5	8	52	159	221	297	26.5	26.7	26.4	26.7	26.2	25.4	25.3	26.5	27.3	27.2	26.9	26.5	31.2	31.3	30.7	31.8	31.8	32.1	32.5	34.2	34.2	27.2	26.9	26.5
334	Piranhea trifoliolata Baill.	-10.430833	-50.468333	BRA	2452903615	PRESERVED_SPECIMEN	185	120	Aw	Tropical & Subtropical Grasslands, Savannahs & Shrublands	7	Cerrado	4	284	255	265	144	29	7	5	8	52	159	221	297	26.5	26.7	26.4	26.7	26.2	25.4	25.3	26.5	27.3	27.2	26.9	26.5	31.2	31.3	30.7	31.8	31.8	32.1	32.5	34.2	34.2	27.2	26.9	26.5
335	Piranhea trifoliolata Baill.	-10.42	-50.5	BRA	1320957155	PRESERVED_SPECIMEN	180	120	Aw	Tropical & Subtropical Grasslands, Savannahs & Shrublands	7	Cerrado	4	284	256	264	144	29	7	5	9	56	163	224	298	26.6	26.7	26.5	26.7	26.2	25.4	25.3	26.5	27.3	27.2	26.9	26.6	31.4	31.4	30.9	31.9	32	32.3	32.7	34.4	34.3	27.2	26.9	26.6
336	Piranhea trifoliolata Baill.	-10.5	-50.5	BRA	730550661	PRESERVED_SPECIMEN	178	120	Aw	Tropical & Subtropical Grasslands, Savannahs & Shrublands	7	Cerrado	4	284	255	263	141	28	7	5	8	53	160	222	298	26.7	26.8	26.5	26.7	26.3	25.5	25.4	26.6	27.4	27.3	27	26.6	31.4	31.5	30.9	31.9	32	32.3	32.6	34.3	34.3	27.3	27	26.6
337	Piranhea trifoliolata Baill.	-10.416667	-50.5	BRA	1042589041	PRESERVED_SPECIMEN	180	120	Aw	Tropical & Subtropical Grasslands, Savannahs & Shrublands	7	Cerrado	4	284	256	264	144	29	7	5	9	56	163	224	298	26.6	26.7	26.5	26.7	26.2	25.4	25.3	26.5	27.3	27.2	26.9	26.6	31.4	31.4	30.9	31.9	32	32.3	32.7	34.4	34.3	27.2	26.9	26.6
338	Piranhea trifoliolata Baill.	-10.42	-50.5	BRA	2997391456	PRESERVED_SPECIMEN	180	120	Aw	Tropical & Subtropical Grasslands, Savannahs & Shrublands	7	Cerrado	4	284	256	264	144	29	7	5	9	56	163	224	298	26.6	26.7	26.5	26.7	26.2	25.4	25.3	26.5	27.3	27.2	26.9	26.6	31.4	31.4	30.9	31.9	32	32.3	32.7	34.4	34.3	27.2	26.9	26.6
339	Piranhea trifoliolata Baill.	-10.41666	-50.5	BRA	1260338316	PRESERVED_SPECIMEN	178	120	Aw	Tropical & Subtropical Grasslands, Savannahs & Shrublands	7	Cerrado	4	282	255	263	143	29	7	5	8	55	162	222	297	26.6	26.7	26.5	26.7	26.3	25.5	25.3	26.5	27.3	27.2	26.9	26.6	31.4	31.4	30.9	31.9	32	32.3	32.7	34.5	34.4	27.2	26.9	26.6
340	Piranhea trifoliolata Baill.	-3.5022	-51.7136	BRA	1930322522	PRESERVED_SPECIMEN	79	130	Am	Tropical & Subtropical Moist Broadleaf Forests	1	Tapajós-Xingu moist forests	68	299	324	371	363	257	112	76	49	36	49	73	204	25.2	25	25.2	25.4	25.4	25.3	25.3	25.8	26.4	26.5	26.4	25.8	29.4	29	29.1	29.4	29.8	30.1	30.6	31.5	31.8	26.5	26.4	25.8
341	Piranhea trifoliolata Baill.	-3.502222	-51.713611	BRA	2997971759	PRESERVED_SPECIMEN	79	130	Am	Tropical & Subtropical Moist Broadleaf Forests	1	Tapajós-Xingu moist forests	68	299	324	371	363	257	112	76	49	36	49	73	204	25.2	25	25.2	25.4	25.4	25.3	25.3	25.8	26.4	26.5	26.4	25.8	29.4	29	29.1	29.4	29.8	30.1	30.6	31.5	31.8	26.5	26.4	25.8
342	Piranhea trifoliolata Baill.	-4.82	-52.52	BRA	1929473932	PRESERVED_SPECIMEN	280	120	Aw	Tropical & Subtropical Moist Broadleaf Forests	1	Xingu-Tocantins-Araguaia moist forests	80	275	264	282	215	162	53	27	38	40	80	105	172	24.2	24	24.2	24.4	24.5	24.2	24.2	24.8	25.1	25.2	25.1	24.6	28.3	28.1	28.1	29.2	29.5	29.9	30.3	31.4	31.3	25.2	25.1	24.6
343	Piranhea trifoliolata Baill.	-1.534167	-52.636111	BRA	2997879886	PRESERVED_SPECIMEN	8	130	Am	Tropical & Subtropical Moist Broadleaf Forests	1	Uatuma-Trombetas moist forests	73	165	206	272	292	286	197	139	78	37	39	65	89	26	25.7	26	26.2	26.4	26.2	26.4	26.9	27.3	27.6	27.3	26.9	30.1	29.8	30	30.2	30.4	30.6	31	31.7	32.2	27.6	27.3	26.9
344	Piranhea trifoliolata Baill.	-1.534215	-52.636156	BRA	1928236418	PRESERVED_SPECIMEN	8	130	Am	Tropical & Subtropical Moist Broadleaf Forests	1	Uatuma-Trombetas moist forests	73	165	206	272	292	286	197	139	78	37	39	65	89	26	25.7	26	26.2	26.4	26.2	26.4	26.9	27.3	27.6	27.3	26.9	30.1	29.8	30	30.2	30.4	30.6	31	31.7	32.2	27.6	27.3	26.9
345	Piranhea trifoliolata Baill.	-4.322019	-52.741628	BRA	1931059984	PRESERVED_SPECIMEN	145	120	Aw	Tropical & Subtropical Moist Broadleaf Forests	1	Tapajós-Xingu moist forests	68	259	255	295	232	184	69	37	42	34	64	92	161	24.9	24.7	24.9	25.1	25.1	24.9	24.9	25.5	25.9	26	25.9	25.4	29.1	28.7	28.8	29.6	29.9	30.2	30.7	31.7	31.8	26	25.9	25.4
346	Piranhea trifoliolata Baill.	-4.321944	-52.741667	BRA	2997363874	PRESERVED_SPECIMEN	163	120	Aw	Tropical & Subtropical Moist Broadleaf Forests	1	Tapajós-Xingu moist forests	68	258	255	294	231	182	67	36	41	34	64	92	160	24.8	24.6	24.8	25	25	24.8	24.8	25.4	25.8	25.9	25.8	25.3	29	28.6	28.8	29.5	29.8	30.2	30.6	31.6	31.7	25.9	25.8	25.3
347	Piranhea trifoliolata Baill.	-10.8339	-52.8731	BRA	1228368465	PRESERVED_SPECIMEN	345	120	Aw	Tropical & Subtropical Moist Broadleaf Forests	1	Mato Grosso seasonal forests	40	346	311	299	160	43	12	3	14	100	207	233	339	25.4	25.7	25.7	25.9	25.3	24.4	24.6	25.7	26.1	26.1	25.9	25.6	30.1	30.2	30.3	31.8	31.9	32.2	32.9	34.6	33.7	26.1	25.9	25.6
348	Piranhea trifoliolata Baill.	-5.666667	-54.233333	BRA	4162768286	PRESERVED_SPECIMEN	214	120	Aw	Tropical & Subtropical Moist Broadleaf Forests	1	Tapajós-Xingu moist forests	68	273	311	311	225	149	42	25	34	73	131	145	212	25.1	25	25.1	25.4	25.5	25.3	25.2	25.9	26.1	26.1	25.9	25.4	29	28.9	28.9	30	30.4	31	31.6	32.7	32.3	26.1	25.9	25.4
349	Piranhea trifoliolata Baill.	-1.942222	-54.736389	BRA	2302334433	PRESERVED_SPECIMEN	28	120	Aw	Tropical & Subtropical Moist Broadleaf Forests	1	Uatuma-Trombetas moist forests	73	208	209	294	285	184	109	57	34	25	50	79	108	26.2	25.8	26	26.1	26.2	26.1	26.1	27.1	27.4	27.7	27.5	27	30	29.7	29.7	29.7	29.8	30	30.3	31.8	32.1	27.7	27.5	27
350	Piranhea trifoliolata Baill.	-1.941944	-54.738333	BRA	2302334544	PRESERVED_SPECIMEN	28	120	Aw	Tropical & Subtropical Moist Broadleaf Forests	1	Uatuma-Trombetas moist forests	73	208	209	294	285	184	109	57	34	25	50	79	108	26.2	25.8	26	26.1	26.2	26.1	26.1	27.1	27.4	27.7	27.5	27	30	29.7	29.7	29.7	29.8	30	30.3	31.8	32.1	27.7	27.5	27
351	Piranhea trifoliolata Baill.	-3.36242	-55.21633	BRA	1930665727	PRESERVED_SPECIMEN	21	130	Am	Tropical & Subtropical Moist Broadleaf Forests	1	Madeira-Tapajós moist forests	35	223	251	300	274	227	113	77	59	39	61	102	153	26.1	25.8	25.9	26.1	26.1	26.1	26.1	27.1	27.2	27.5	27.3	26.8	29.9	29.6	29.6	29.8	29.9	30.2	30.7	31.9	31.8	27.5	27.3	26.8
352	Piranhea trifoliolata Baill.	-3.3625	-55.216389	BRA	1928192891	PRESERVED_SPECIMEN	21	130	Am	Tropical & Subtropical Moist Broadleaf Forests	1	Madeira-Tapajós moist forests	35	223	251	300	274	227	113	77	59	39	61	102	153	26.1	25.8	25.9	26.1	26.1	26.1	26.1	27.1	27.2	27.5	27.3	26.8	29.9	29.6	29.6	29.8	29.9	30.2	30.7	31.9	31.8	27.5	27.3	26.8
353	Piranhea trifoliolata Baill.	-1.531667	-55.339722	BRA	2997888416	PRESERVED_SPECIMEN	64	130	Am	Tropical & Subtropical Moist Broadleaf Forests	1	Uatuma-Trombetas moist forests	73	230	242	343	326	252	137	86	72	79	90	102	142	26.2	25.9	26	26.2	26.3	26.2	26.1	27.1	27.3	27.7	27.6	27	30.4	30	30.1	30.3	30.4	30.6	30.8	32.1	32.4	27.7	27.6	27
354	Piranhea trifoliolata Baill.	-12.888083	-55.552667	BRA	2268863253	PRESERVED_SPECIMEN	414	120	Aw	Tropical & Subtropical Grasslands, Savannahs & Shrublands	7	Cerrado	4	304	348	292	148	42	13	2	13	52	159	250	321	24.1	25	24.5	25.2	23.8	23	22.7	23.8	24.7	24.8	24.7	24.7	29.4	30.5	30.2	31.7	31.6	32	31.9	32.9	32.8	24.8	24.7	24.7
355	Piranhea trifoliolata Baill.	-1.888083	-55.576667	BRA	1944964646	PRESERVED_SPECIMEN	1	130	Am	Tropical & Subtropical Moist Broadleaf Forests	1	Uatuma-Trombetas moist forests	73	246	272	330	305	231	119	78	42	49	65	103	147	26.6	26.2	26.3	26.5	26.5	26.5	26.5	27.5	27.7	28.1	27.9	27.3	30.7	30.2	30.3	30.5	30.6	30.8	31.2	32.5	32.8	28.1	27.9	27.3
356	Piranhea trifoliolata Baill.	-4.490278	-56.245278	BRA	2874221317	PRESERVED_SPECIMEN	22	110	Af	Tropical & Subtropical Moist Broadleaf Forests	1	Madeira-Tapajós moist forests	35	245	276	297	261	198	99	78	64	84	122	149	187	26.5	26.2	26.4	26.6	26.7	26.7	26.7	27.3	27.7	28	27.6	27.1	30.3	30	30.2	30.6	30.9	31.5	32.1	32.8	33	28	27.6	27.1
357	Piranhea trifoliolata Baill.	-1.461667	-56.378056	BRA	2997850904	PRESERVED_SPECIMEN	20	110	Af	Tropical & Subtropical Moist Broadleaf Forests	1	Uatuma-Trombetas moist forests	73	273	279	403	376	313	153	109	89	82	114	130	182	26.6	26.4	26.5	26.7	26.7	26.7	26.6	27.4	27.8	28.2	28	27.3	30.7	30.2	30.4	30.6	30.8	30.9	31.2	32.3	32.9	28.2	28	27.3
358	Piranhea trifoliolata Baill.	-1.461602	-56.378145	BRA	1928788540	PRESERVED_SPECIMEN	20	110	Af	Tropical & Subtropical Moist Broadleaf Forests	1	Uatuma-Trombetas moist forests	73	273	279	403	376	313	153	109	89	82	114	130	182	26.6	26.4	26.5	26.7	26.7	26.7	26.6	27.4	27.8	28.2	28	27.3	30.7	30.2	30.4	30.6	30.8	30.9	31.2	32.3	32.9	28.2	28	27.3
359	Piranhea trifoliolata Baill.	-1.694167	-56.448889	BRA	2997358892	PRESERVED_SPECIMEN	133	130	Am	Tropical & Subtropical Moist Broadleaf Forests	1	Uatuma-Trombetas moist forests	73	284	298	403	365	316	153	111	74	68	96	125	184	26.1	25.8	26	26.2	26.2	26.2	26.2	27	27.4	27.7	27.6	26.8	30.1	29.7	29.9	30.1	30.3	30.5	30.9	32	32.6	27.7	27.6	26.8
360	Piranhea trifoliolata Baill.	-1.694263	-56.448998	BRA	1928129401	PRESERVED_SPECIMEN	133	130	Am	Tropical & Subtropical Moist Broadleaf Forests	1	Uatuma-Trombetas moist forests	73	284	298	403	365	316	153	111	74	68	96	125	184	26.1	25.8	26	26.2	26.2	26.2	26.2	27	27.4	27.7	27.6	26.8	30.1	29.7	29.9	30.1	30.3	30.5	30.9	32	32.6	27.7	27.6	26.8
361	Piranhea trifoliolata Baill.	-4.700988	-56.655807	BRA	1927927940	PRESERVED_SPECIMEN	36	110	Af	Tropical & Subtropical Moist Broadleaf Forests	1	Madeira-Tapajós moist forests	35	268	267	326	276	191	90	80	63	91	141	162	233	26.4	26.3	26.4	26.7	26.7	26.8	26.7	27.3	27.7	28	27.6	27	30.2	30.1	30.2	30.6	31	31.6	32.1	32.8	32.9	28	27.6	27
362	Piranhea trifoliolata Baill.	-4.701111	-56.655833	BRA	2997355885	PRESERVED_SPECIMEN	36	110	Af	Tropical & Subtropical Moist Broadleaf Forests	1	Madeira-Tapajós moist forests	35	268	267	326	276	191	90	80	63	91	141	162	233	26.4	26.3	26.4	26.7	26.7	26.8	26.7	27.3	27.7	28	27.6	27	30.2	30.1	30.2	30.6	31	31.6	32.1	32.8	32.9	28	27.6	27
363	Piranhea trifoliolata Baill.	-2.6283	-56.7358	BRA	1090539544	PRESERVED_SPECIMEN	17	130	Am	Tropical & Subtropical Moist Broadleaf Forests	1	Madeira-Tapajós moist forests	35	262	332	356	316	266	192	151	88	70	85	117	200	26.8	26.4	26.6	26.8	26.8	26.9	26.8	27.6	28.2	28.4	28.2	27.4	30.4	29.9	30.2	30.3	30.4	30.8	31.2	32.3	33.1	28.4	28.2	27.4
364	Piranhea trifoliolata Baill.	-2.628333	-56.735833	BRA	2997357890	PRESERVED_SPECIMEN	17	130	Am	Tropical & Subtropical Moist Broadleaf Forests	1	Madeira-Tapajós moist forests	35	262	332	356	316	266	192	151	88	70	85	117	200	26.8	26.4	26.6	26.8	26.8	26.9	26.8	27.6	28.2	28.4	28.2	27.4	30.4	29.9	30.2	30.3	30.4	30.8	31.2	32.3	33.1	28.4	28.2	27.4
365	Piranhea trifoliolata Baill.	-2.6317004	-56.736805	BRA	1928561308	PRESERVED_SPECIMEN	17	130	Am	Tropical & Subtropical Moist Broadleaf Forests	1	Madeira-Tapajós moist forests	35	262	332	356	316	266	192	151	88	70	85	117	200	26.8	26.4	26.6	26.8	26.8	26.9	26.8	27.6	28.2	28.4	28.2	27.4	30.4	29.9	30.2	30.3	30.4	30.8	31.2	32.3	33.1	28.4	28.2	27.4
366	Piranhea trifoliolata Baill.	-9.317222	-56.779722	BRA	1090665283	PRESERVED_SPECIMEN	187	120	Aw	Tropical & Subtropical Moist Broadleaf Forests	1	Madeira-Tapajós moist forests	35	323	270	332	221	104	9	8	27	90	183	217	302	26	25.9	26.2	26.6	26.8	26.6	26.5	27.5	27.3	27.1	26.6	26.2	30.3	30.1	30.4	31.1	32.3	33.2	34.1	35.3	33.5	27.1	26.6	26.2
367	Piranhea trifoliolata Baill.	-9.323381	-56.779853	BRA	2027496441	PRESERVED_SPECIMEN	187	120	Aw	Tropical & Subtropical Moist Broadleaf Forests	1	Madeira-Tapajós moist forests	35	323	270	332	221	104	9	8	27	90	183	217	302	26	25.9	26.2	26.6	26.8	26.6	26.5	27.5	27.3	27.1	26.6	26.2	30.3	30.1	30.4	31.1	32.3	33.2	34.1	35.3	33.5	27.1	26.6	26.2
368	Piranhea trifoliolata Baill.	-1.325833	-56.874722	BRA	4537178886	PRESERVED_SPECIMEN	35	110	Af	Tropical & Subtropical Moist Broadleaf Forests	1	Uatuma-Trombetas moist forests	73	272	281	402	389	334	151	114	81	94	127	135	196	26.6	26.3	26.5	26.7	26.7	26.7	26.6	27.3	27.8	28.2	28	27.3	30.5	30.1	30.3	30.5	30.6	30.8	31	32.1	32.8	28.2	28	27.3
369	Piranhea trifoliolata Baill.	-1.0838	-57.051634	BRA	1928985422	PRESERVED_SPECIMEN	18	110	Af	Tropical & Subtropical Moist Broadleaf Forests	1	Uatuma-Trombetas moist forests	73	263	273	397	407	357	167	130	91	114	142	141	202	26.7	26.4	26.6	26.7	26.8	26.7	26.6	27.4	27.8	28.1	28	27.3	30.6	30.2	30.4	30.5	30.7	30.9	31.1	32.1	32.8	28.1	28	27.3
370	Piranhea trifoliolata Baill.	-1.083889	-57.051667	BRA	2997814893	PRESERVED_SPECIMEN	18	110	Af	Tropical & Subtropical Moist Broadleaf Forests	1	Uatuma-Trombetas moist forests	73	263	273	397	407	357	167	130	91	114	142	141	202	26.7	26.4	26.6	26.7	26.8	26.7	26.6	27.4	27.8	28.1	28	27.3	30.6	30.2	30.4	30.5	30.7	30.9	31.1	32.1	32.8	28.1	28	27.3
371	Piranhea trifoliolata Baill.	-9.179444	-57.062778	BRA	1090665160	PRESERVED_SPECIMEN	176	120	Aw	Tropical & Subtropical Moist Broadleaf Forests	1	Mato Grosso seasonal forests	40	311	258	320	204	115	7	8	28	83	181	201	285	26	25.8	26.1	26.5	26.7	26.4	26.4	27.4	27.1	26.9	26.6	26.2	30.2	30	30.3	30.9	32.1	32.9	33.9	35	33.3	26.9	26.6	26.2
372	Piranhea trifoliolata Baill.	-5.619722	-57.28	BRA	1042711186	PRESERVED_SPECIMEN	91	130	Am	Tropical & Subtropical Moist Broadleaf Forests	1	Madeira-Tapajós moist forests	35	321	298	319	280	188	69	41	54	110	144	173	268	26.4	26.3	26.4	26.8	26.8	26.8	26.6	27.3	27.5	27.8	27.4	26.9	30	30	30.1	30.6	31.1	31.9	32.4	33.1	32.8	27.8	27.4	26.9
373	Piranhea trifoliolata Baill.	-5.619722	-57.283056	BRA	1314910094	PRESERVED_SPECIMEN	91	130	Am	Tropical & Subtropical Moist Broadleaf Forests	1	Madeira-Tapajós moist forests	35	321	298	319	280	188	69	41	54	110	144	173	268	26.4	26.3	26.4	26.8	26.8	26.8	26.6	27.3	27.5	27.8	27.4	26.9	30	30	30.1	30.6	31.1	31.9	32.4	33.1	32.8	27.8	27.4	26.9
374	Piranhea trifoliolata Baill.	-9.775439	-57.576011	BRA	2027493877	PRESERVED_SPECIMEN	288	120	Aw	Tropical & Subtropical Moist Broadleaf Forests	1	Madeira-Tapajós moist forests	35	319	267	318	198	83	6	5	27	84	171	231	320	25.4	25.2	25.5	25.8	25.8	25.4	25.3	26.5	26.4	26.3	26	25.6	30.1	29.9	30.2	30.6	31.7	32.6	33.6	34.8	33.1	26.3	26	25.6
375	Piranhea trifoliolata Baill.	-3.32	-57.68	BRA	1317873355	PRESERVED_SPECIMEN	22	110	Af	Tropical & Subtropical Moist Broadleaf Forests	1	Madeira-Tapajós moist forests	35	247	207	266	232	233	156	128	101	96	96	122	168	26.6	26.4	26.6	26.8	26.8	26.9	26.8	27.5	27.9	28.2	28	27.3	30.3	30	30.2	30.5	30.7	31.2	31.6	32.4	32.8	28.2	28	27.3
376	Piranhea trifoliolata Baill.	-3.31666	-57.68333	BRA	1260339579	PRESERVED_SPECIMEN	19	110	Af	Tropical & Subtropical Moist Broadleaf Forests	1	Madeira-Tapajós moist forests	35	250	209	267	232	232	155	131	102	95	96	121	167	26.6	26.4	26.6	26.8	26.8	26.9	26.8	27.5	28	28.3	28	27.3	30.3	30	30.2	30.5	30.8	31.2	31.6	32.4	32.8	28.3	28	27.3
377	Piranhea trifoliolata Baill.	-3.383611	-57.718611	BRA	2997969765	PRESERVED_SPECIMEN	12	110	Af	Tropical & Subtropical Moist Broadleaf Forests	1	Madeira-Tapajós moist forests	35	239	199	244	228	231	150	128	102	111	106	129	174	26.7	26.5	26.7	26.8	26.9	27	26.9	27.6	28	28.3	28	27.3	30.3	30.1	30.2	30.5	30.8	31.3	31.8	32.5	32.9	28.3	28	27.3
378	Piranhea trifoliolata Baill.	-3.3870019	-57.7196659	BRA	1929650884	PRESERVED_SPECIMEN	12	110	Af	Tropical & Subtropical Moist Broadleaf Forests	1	Madeira-Tapajós moist forests	35	239	199	244	228	231	150	128	102	111	106	129	174	26.7	26.5	26.7	26.8	26.9	27	26.9	27.6	28	28.3	28	27.3	30.3	30.1	30.2	30.5	30.8	31.3	31.8	32.5	32.9	28.3	28	27.3
379	Piranhea trifoliolata Baill.	-3.189444	-59.868889	BRA	2997850905	PRESERVED_SPECIMEN	8	110	Af	Tropical & Subtropical Moist Broadleaf Forests	1	Japurá-Solimoes-Negro moist forests	32	281	280	298	289	237	102	76	60	84	123	166	211	26.4	26.3	26.4	26.5	26.6	26.7	26.7	27.3	27.6	27.7	27.5	27	29.9	29.8	29.8	29.9	30.1	30.4	30.6	31.6	32	27.7	27.5	27
380	Piranhea trifoliolata Baill.	-3.189311	-59.868936	BRA	1927866837	PRESERVED_SPECIMEN	8	110	Af	Tropical & Subtropical Moist Broadleaf Forests	1	Japurá-Solimoes-Negro moist forests	32	281	280	298	289	237	102	76	60	84	123	166	211	26.4	26.3	26.4	26.5	26.6	26.7	26.7	27.3	27.6	27.7	27.5	27	29.9	29.8	29.8	29.9	30.1	30.4	30.6	31.6	32	27.7	27.5	27
381	Piranhea trifoliolata Baill.	-3.15	-59.92	BRA	1042716530	PRESERVED_SPECIMEN	14	110	Af	Tropical & Subtropical Moist Broadleaf Forests	1	Japurá-Solimoes-Negro moist forests	32	279	280	299	293	233	102	74	57	82	121	167	210	26.4	26.3	26.4	26.5	26.6	26.7	26.7	27.3	27.6	27.8	27.5	27	29.9	29.7	29.8	29.9	30.1	30.4	30.7	31.6	32	27.8	27.5	27
382	Piranhea trifoliolata Baill.	-3.167778	-59.94	BRA	1042700375	PRESERVED_SPECIMEN	17	110	Af	Tropical & Subtropical Moist Broadleaf Forests	1	Japurá-Solimoes-Negro moist forests	32	281	279	298	293	234	101	73	56	80	119	166	211	26.4	26.2	26.3	26.5	26.5	26.6	26.6	27.3	27.6	27.7	27.4	27	29.9	29.6	29.7	29.8	30.1	30.3	30.6	31.5	31.9	27.7	27.4	27
383	Piranhea trifoliolata Baill.	-3.253269	-59.961909	BRA	1929326399	PRESERVED_SPECIMEN	11	130	Am	Tropical & Subtropical Moist Broadleaf Forests	1	Japurá-Solimoes-Negro moist forests	32	279	280	296	289	230	104	71	55	80	118	166	212	26.4	26.2	26.3	26.4	26.5	26.6	26.6	27.2	27.5	27.7	27.4	26.9	29.8	29.6	29.7	29.8	30	30.3	30.5	31.4	31.9	27.7	27.4	26.9
384	Piranhea trifoliolata Baill.	-3.253333	-59.961944	BRA	2997357891	PRESERVED_SPECIMEN	11	130	Am	Tropical & Subtropical Moist Broadleaf Forests	1	Japurá-Solimoes-Negro moist forests	32	279	280	296	289	230	104	71	55	80	118	166	212	26.4	26.2	26.3	26.4	26.5	26.6	26.6	27.2	27.5	27.7	27.4	26.9	29.8	29.6	29.7	29.8	30	30.3	30.5	31.4	31.9	27.7	27.4	26.9
385	Piranhea trifoliolata Baill.	-3.067222	-59.995278	BRA	2997342606	PRESERVED_SPECIMEN	47	110	Af	Tropical & Subtropical Moist Broadleaf Forests	1	Japurá-Solimoes-Negro moist forests	32	291	290	309	315	263	140	109	82	98	128	176	217	26.5	26.5	26.5	26.6	26.7	26.8	26.8	27.5	27.7	27.9	27.6	27.1	30.3	30.3	30.3	30.3	30.6	31	31.4	32.4	32.6	27.9	27.6	27.1
386	Piranhea trifoliolata Baill.	-3.067324	-59.995308	BRA	1930809987	PRESERVED_SPECIMEN	47	110	Af	Tropical & Subtropical Moist Broadleaf Forests	1	Japurá-Solimoes-Negro moist forests	32	291	290	309	315	263	140	109	82	98	128	176	217	26.5	26.5	26.5	26.6	26.7	26.8	26.8	27.5	27.7	27.9	27.6	27.1	30.3	30.3	30.3	30.3	30.6	31	31.4	32.4	32.6	27.9	27.6	27.1
387	Piranhea trifoliolata Baill.	-3.11333	-60.02528	BRA	2517248374	PRESERVED_SPECIMEN	31	130	Am	Tropical & Subtropical Moist Broadleaf Forests	1	Japurá-Solimoes-Negro moist forests	32	286	285	305	307	240	112	82	60	84	121	172	214	26.6	26.5	26.6	26.7	26.8	26.9	26.9	27.6	27.9	28	27.7	27.2	30.3	30.3	30.3	30.4	30.6	30.9	31.4	32.4	32.7	28	27.7	27.2
388	Piranhea trifoliolata Baill.	-3.159444	-60.078889	BRA	2997877890	PRESERVED_SPECIMEN	15	130	Am	Tropical & Subtropical Moist Broadleaf Forests	1	Japurá-Solimoes-Negro moist forests	32	283	284	301	301	231	102	74	55	84	121	170	215	26.4	26.2	26.3	26.5	26.5	26.6	26.6	27.3	27.5	27.7	27.4	27	29.8	29.6	29.7	29.8	30	30.2	30.5	31.4	31.8	27.7	27.4	27
389	Piranhea trifoliolata Baill.	-3.1594	-60.0789	BRA	1930608790	PRESERVED_SPECIMEN	15	130	Am	Tropical & Subtropical Moist Broadleaf Forests	1	Japurá-Solimoes-Negro moist forests	32	283	284	301	301	231	102	74	55	84	121	170	215	26.4	26.2	26.3	26.5	26.5	26.6	26.6	27.3	27.5	27.7	27.4	27	29.8	29.6	29.7	29.8	30	30.2	30.5	31.4	31.8	27.7	27.4	27
390	Piranhea trifoliolata Baill.	-3.405000	-60.246389	BRA	1424490582	PRESERVED_SPECIMEN	16	110	Af	Tropical & Subtropical Moist Broadleaf Forests	1	Purus-Madeira moist forests	57	277	280	292	281	221	111	75	51	79	117	163	217	26.4	26.3	26.4	26.6	26.6	26.7	26.7	27.3	27.5	27.6	27.4	27	29.9	29.8	29.9	30	30.1	30.4	30.7	31.6	31.9	27.6	27.4	27
391	Piranhea trifoliolata Baill.	-4.653167	-60.26	BRA	1042694529	PRESERVED_SPECIMEN	44	110	Af	Tropical & Subtropical Moist Broadleaf Forests	1	Purus-Madeira moist forests	57	276	277	290	267	247	125	81	82	98	146	177	232	26.5	26.5	26.6	26.9	26.8	26.8	26.8	27.3	27.4	27.6	27.6	27	30.4	30.4	30.5	30.7	30.7	31.3	31.8	32.5	32.3	27.6	27.6	27
392	Piranhea trifoliolata Baill.	-3.383333	-60.266667	BRA	2997353889	PRESERVED_SPECIMEN	8	110	Af	Tropical & Subtropical Moist Broadleaf Forests	1	Monte Alegre varzeá	41	275	280	291	281	217	102	72	49	79	116	161	217	26.4	26.4	26.5	26.6	26.6	26.7	26.7	27.3	27.5	27.6	27.4	27	29.9	29.8	29.9	30	30.2	30.4	30.7	31.6	31.9	27.6	27.4	27
393	Piranhea trifoliolata Baill.	-3.38	-60.27	BRA	1319418945	PRESERVED_SPECIMEN	8	110	Af	Tropical & Subtropical Moist Broadleaf Forests	1	Monte Alegre varzeá	41	275	280	291	281	217	102	72	49	79	116	161	217	26.4	26.4	26.5	26.6	26.6	26.7	26.7	27.3	27.5	27.6	27.4	27	29.9	29.8	29.9	30	30.2	30.4	30.7	31.6	31.9	27.6	27.4	27
394	Piranhea trifoliolata Baill.	-3.383333	-60.27	BRA	1042575093	PRESERVED_SPECIMEN	8	110	Af	Tropical & Subtropical Moist Broadleaf Forests	1	Monte Alegre varzeá	41	275	280	291	281	217	102	72	49	79	116	161	217	26.4	26.4	26.5	26.6	26.6	26.7	26.7	27.3	27.5	27.6	27.4	27	29.9	29.8	29.9	30	30.2	30.4	30.7	31.6	31.9	27.6	27.4	27
395	Piranhea trifoliolata Baill.	-3.424722	-60.281667	BRA	2997361878	PRESERVED_SPECIMEN	11	110	Af	Tropical & Subtropical Moist Broadleaf Forests	1	Purus-Madeira moist forests	57	277	280	292	282	221	112	77	51	80	118	164	219	26.4	26.4	26.5	26.6	26.6	26.7	26.7	27.3	27.5	27.6	27.4	27	30	29.8	29.9	30.1	30.2	30.5	30.7	31.6	31.9	27.6	27.4	27
396	Piranhea trifoliolata Baill.	-3.4247	-60.2817	BRA	1928810678	PRESERVED_SPECIMEN	11	110	Af	Tropical & Subtropical Moist Broadleaf Forests	1	Purus-Madeira moist forests	57	277	280	292	282	221	112	77	51	80	118	164	219	26.4	26.4	26.5	26.6	26.6	26.7	26.7	27.3	27.5	27.6	27.4	27	30	29.8	29.9	30.1	30.2	30.5	30.7	31.6	31.9	27.6	27.4	27
397	Piranhea trifoliolata Baill.	-3.41667	-60.3	BRA	2517234411	PRESERVED_SPECIMEN	21	110	Af	Tropical & Subtropical Moist Broadleaf Forests	1	Purus-Madeira moist forests	57	275	280	291	281	221	111	76	50	80	117	164	219	26.4	26.3	26.4	26.6	26.6	26.7	26.7	27.3	27.4	27.6	27.4	27	30	29.8	29.9	30	30.1	30.4	30.7	31.6	31.9	27.6	27.4	27
398	Piranhea trifoliolata Baill.	-3.42	-60.3	BRA	2997355886	PRESERVED_SPECIMEN	21	110	Af	Tropical & Subtropical Moist Broadleaf Forests	1	Purus-Madeira moist forests	57	275	280	291	281	221	111	76	50	80	117	164	219	26.4	26.3	26.4	26.6	26.6	26.7	26.7	27.3	27.4	27.6	27.4	27	30	29.8	29.9	30	30.1	30.4	30.7	31.6	31.9	27.6	27.4	27
399	Piranhea trifoliolata Baill.	-3.416667	-60.3	BRA	1424492863	PRESERVED_SPECIMEN	21	110	Af	Tropical & Subtropical Moist Broadleaf Forests	1	Purus-Madeira moist forests	57	275	280	291	281	221	111	76	50	80	117	164	219	26.4	26.3	26.4	26.6	26.6	26.7	26.7	27.3	27.4	27.6	27.4	27	30	29.8	29.9	30	30.1	30.4	30.7	31.6	31.9	27.6	27.4	27
400	Piranhea trifoliolata Baill.	-3.41666	-60.3	BRA	1260340576	PRESERVED_SPECIMEN	16	110	Af	Tropical & Subtropical Moist Broadleaf Forests	1	Purus-Madeira moist forests	57	274	280	292	280	219	109	76	49	80	117	162	219	26.4	26.3	26.5	26.6	26.6	26.7	26.7	27.3	27.5	27.6	27.4	27	30	29.8	29.9	30.1	30.2	30.5	30.7	31.6	31.9	27.6	27.4	27
401	Piranhea trifoliolata Baill.	-2	-60.45	BRA	1042521594	PRESERVED_SPECIMEN	78	110	Af	Tropical & Subtropical Moist Broadleaf Forests	1	Uatuma-Trombetas moist forests	73	240	237	281	328	313	186	129	120	130	149	168	191	26.1	26.1	26.2	26.2	26.2	26.1	26	26.6	26.9	27.2	27	26.7	29.9	29.9	30	30	29.9	30	30.2	31.1	31.5	27.2	27	26.7
402	Piranhea trifoliolata Baill.	-3.23	-60.73	BRA	1317415054	PRESERVED_SPECIMEN	8	110	Af	Tropical & Subtropical Moist Broadleaf Forests	1	Japurá-Solimoes-Negro moist forests	32	292	300	311	285	227	118	78	50	85	121	156	230	26.4	26.4	26.4	26.5	26.5	26.6	26.6	27.2	27.3	27.4	27.3	27	30	29.9	30	30.1	30.1	30.3	30.6	31.5	31.7	27.4	27.3	27
403	Piranhea trifoliolata Baill.	-3.233333	-60.73	BRA	1042574919	PRESERVED_SPECIMEN	8	110	Af	Tropical & Subtropical Moist Broadleaf Forests	1	Japurá-Solimoes-Negro moist forests	32	292	300	311	285	227	118	78	50	85	121	156	230	26.4	26.4	26.4	26.5	26.5	26.6	26.6	27.2	27.3	27.4	27.3	27	30	29.9	30	30.1	30.1	30.3	30.6	31.5	31.7	27.4	27.3	27
404	Piranhea trifoliolata Baill.	-2.629167	-60.815833	BRA	2997359887	PRESERVED_SPECIMEN	20	110	Af	Tropical & Subtropical Moist Broadleaf Forests	1	Japurá-Solimoes-Negro moist forests	32	286	271	298	295	239	132	79	73	100	143	143	217	26.4	26.4	26.4	26.5	26.4	26.4	26.5	27	27.2	27.4	27.3	27	30	30	30	30.1	30	30.2	30.4	31.2	31.5	27.4	27.3	27
405	Piranhea trifoliolata Baill.	-2.629272	-60.815849	BRA	1928223506	PRESERVED_SPECIMEN	20	110	Af	Tropical & Subtropical Moist Broadleaf Forests	1	Japurá-Solimoes-Negro moist forests	32	286	271	298	295	239	132	79	73	100	143	143	217	26.4	26.4	26.4	26.5	26.4	26.4	26.5	27	27.2	27.4	27.3	27	30	30	30	30.1	30	30.2	30.4	31.2	31.5	27.4	27.3	27
406	Piranhea trifoliolata Baill.	-2.535556	-60.838889	BRA	3071050558	PRESERVED_SPECIMEN	17	110	Af	Tropical & Subtropical Moist Broadleaf Forests	1	Japurá-Solimoes-Negro moist forests	32	287	272	299	302	258	144	90	81	108	147	145	219	26.4	26.4	26.5	26.5	26.4	26.4	26.4	26.9	27.1	27.3	27.3	27	30.1	30.1	30.1	30.1	30	30.1	30.3	31.2	31.6	27.3	27.3	27
407	Piranhea trifoliolata Baill.	-2.535833	-60.846944	BRA	3071046543	PRESERVED_SPECIMEN	14	110	Af	Tropical & Subtropical Moist Broadleaf Forests	1	Japurá-Solimoes-Negro moist forests	32	288	273	299	302	257	144	90	81	108	147	145	219	26.4	26.4	26.5	26.5	26.4	26.4	26.4	26.9	27.1	27.4	27.3	27	30.1	30.1	30.2	30.1	30	30.2	30.4	31.2	31.6	27.4	27.3	27
408	Piranhea trifoliolata Baill.	-3.358889	-60.8625	BRA	4415963409	PRESERVED_SPECIMEN	11	110	Af	Tropical & Subtropical Moist Broadleaf Forests	1	Monte Alegre varzeá	41	298	310	315	282	228	115	81	55	89	122	163	237	26.4	26.5	26.6	26.7	26.6	26.7	26.7	27.2	27.3	27.4	27.3	27	30.1	30.1	30.1	30.3	30.2	30.5	30.7	31.6	31.9	27.4	27.3	27
409	Piranhea trifoliolata Baill.	-6.039111	-61.21	BRA	1042694267	PRESERVED_SPECIMEN	68	130	Am	Tropical & Subtropical Moist Broadleaf Forests	1	Madeira-Tapajós moist forests	35	332	326	325	296	204	94	59	64	124	189	209	274	26.6	26.6	26.7	27	26.9	26.8	27	27.3	27.4	27.4	27.6	26.8	30.8	30.9	31	31.1	31	31.8	32.6	33.2	32.6	27.4	27.6	26.8
410	Piranhea trifoliolata Baill.	-2.033333	-61.25	BRA	2997554267	PRESERVED_SPECIMEN	17	110	Af	Tropical & Subtropical Moist Broadleaf Forests	1	Japurá-Solimoes-Negro moist forests	32	266	262	274	329	300	178	125	114	138	143	158	202	26.4	26.4	26.5	26.4	26.2	26.2	26.2	26.7	26.9	27.1	27.2	26.9	30.2	30.2	30.2	30.2	30	30	30.2	31	31.4	27.1	27.2	26.9
411	Piranhea trifoliolata Baill.	-2.333333	-61.25	BRA	2350501740	PRESERVED_SPECIMEN	72	110	Af	Tropical & Subtropical Moist Broadleaf Forests	1	Japurá-Solimoes-Negro moist forests	32	289	278	294	330	296	176	118	105	130	147	158	218	26.1	26.2	26.2	26.3	26.1	26	26	26.5	26.7	26.9	26.9	26.6	30	30.1	30.1	30.1	29.9	30	30.2	31.1	31.4	26.9	26.9	26.6
412	Piranhea trifoliolata Baill.	-2.03333	-61.25	BRA	2515524900	PRESERVED_SPECIMEN	17	110	Af	Tropical & Subtropical Moist Broadleaf Forests	1	Japurá-Solimoes-Negro moist forests	32	266	262	274	329	300	178	125	114	138	143	158	202	26.4	26.4	26.5	26.4	26.2	26.2	26.2	26.7	26.9	27.1	27.2	26.9	30.2	30.2	30.2	30.2	30	30	30.2	31	31.4	27.1	27.2	26.9
413	Piranhea trifoliolata Baill.	-3.006111	-61.266667	BRA	2997362876	PRESERVED_SPECIMEN	13	110	Af	Tropical & Subtropical Moist Broadleaf Forests	1	Japurá-Solimoes-Negro moist forests	32	328	326	332	315	261	149	97	75	105	141	163	243	26.3	26.4	26.5	26.5	26.4	26.4	26.5	26.9	27	27.2	27.2	26.9	30.1	30.2	30.2	30.2	30.1	30.3	30.6	31.4	31.6	27.2	27.2	26.9
414	Piranhea trifoliolata Baill.	-3.006213	-61.266804	BRA	1929496278	PRESERVED_SPECIMEN	13	110	Af	Tropical & Subtropical Moist Broadleaf Forests	1	Japurá-Solimoes-Negro moist forests	32	328	326	332	315	261	149	97	75	105	141	163	243	26.3	26.4	26.5	26.5	26.4	26.4	26.5	26.9	27	27.2	27.2	26.9	30.1	30.2	30.2	30.2	30.1	30.3	30.6	31.4	31.6	27.2	27.2	26.9
415	Piranhea trifoliolata Baill.	-3.898333	-61.373056	BRA	2997814892	PRESERVED_SPECIMEN	23	110	Af	Tropical & Subtropical Moist Broadleaf Forests	1	Monte Alegre varzeá	41	247	277	293	266	282	160	103	119	132	149	236	264	26.5	26.5	26.5	26.7	26.5	26.6	26.7	27.1	27.1	27.3	27.3	27	30.3	30.4	30.3	30.5	30.2	30.7	31	31.8	31.8	27.3	27.3	27
416	Piranhea trifoliolata Baill.	-3.8983	-61.3731	BRA	1929233872	PRESERVED_SPECIMEN	23	110	Af	Tropical & Subtropical Moist Broadleaf Forests	1	Monte Alegre varzeá	41	247	277	293	266	282	160	103	119	132	149	236	264	26.5	26.5	26.5	26.7	26.5	26.6	26.7	27.1	27.1	27.3	27.3	27	30.3	30.4	30.3	30.5	30.2	30.7	31	31.8	31.8	27.3	27.3	27
417	Piranhea trifoliolata Baill.	3.37793	-61.48591	BRA	2236594290	HUMAN_OBSERVATION	129	130	Am	Tropical & Subtropical Grasslands, Savannahs & Shrublands	7	Guianan savanna	7	92	93	87	166	304	340	293	222	111	98	104	67	26.8	27.1	27.4	27.2	26.4	25.8	25.6	26.2	27	27.3	27.2	26.9	31.6	32.1	32.3	31.7	30.6	29.6	29.5	30.5	31.8	27.3	27.2	26.9
418	Piranhea trifoliolata Baill.	-3.060382	-61.619997	BRA	1929994360	PRESERVED_SPECIMEN	24	110	Af	Tropical & Subtropical Moist Broadleaf Forests	1	Japurá-Solimoes-Negro moist forests	32	320	316	329	321	271	156	104	88	118	150	181	246	26.3	26.5	26.4	26.5	26.3	26.4	26.5	26.9	26.9	27.1	27.1	26.9	30.1	30.3	30.2	30.3	30	30.3	30.6	31.4	31.5	27.1	27.1	26.9
419	Piranhea trifoliolata Baill.	-3.060278	-61.62	BRA	2997360896	PRESERVED_SPECIMEN	24	110	Af	Tropical & Subtropical Moist Broadleaf Forests	1	Japurá-Solimoes-Negro moist forests	32	320	316	329	321	271	156	104	88	118	150	181	246	26.3	26.5	26.4	26.5	26.3	26.4	26.5	26.9	26.9	27.1	27.1	26.9	30.1	30.3	30.2	30.3	30	30.3	30.6	31.4	31.5	27.1	27.1	26.9
420	Piranhea trifoliolata Baill.	-1.1997	-61.8475	BRA	2426888399	PRESERVED_SPECIMEN	28	110	Af	Tropical & Subtropical Moist Broadleaf Forests	1	Japurá-Solimoes-Negro moist forests	32	179	223	246	303	329	273	192	153	148	141	163	152	26.4	26.6	26.6	26.4	26.2	26	26	26.3	26.5	26.9	27	26.8	30.6	30.8	30.7	30.4	30.1	29.9	30.1	30.8	31.2	26.9	27	26.8
421	Piranhea trifoliolata Baill.	-1.199722	-61.8475	BRA	1424432739	PRESERVED_SPECIMEN	28	110	Af	Tropical & Subtropical Moist Broadleaf Forests	1	Japurá-Solimoes-Negro moist forests	32	179	223	246	303	329	273	192	153	148	141	163	152	26.4	26.6	26.6	26.4	26.2	26	26	26.3	26.5	26.9	27	26.8	30.6	30.8	30.7	30.4	30.1	29.9	30.1	30.8	31.2	26.9	27	26.8
422	Piranhea trifoliolata Baill.	-4.403389	-62.06	BRA	1042682923	PRESERVED_SPECIMEN	16	110	Af	Tropical & Subtropical Moist Broadleaf Forests	1	Monte Alegre varzeá	41	288	274	319	306	260	132	90	95	120	174	211	277	26.5	26.7	26.6	26.8	26.4	26.7	26.8	27.2	27.2	27.2	27.3	27.1	30.5	30.7	30.6	30.8	30.3	30.9	31.3	32.1	31.9	27.2	27.3	27.1
423	Piranhea trifoliolata Baill.	-4.760017	-62.183886	BRA	3467877323	PRESERVED_SPECIMEN	27	110	Af	Tropical & Subtropical Moist Broadleaf Forests	1	Monte Alegre varzeá	41	290	268	307	294	237	116	84	89	115	171	199	282	26.6	26.8	26.7	26.9	26.5	26.7	26.8	27.2	27.1	27.2	27.3	27.2	30.6	30.9	30.7	30.9	30.5	31	31.5	32.3	32.1	27.2	27.3	27.2
424	Piranhea trifoliolata Baill.	-4.419278	-62.31	BRA	1042682247	PRESERVED_SPECIMEN	47	110	Af	Tropical & Subtropical Moist Broadleaf Forests	1	Monte Alegre varzeá	41	291	267	315	312	259	135	97	99	117	175	207	278	26.4	26.6	26.6	26.8	26.3	26.5	26.6	27	26.9	27	27.1	27	30.3	30.7	30.5	30.8	30.2	30.8	31.2	32	31.8	27	27.1	27
425	Piranhea trifoliolata Baill.	-4.220111	-62.49	BRA	1042682521	PRESERVED_SPECIMEN	57	110	Af	Tropical & Subtropical Moist Broadleaf Forests	1	Monte Alegre varzeá	41	286	262	315	321	267	151	105	98	117	176	206	268	26.3	26.6	26.4	26.6	26.1	26.3	26.3	26.8	26.7	26.8	26.9	27	30.4	30.8	30.6	30.8	30.2	30.7	31.1	31.9	31.7	26.8	26.9	27
426	Piranhea trifoliolata Baill.	-3.564083	-62.58	BRA	1042692409	PRESERVED_SPECIMEN	35	110	Af	Tropical & Subtropical Moist Broadleaf Forests	1	Monte Alegre varzeá	41	285	261	312	320	281	161	118	102	126	173	206	248	26.4	26.7	26.6	26.7	26.2	26.4	26.5	26.9	26.8	26.9	27	27	30.4	30.7	30.6	30.8	30.1	30.5	30.8	31.6	31.6	26.9	27	27
427	Piranhea trifoliolata Baill.	-3.402694	-62.67	BRA	1042692467	PRESERVED_SPECIMEN	21	110	Af	Tropical & Subtropical Moist Broadleaf Forests	1	Monte Alegre varzeá	41	277	256	303	311	281	168	124	104	126	169	201	240	26.4	26.7	26.5	26.6	26.1	26.3	26.4	26.9	26.8	26.9	26.9	27	30.3	30.7	30.5	30.6	30.1	30.4	30.7	31.5	31.5	26.9	26.9	27
428	Piranhea trifoliolata Baill.	-6.987778	-62.683889	BRA	2997820892	PRESERVED_SPECIMEN	40	130	Am	Tropical & Subtropical Moist Broadleaf Forests	1	Monte Alegre varzeá	41	283	270	313	242	157	62	33	52	111	168	209	273	25.9	26	26.1	26.2	26.1	25.9	25.9	26.9	26.8	26.8	26.7	26.4	30.3	30.4	30.4	30.5	30.6	31.1	32	33.2	32.5	26.8	26.7	26.4
429	Piranhea trifoliolata Baill.	-6.987642	-62.683954	BRA	1929471493	PRESERVED_SPECIMEN	40	130	Am	Tropical & Subtropical Moist Broadleaf Forests	1	Monte Alegre varzeá	41	283	270	313	242	157	62	33	52	111	168	209	273	25.9	26	26.1	26.2	26.1	25.9	25.9	26.9	26.8	26.8	26.7	26.4	30.3	30.4	30.4	30.5	30.6	31.1	32	33.2	32.5	26.8	26.7	26.4
430	Piranhea trifoliolata Baill.	-8.045833	-62.928889	BRA	2575939728	PRESERVED_SPECIMEN	63	130	Am	Tropical & Subtropical Moist Broadleaf Forests	1	Monte Alegre varzeá	41	316	284	339	241	130	48	19	38	96	163	235	298	25.6	25.7	25.7	25.8	25.6	25.1	25	26.1	26.2	26.3	26.2	25.9	30.1	30.2	30.1	30.3	30.5	30.8	31.7	32.9	32.3	26.3	26.2	25.9
431	Piranhea trifoliolata Baill.	-5.28	-62.977778	BRA	2451558817	PRESERVED_SPECIMEN	39	110	Af	Tropical & Subtropical Moist Broadleaf Forests	1	Purus varzeá	56	296	261	305	283	203	87	69	82	112	167	194	296	26.4	26.6	26.6	26.7	26.4	26.5	26.5	27	27	27	27	26.9	30.5	30.9	30.7	30.9	30.5	31	31.6	32.5	32.1	27	27	26.9
432	Piranhea trifoliolata Baill.	-7.506111	-63.020556	BRA	2997879887	PRESERVED_SPECIMEN	48	130	Am	Tropical & Subtropical Moist Broadleaf Forests	1	Monte Alegre varzeá	41	281	278	329	255	155	57	27	54	110	181	232	285	25.8	25.8	25.9	25.9	25.9	25.5	25.5	26.7	26.7	26.7	26.5	26.2	30.3	30.4	30.4	30.5	30.8	31.2	32.2	33.5	32.7	26.7	26.5	26.2
433	Piranhea trifoliolata Baill.	-7.5095895	-63.0219939	BRA	1929015973	PRESERVED_SPECIMEN	49	130	Am	Tropical & Subtropical Moist Broadleaf Forests	1	Monte Alegre varzeá	41	283	279	330	257	156	57	27	56	113	182	233	285	25.7	25.8	25.9	25.9	25.9	25.5	25.5	26.7	26.7	26.7	26.5	26.1	30.3	30.4	30.4	30.5	30.8	31.2	32.2	33.5	32.7	26.7	26.5	26.1
434	Piranhea trifoliolata Baill.	-8.321389	-63.4675	BRA	2998739780	PRESERVED_SPECIMEN	50	130	Am	Tropical & Subtropical Moist Broadleaf Forests	1	Purus-Madeira moist forests	57	344	305	329	236	114	40	17	46	89	159	249	300	25.9	25.9	25.9	26	25.7	25.2	25	25.9	26.2	26.4	26.3	26	30.4	30.5	30.3	30.5	30.6	30.8	31.6	32.9	32.4	26.4	26.3	26
435	Piranhea trifoliolata Baill.	-6.083333	-63.5	BRA	2997819905	PRESERVED_SPECIMEN	78	130	Am	Tropical & Subtropical Moist Broadleaf Forests	1	Purus-Madeira moist forests	57	288	268	314	264	179	71	52	69	119	178	210	285	26.1	26.2	26.2	26.3	26.1	26	26	26.7	26.8	26.8	26.7	26.5	30.4	30.7	30.6	30.7	30.6	31	31.6	32.7	32.2	26.8	26.7	26.5
436	Piranhea trifoliolata Baill.	-6.0833	-63.5	BRA	1930369553	PRESERVED_SPECIMEN	78	130	Am	Tropical & Subtropical Moist Broadleaf Forests	1	Purus-Madeira moist forests	57	288	268	314	264	179	71	52	69	119	178	210	285	26.1	26.2	26.2	26.3	26.1	26	26	26.7	26.8	26.8	26.7	26.5	30.4	30.7	30.6	30.7	30.6	31	31.6	32.7	32.2	26.8	26.7	26.5
437	Piranhea trifoliolata Baill.	-12.056944	-64.372778	BRA	1090660139	PRESERVED_SPECIMEN	144	120	Aw	Tropical & Subtropical Moist Broadleaf Forests	1	Madeira-Tapajós moist forests	35	252	237	222	135	80	20	11	27	71	128	165	207	26.4	26.4	26.5	26.4	25.7	24.8	25.1	26.1	26.9	27.2	26.9	26.4	31	30.9	31.2	31.3	30.9	30.7	31.9	33	33	27.2	26.9	26.4
438	Piranhea trifoliolata Baill.	-6.669167	-64.616389	BRA	1314909592	PRESERVED_SPECIMEN	60	130	Am	Tropical & Subtropical Moist Broadleaf Forests	1	Purus varzeá	56	345	327	348	286	194	71	48	69	137	204	254	329	26.2	26.3	26.3	26.4	26.1	25.9	25.9	26.6	26.8	26.9	26.7	26.5	30.6	30.9	30.7	30.8	30.8	30.8	31.6	32.8	32.4	26.9	26.7	26.5
439	Piranhea trifoliolata Baill.	-6.66904	-64.62	BRA	1042688459	PRESERVED_SPECIMEN	65	130	Am	Tropical & Subtropical Moist Broadleaf Forests	1	Purus varzeá	56	346	329	349	289	194	72	49	70	137	205	254	330	26.2	26.3	26.3	26.4	26.1	25.9	25.9	26.6	26.8	26.8	26.6	26.4	30.6	30.9	30.7	30.8	30.8	30.8	31.6	32.8	32.4	26.8	26.6	26.4
440	Piranhea trifoliolata Baill.	-9.248611	-64.636666	BRA	1095251726	PRESERVED_SPECIMEN	84	130	Am	Tropical & Subtropical Moist Broadleaf Forests	1	Purus-Madeira moist forests	57	276	263	255	197	107	38	24	37	93	161	205	264	26.2	26.2	26.3	26.3	25.9	25.2	25.3	26.2	26.7	26.9	26.6	26.2	30.8	31	30.9	31.1	31	30.9	32	33.2	32.9	26.9	26.6	26.2
441	Piranhea trifoliolata Baill.	-9.248611	-64.636667	BRA	2998644313	PRESERVED_SPECIMEN	84	130	Am	Tropical & Subtropical Moist Broadleaf Forests	1	Purus-Madeira moist forests	57	276	263	255	197	107	38	24	37	93	161	205	264	26.2	26.2	26.3	26.3	25.9	25.2	25.3	26.2	26.7	26.9	26.6	26.2	30.8	31	30.9	31.1	31	30.9	32	33.2	32.9	26.9	26.6	26.2
442	Piranhea trifoliolata Baill.	-3.3542	-64.7114	BRA	1090541832	PRESERVED_SPECIMEN	48	110	Af	Tropical & Subtropical Moist Broadleaf Forests	1	Juruá-Purus moist forests	33	284	270	303	316	263	197	142	140	166	200	218	256	26.6	26.8	26.7	26.7	26.6	26.5	26.5	27.1	27.2	27.3	27.1	26.8	30.9	31.1	30.9	30.9	30.8	30.7	31.1	32.1	32.2	27.3	27.1	26.8
443	Piranhea trifoliolata Baill.	-3.3331	-64.7119	BRA	1929978579	PRESERVED_SPECIMEN	34	110	Af	Tropical & Subtropical Moist Broadleaf Forests	1	Purus varzeá	56	281	268	301	311	255	186	136	131	159	199	214	253	26.6	26.8	26.7	26.7	26.6	26.5	26.6	27.2	27.3	27.3	27.2	26.9	30.8	31	30.9	30.9	30.8	30.7	31	32.1	32.2	27.3	27.2	26.9
444	Piranhea trifoliolata Baill.	-3.333056	-64.711944	BRA	2997354889	PRESERVED_SPECIMEN	34	110	Af	Tropical & Subtropical Moist Broadleaf Forests	1	Purus varzeá	56	281	268	301	311	255	186	136	131	159	199	214	253	26.6	26.8	26.7	26.7	26.6	26.5	26.6	27.2	27.3	27.3	27.2	26.9	30.8	31	30.9	30.9	30.8	30.7	31	32.1	32.2	27.3	27.2	26.9
445	Piranhea trifoliolata Baill.	-9.3192	-64.7186	BRA	1930934423	PRESERVED_SPECIMEN	98	130	Am	Tropical & Subtropical Moist Broadleaf Forests	1	Purus-Madeira moist forests	57	268	255	249	194	106	38	25	37	91	158	202	258	26.2	26.2	26.3	26.3	25.9	25.1	25.3	26.2	26.7	26.9	26.6	26.2	30.8	30.9	30.9	31	31	30.8	32	33.1	32.8	26.9	26.6	26.2
446	Piranhea trifoliolata Baill.	-9.319167	-64.718611	BRA	4519451964	PRESERVED_SPECIMEN	98	130	Am	Tropical & Subtropical Moist Broadleaf Forests	1	Purus-Madeira moist forests	57	268	255	249	194	106	38	25	37	91	158	202	258	26.2	26.2	26.3	26.3	25.9	25.1	25.3	26.2	26.7	26.9	26.6	26.2	30.8	30.9	30.9	31	31	30.8	32	33.1	32.8	26.9	26.6	26.2
447	Piranhea trifoliolata Baill.	-9.319167	-64.718611	BRA	2998746307	PRESERVED_SPECIMEN	98	130	Am	Tropical & Subtropical Moist Broadleaf Forests	1	Purus-Madeira moist forests	57	268	255	249	194	106	38	25	37	91	158	202	258	26.2	26.2	26.3	26.3	25.9	25.1	25.3	26.2	26.7	26.9	26.6	26.2	30.8	30.9	30.9	31	31	30.8	32	33.1	32.8	26.9	26.6	26.2
448	Piranhea trifoliolata Baill.	-9.719167	-64.718611	BRA	4900564411	PRESERVED_SPECIMEN	137	120	Aw	Tropical & Subtropical Moist Broadleaf Forests	1	Madeira-Tapajós moist forests	35	268	245	244	180	104	38	22	34	86	151	192	244	26.1	26.2	26.2	26.2	25.8	24.9	25.2	26.1	26.6	26.9	26.5	26.1	30.8	30.9	31	31.1	31	30.8	32	33.1	32.8	26.9	26.5	26.1
449	Piranhea trifoliolata Baill.	-3.22	-64.82	BRA	2997868897	PRESERVED_SPECIMEN	55	110	Af	Tropical & Subtropical Moist Broadleaf Forests	1	Purus varzeá	56	294	281	314	327	276	210	150	147	170	216	226	261	26.5	26.7	26.6	26.6	26.5	26.3	26.4	26.9	27.1	27.1	27	26.7	30.8	31	30.8	30.9	30.8	30.6	30.9	31.9	32.1	27.1	27	26.7
450	Piranhea trifoliolata Baill.	-9.547778	-64.839722	BRA	2998635359	PRESERVED_SPECIMEN	97	120	Aw	Tropical & Subtropical Moist Broadleaf Forests	1	Madeira-Tapajós moist forests	35	255	240	240	181	103	40	23	35	87	152	192	245	26.3	26.3	26.4	26.4	26	25.2	25.4	26.3	26.9	27.1	26.7	26.4	30.9	31	31.1	31.2	31.2	30.9	32.1	33.3	33	27.1	26.7	26.4
451	Piranhea trifoliolata Baill.	-9.847778	-64.839722	BRA	4900553023	PRESERVED_SPECIMEN	133	120	Aw	Tropical & Subtropical Moist Broadleaf Forests	1	Madeira-Tapajós moist forests	35	273	239	238	178	100	37	23	33	85	150	188	237	26.2	26.3	26.3	26.3	25.9	25	25.3	26.2	26.8	27.1	26.6	26.3	31	31.1	31.1	31.2	31.2	30.9	32.2	33.3	33.1	27.1	26.6	26.3
452	Piranhea trifoliolata Baill.	-2.985833	-64.93	BRA	1042542058	PRESERVED_SPECIMEN	35	110	Af	Tropical & Subtropical Moist Broadleaf Forests	1	Purus varzeá	56	311	299	328	348	308	243	173	167	190	241	235	272	26.8	26.9	26.7	26.8	26.7	26.5	26.5	27	27.1	27.2	27.1	26.9	31	31.2	30.9	30.9	30.8	30.6	30.9	31.9	32.1	27.2	27.1	26.9
453	Piranhea trifoliolata Baill.	-4.14444	-65.08583	BRA	1144748160	PRESERVED_SPECIMEN	45	110	Af	Tropical & Subtropical Moist Broadleaf Forests	1	Purus varzeá	56	225	248	289	284	190	137	107	98	114	163	180	249	26.5	26.7	26.6	26.7	26.5	26.3	26.3	26.9	27.1	27.1	26.9	26.8	30.8	31	30.8	30.9	30.9	30.7	31	32.1	32.2	27.1	26.9	26.8
454	Piranhea trifoliolata Baill.	-7.47	-65.28	BRA	2997868896	PRESERVED_SPECIMEN	72	130	Am	Tropical & Subtropical Moist Broadleaf Forests	1	Purus varzeá	56	328	323	335	286	185	65	38	58	133	216	246	338	26.2	26.2	26.3	26.4	26	25.6	25.6	26.3	26.7	26.8	26.6	26.3	30.7	30.9	30.8	30.8	30.8	30.7	31.5	32.7	32.4	26.8	26.6	26.3
455	Piranhea trifoliolata Baill.	-8.385278	-67.393333	BRA	3071038466	PRESERVED_SPECIMEN	110	130	Am	Tropical & Subtropical Moist Broadleaf Forests	1	Juruá-Purus moist forests	33	265	282	306	234	120	41	27	39	82	193	243	264	25.8	25.8	25.8	25.8	25.2	24.4	24.3	25.2	26	26.2	26.1	25.9	30.6	30.7	30.7	30.7	30.5	29.9	30.5	31.8	32	26.2	26.1	25.9
456	Piranhea trifoliolata Baill.	-8.552778	-67.564444	BRA	1424313112	PRESERVED_SPECIMEN	110	130	Am	Tropical & Subtropical Moist Broadleaf Forests	1	Purus varzeá	56	259	287	312	233	118	41	26	37	81	192	244	255	25.8	25.7	25.7	25.7	25.1	24.2	24.1	25	25.8	26.1	26	25.8	30.6	30.7	30.6	30.6	30.4	29.7	30.4	31.7	32	26.1	26	25.8
457	Piranhea trifoliolata Baill.	-8.583333	-67.582778	BRA	1424328419	PRESERVED_SPECIMEN	117	130	Am	Tropical & Subtropical Moist Broadleaf Forests	1	Juruá-Purus moist forests	33	258	286	312	234	120	42	26	36	82	192	244	255	25.7	25.7	25.7	25.6	25.1	24.2	24	25	25.8	26.1	26	25.8	30.6	30.7	30.6	30.6	30.4	29.7	30.4	31.6	31.9	26.1	26	25.8
458	Piranhea trifoliolata Baill.	-8.3	-72.766667	BRA	1257275298	PRESERVED_SPECIMEN	232	130	Am	Tropical & Subtropical Moist Broadleaf Forests	1	Iquitos varzeá	28	268	250	301	226	145	78	36	60	100	180	229	273	25.6	25.3	25.4	25.4	25	24.3	24.1	24.9	25.5	25.8	25.7	25.7	30.2	30	29.8	30	29.9	29.7	29.8	31.1	31.4	25.8	25.7	25.7
459	Piranhea trifoliolata Baill.	6.186614	-67.493938	COL	1932880086	PRESERVED_SPECIMEN	54	120	Aw	Tropical & Subtropical Grasslands, Savannahs & Shrublands	7	Llanos	9	16	23	36	136	261	397	446	404	264	189	115	37	28.4	29.5	30	28.9	27.4	26.4	26.2	26.4	26.8	27.4	27.8	28	34.3	35.6	35.8	33.8	31.6	30.3	30.1	30.5	31.2	27.4	27.8	28
460	Piranhea trifoliolata Baill.	4.020833	-67.731389	COL	768772580	PRESERVED_SPECIMEN	102	110	Af	Tropical & Subtropical Moist Broadleaf Forests	1	Negro-Branco moist forests	43	55	86	122	255	383	446	422	367	293	254	164	136	27.8	28.4	28.2	27.5	26.8	26.2	26.2	26.6	26.9	27.3	27.6	27.5	33.5	34.2	33.7	32.3	31.3	30.3	30.5	31	31.8	27.3	27.6	27.5
461	Piranhea trifoliolata Baill.	4.02	-67.75	COL	3923760943	HUMAN_OBSERVATION	90	110	Af	Tropical & Subtropical Moist Broadleaf Forests	1	Negro-Branco moist forests	43	55	73	126	265	386	449	422	361	289	253	164	135	27.8	28.4	28.2	27.5	26.8	26.3	26.3	26.6	27	27.3	27.6	27.6	33.5	34.2	33.7	32.3	31.3	30.3	30.5	31	31.8	27.3	27.6	27.6
462	Piranhea trifoliolata Baill.	3.824578	-67.98585	COL	768771943	PRESERVED_SPECIMEN	98	110	Af	Tropical & Subtropical Moist Broadleaf Forests	1	Negro-Branco moist forests	43	72	85	128	266	385	458	415	359	316	227	199	106	27.5	28.1	27.9	27.1	26.5	26	26	26.1	26.5	26.9	27.1	27.1	32.9	33.9	33.2	31.6	30.8	29.9	30.1	30.4	31.2	26.9	27.1	27.1
463	Piranhea trifoliolata Baill.	6.06264	-69.43911	COL	1932919415	HUMAN_OBSERVATION	89	130	Am	Tropical & Subtropical Grasslands, Savannahs & Shrublands	7	Llanos	9	14	18	57	173	261	321	354	327	273	187	111	32	27.8	28.6	29.1	28.2	26.9	26.1	26	26.4	26.9	27.2	27.5	27.4	34	35.1	35.2	33.1	30.9	29.6	29.6	30.2	31	27.2	27.5	27.4
464	Piranhea trifoliolata Baill.	6.062639	-69.439111	COL	1707490483	PRESERVED_SPECIMEN	89	130	Am	Tropical & Subtropical Grasslands, Savannahs & Shrublands	7	Llanos	9	14	18	57	173	261	321	354	327	273	187	111	32	27.8	28.6	29.1	28.2	26.9	26.1	26	26.4	26.9	27.2	27.5	27.4	34	35.1	35.2	33.1	30.9	29.6	29.6	30.2	31	27.2	27.5	27.4
465	Piranhea trifoliolata Baill.	3.800522	-71.814283	COL	3391226485	HUMAN_OBSERVATION	206	130	Am	Tropical & Subtropical Grasslands, Savannahs & Shrublands	7	Llanos	9	15	51	81	270	350	433	331	308	273	203	139	49	27.9	28.6	28.5	27.2	26.4	25.5	25.2	25.5	26	26.6	26.8	26.9	33.9	35	34.5	32.5	30.8	29.3	29.2	29.5	30.3	26.6	26.8	26.9
466	Piranhea trifoliolata Baill.	8.288611	-75.156389	COL	1123893025	PRESERVED_SPECIMEN	22	130	Am	Tropical & Subtropical Moist Broadleaf Forests	1	Magdalena-Urabá moist forests	37	41	26	43	142	215	285	222	353	204	232	177	113	27.8	28.3	28.7	28.5	27.8	27.6	27.8	27.6	27.2	27.3	27.4	27.5	33.5	34.3	34.5	33.9	32.6	32.4	32.8	32.4	32	27.3	27.4	27.5
467	Piranhea trifoliolata Baill.	3.5	-66	VEN	1228488778	PRESERVED_SPECIMEN	157	110	Af	Tropical & Subtropical Moist Broadleaf Forests	1	Guianan piedmont and lowland moist forests	82	170	109	209	382	439	461	475	272	287	313	222	155	27.3	27.6	27.7	27.2	26.6	26.2	26.1	26.5	27	27.2	27.4	27.1	33.6	34	34	32.8	31.9	31	31.2	31.8	32.7	27.2	27.4	27.1
468	Piranhea trifoliolata Baill.	8.411861	-62.765333	VEN	4905619931	PRESERVED_SPECIMEN	14	120	Aw	Tropical & Subtropical Grasslands, Savannahs & Shrublands	7	Llanos	9	43	27	32	65	100	202	147	140	139	88	110	69	25.9	26.4	27.5	28.2	27.9	26.6	26.3	26.7	27.5	27.5	27	26.3	30.7	31.8	33.1	33.7	33	31.1	30.8	31.4	32.6	27.5	27	26.3
469	Piranhea trifoliolata Baill.	8.34	-63.1525	VEN	4603443575	PRESERVED_SPECIMEN	14	120	Aw	Tropical & Subtropical Grasslands, Savannahs & Shrublands	7	Llanos	9	41	20	25	36	149	233	172	121	119	109	76	71	26.2	26.7	27.7	28.4	28.1	26.9	26.5	26.9	27.7	27.7	27.3	26.6	30.7	31.7	32.8	33.5	32.8	30.9	30.6	31.2	32.3	27.7	27.3	26.6
470	Piranhea trifoliolata Baill.	8.7	-63.316667	VEN	3920611793	PRESERVED_SPECIMEN	147	120	Aw	Tropical & Subtropical Grasslands, Savannahs & Shrublands	7	Llanos	9	26	21	31	42	90	206	175	163	117	122	88	58	25.5	25.9	26.9	27.6	27.4	26.3	26	26.4	27	27	26.5	25.9	30.1	30.9	31.9	32.7	32.1	30.5	30.2	31	31.8	27	26.5	25.9
471	Piranhea trifoliolata Baill.	8.25	-63.5	VEN	1260336990	PRESERVED_SPECIMEN	79	120	Aw	Tropical & Subtropical Grasslands, Savannahs & Shrublands	7	Llanos	9	24	15	14	47	101	217	217	195	129	114	88	68	26.5	27.1	28	28.7	28.2	27.2	26.8	27.2	27.9	27.9	27.4	26.7	31.5	32.7	34	34.5	33.6	31.9	31.5	32	32.9	27.9	27.4	26.7
472	Piranhea trifoliolata Baill.	8.11	-63.55	VEN	1456144888	PRESERVED_SPECIMEN	53	120	Aw	Tropical & Subtropical Grasslands, Savannahs & Shrublands	7	Llanos	9	22	14	14	46	101	235	197	185	113	86	69	56	26.6	27.2	28.1	28.8	28.3	27.3	27	27.2	28	28	27.5	26.8	31.4	32.5	33.8	34.3	33.4	31.8	31.6	31.9	32.9	28	27.5	26.8
473	Piranhea trifoliolata Baill.	8.25	-63.583333	VEN	4603434215	PRESERVED_SPECIMEN	82	120	Aw	Tropical & Subtropical Grasslands, Savannahs & Shrublands	7	Llanos	9	27	15	10	38	94	196	175	144	146	87	73	81	26.5	27.2	28.1	28.8	28.3	27.2	26.9	27.3	28	27.9	27.5	26.8	31.6	32.8	34.1	34.6	33.7	32	31.7	32.2	33	27.9	27.5	26.8
474	Piranhea trifoliolata Baill.	8.416667	-63.583333	VEN	3920613310	PRESERVED_SPECIMEN	130	120	Aw	Tropical & Subtropical Grasslands, Savannahs & Shrublands	7	Llanos	9	22	12	12	38	98	194	209	177	125	98	79	46	26	26.6	27.5	28.2	27.9	26.8	26.4	26.8	27.5	27.5	27	26.3	30.9	32	33.2	33.9	33.1	31.4	30.9	31.6	32.5	27.5	27	26.3
475	Piranhea trifoliolata Baill.	9.111667	-63.67	VEN	3920611740	PRESERVED_SPECIMEN	159	120	Aw	Tropical & Subtropical Grasslands, Savannahs & Shrublands	7	Llanos	9	24	12	8	26	81	161	182	178	134	95	73	59	25.7	26.2	26.9	27.7	27.7	26.7	26.5	26.8	27.3	27.2	26.7	26.1	30.9	31.7	32.5	33.4	32.9	31.3	31.1	31.7	32.4	27.2	26.7	26.1
476	Piranhea trifoliolata Baill.	8.816667	-63.75	VEN	3920611888	PRESERVED_SPECIMEN	154	120	Aw	Tropical & Subtropical Grasslands, Savannahs & Shrublands	7	Llanos	9	26	11	8	38	90	181	179	158	134	93	60	48	25.8	26.3	27.1	27.9	27.7	26.7	26.4	26.8	27.3	27.2	26.8	26.1	30.9	31.8	32.7	33.5	33	31.2	30.9	31.6	32.4	27.2	26.8	26.1
477	Piranhea trifoliolata Baill.	8.111944	-63.847778	VEN	4603443859	PRESERVED_SPECIMEN	17	120	Aw	Tropical & Subtropical Grasslands, Savannahs & Shrublands	7	Llanos	9	13	16	30	50	145	217	155	165	100	96	104	48	26.7	27.3	28.1	28.8	28.4	27.3	27	27.3	27.9	28	27.6	26.9	31.3	32.4	33.4	34.1	33.3	31.6	31.2	31.6	32.5	28	27.6	26.9
478	Piranhea trifoliolata Baill.	7.5	-64.5	VEN	1260340976	PRESERVED_SPECIMEN	101	120	Aw	Tropical & Subtropical Grasslands, Savannahs & Shrublands	7	Llanos	9	21	15	11	72	158	268	319	275	160	112	92	49	26.9	27.6	28.4	28.7	28.1	27	26.8	27.1	27.6	27.7	27.6	26.8	31.8	33.1	34.2	34.2	33.1	31.6	31.3	31.8	32.5	27.7	27.6	26.8
479	Piranhea trifoliolata Baill.	8.89	-64.563333	VEN	3920611691	PRESERVED_SPECIMEN	245	120	Aw	Tropical & Subtropical Grasslands, Savannahs & Shrublands	7	Llanos	9	12	7	7	36	91	168	188	178	133	98	57	44	25.8	26.3	26.8	27.4	27.3	26.2	26	26.2	26.5	26.7	26.4	25.9	31.7	32.7	33.3	33.4	32.8	31	30.9	31.2	31.8	26.7	26.4	25.9
480	Piranhea trifoliolata Baill.	7.6805	-64.611694	VEN	4905657014	PRESERVED_SPECIMEN	54	120	Aw	Tropical & Subtropical Grasslands, Savannahs & Shrublands	7	Llanos	9	15	15	17	61	132	242	247	295	158	126	86	66	27.2	27.9	28.7	29.1	28.5	27.3	27	27.4	27.9	28	27.9	27.1	32	33.2	34.2	34.4	33.3	31.7	31.4	31.9	32.7	28	27.9	27.1
481	Piranhea trifoliolata Baill.	7.709722	-64.640833	VEN	4905652391	PRESERVED_SPECIMEN	31	120	Aw	Tropical & Subtropical Grasslands, Savannahs & Shrublands	7	Llanos	9	12	14	21	66	161	243	249	236	177	125	76	45	27.3	28	28.7	29.1	28.5	27.4	27.1	27.5	28	28.1	27.9	27.2	32	33.2	34.1	34.3	33.2	31.6	31.3	31.8	32.6	28.1	27.9	27.2
482	Piranhea trifoliolata Baill.	7.602778	-65.099167	VEN	4603429122	PRESERVED_SPECIMEN	26	120	Aw	Tropical & Subtropical Grasslands, Savannahs & Shrublands	7	Llanos	9	8	11	12	74	166	260	277	253	191	129	90	35	27.2	27.9	28.5	28.8	28.3	27.3	27.3	27.4	27.7	28	27.8	27.2	32.8	33.7	34.2	34.4	33.3	31.9	31.9	32	32.5	28	27.8	27.2
483	Piranhea trifoliolata Baill.	7.545833	-65.110833	VEN	4603430742	PRESERVED_SPECIMEN	23	120	Aw	Tropical & Subtropical Grasslands, Savannahs & Shrublands	7	Llanos	9	7	8	15	67	156	271	259	266	185	139	89	35	27.3	28	28.6	28.9	28.3	27.3	27.3	27.4	27.7	28	27.8	27.2	32.9	33.8	34.4	34.5	33.3	31.9	31.8	32	32.4	28	27.8	27.2
484	Piranhea trifoliolata Baill.	7.182778	-65.166111	VEN	4603428488	PRESERVED_SPECIMEN	41	120	Aw	Tropical & Subtropical Moist Broadleaf Forests	1	Guianan piedmont and lowland moist forests	82	16	14	21	93	216	300	313	301	217	159	89	58	26.7	27.3	28	28.4	27.8	26.8	26.6	26.9	27.3	27.6	27.4	26.8	31.8	32.6	33.4	33.5	32.4	31.2	31.1	31.5	32	27.6	27.4	26.8
485	Piranhea trifoliolata Baill.	7.33	-65.18	VEN	1456291250	PRESERVED_SPECIMEN	33	120	Aw	Tropical & Subtropical Moist Broadleaf Forests	1	Guianan piedmont and lowland moist forests	82	32	15	19	80	206	276	349	290	202	153	101	68	26.9	27.6	28.4	28.7	28	27	26.8	27.1	27.4	27.7	27.6	27	32.1	33.1	33.8	33.9	32.7	31.5	31.3	31.7	32.2	27.7	27.6	27
486	Piranhea trifoliolata Baill.	8.283333	-65.75	VEN	3920611864	PRESERVED_SPECIMEN	92	120	Aw	Tropical & Subtropical Grasslands, Savannahs & Shrublands	7	Llanos	9	9	6	9	42	114	242	245	245	149	136	67	55	26.8	27.3	27.9	28.4	28.1	27	26.6	26.8	27.2	27.4	27.2	26.8	32.5	33.4	34.1	34	33.3	31.7	31.3	31.4	32.1	27.4	27.2	26.8
487	Piranhea trifoliolata Baill.	4.41	-65.83	VEN	1456115156	PRESERVED_SPECIMEN	183	130	Am	Tropical & Subtropical Moist Broadleaf Forests	1	Guianan Highlands moist forests	24	45	61	110	296	429	436	448	361	283	241	186	127	27.2	27.6	28	27.6	27	26.5	26.3	26.6	27	27.3	27.5	27.1	33.8	34.5	34.6	33.3	32.1	31.2	31.3	31.7	32.5	27.3	27.5	27.1
488	Piranhea trifoliolata Baill.	7.0758	-65.9119	VEN	1228534921	PRESERVED_SPECIMEN	101	120	Aw	Tropical & Subtropical Grasslands, Savannahs & Shrublands	7	Llanos	9	19	15	19	98	217	321	312	305	261	172	86	46	27	27.7	28.5	28.6	27.7	26.7	26.5	26.7	27.1	27.4	27.5	27	32.6	33.7	34.5	34	32.7	31.3	31.1	31.4	32	27.4	27.5	27
489	Piranhea trifoliolata Baill.	8.133333	-66.116667	VEN	3920611803	PRESERVED_SPECIMEN	79	120	Aw	Tropical & Subtropical Grasslands, Savannahs & Shrublands	7	Llanos	9	27	20	17	61	131	258	256	253	187	104	85	81	27	27.5	28.1	28.6	28.1	27	26.6	26.8	27.3	27.4	27.3	27	32.6	33.5	34.3	34.1	33.2	31.6	31.2	31.4	32.1	27.4	27.3	27
490	Piranhea trifoliolata Baill.	7.641667	-66.233333	VEN	4603426431	PRESERVED_SPECIMEN	32	120	Aw	Tropical & Subtropical Grasslands, Savannahs & Shrublands	7	Llanos	9	4	6	14	76	188	247	255	282	213	164	67	19	27.2	27.9	28.5	28.8	28.2	27.1	26.9	27	27.4	27.6	27.7	27.3	32.1	33	33.8	33.7	32.7	31.2	31	31.1	31.6	27.6	27.7	27.3
491	Piranhea trifoliolata Baill.	7.85	-66.46666	VEN	1260338121	PRESERVED_SPECIMEN	39	120	Aw	Tropical & Subtropical Grasslands, Savannahs & Shrublands	7	Llanos	9	3	3	9	65	159	274	261	295	176	141	64	14	27.2	27.9	28.6	28.9	28.1	27.1	26.8	27	27.4	27.6	27.6	27.2	32.7	33.8	34.6	34.3	33.1	31.4	30.9	31	31.7	27.6	27.6	27.2
492	Piranhea trifoliolata Baill.	7.85	-66.466667	VEN	3920611805	PRESERVED_SPECIMEN	38	120	Aw	Tropical & Subtropical Grasslands, Savannahs & Shrublands	7	Llanos	9	3	6	9	68	173	269	299	295	199	124	74	14	27.2	27.8	28.6	28.8	28.1	27	26.8	27	27.4	27.6	27.5	27.2	32.6	33.7	34.6	34.2	33	31.3	30.9	31	31.7	27.6	27.5	27.2
493	Piranhea trifoliolata Baill.	7.4	-66.6	VEN	3920611802	PRESERVED_SPECIMEN	45	120	Aw	Tropical & Subtropical Grasslands, Savannahs & Shrublands	7	Llanos	9	3	6	30	123	225	252	276	310	209	170	76	17	27.1	27.7	28.6	28.8	27.8	26.8	26.6	26.8	27.2	27.4	27.5	27.1	32.3	33.1	34.2	33.8	32.3	30.8	30.5	30.8	31.4	27.4	27.5	27.1
494	Piranhea trifoliolata Baill.	7.366667	-66.766667	VEN	3920611763	PRESERVED_SPECIMEN	37	120	Aw	Tropical & Subtropical Grasslands, Savannahs & Shrublands	7	Llanos	9	3	6	20	88	195	305	299	305	210	186	65	20	27.1	27.9	28.8	28.9	27.8	26.8	26.5	26.8	27.2	27.5	27.6	27.2	32.4	33.5	34.7	34.1	32.3	30.8	30.4	30.8	31.3	27.5	27.6	27.2
495	Piranhea trifoliolata Baill.	3.75	-66.8	VEN	1456466687	PRESERVED_SPECIMEN	117	110	Af	Tropical & Subtropical Moist Broadleaf Forests	1	Rio Negro campinarana	58	63	68	156	323	444	468	453	366	333	242	189	125	27.9	28.3	28.2	27.5	26.9	26.3	26.2	26.6	27.1	27.5	27.8	27.6	34.1	34.6	34.2	32.9	31.9	31	31.2	31.7	32.6	27.5	27.8	27.6
496	Piranhea trifoliolata Baill.	7.25	-66.85	VEN	2517503431	PRESERVED_SPECIMEN	39	120	Aw	Tropical & Subtropical Grasslands, Savannahs & Shrublands	7	Llanos	9	4	11	28	128	186	270	267	270	230	177	46	44	27.1	27.9	28.8	28.8	27.7	26.6	26.4	26.7	27.1	27.4	27.5	27.1	32.5	33.5	34.7	34.1	32.2	30.7	30.2	30.6	31.3	27.4	27.5	27.1
497	Piranhea trifoliolata Baill.	7.25	-66.85	VEN	1259077676	PRESERVED_SPECIMEN	39	120	Aw	Tropical & Subtropical Grasslands, Savannahs & Shrublands	7	Llanos	9	4	11	28	128	186	270	267	270	230	177	46	44	27.1	27.9	28.8	28.8	27.7	26.6	26.4	26.7	27.1	27.4	27.5	27.1	32.5	33.5	34.7	34.1	32.2	30.7	30.2	30.6	31.3	27.4	27.5	27.1
498	Piranhea trifoliolata Baill.	9.158333	-66.883333	VEN	3920613188	PRESERVED_SPECIMEN	129	120	Aw	Deserts & Xeric Shrublands	13	La Costa xeric shrublands	9	1	2	7	42	148	193	185	199	134	110	69	14	26.5	27.3	28.2	28.7	28.1	26.8	26.4	26.4	26.7	26.9	26.8	26.5	32.6	33.6	34.3	34.3	32.8	31.1	30.8	31	31.5	26.9	26.8	26.5
499	Piranhea trifoliolata Baill.	7.316667	-66.9	VEN	3920611804	PRESERVED_SPECIMEN	43	120	Aw	Tropical & Subtropical Grasslands, Savannahs & Shrublands	7	Llanos	9	4	7	18	92	243	308	325	325	225	170	78	20	27.2	28	28.8	28.9	27.7	26.7	26.5	26.8	27.2	27.5	27.6	27.2	32.6	33.8	34.8	34.2	32.2	30.7	30.3	30.7	31.3	27.5	27.6	27.2
500	Piranhea trifoliolata Baill.	7.31666	-66.9	VEN	1259068465	PRESERVED_SPECIMEN	43	120	Aw	Tropical & Subtropical Grasslands, Savannahs & Shrublands	7	Llanos	9	3	9	32	111	239	261	325	334	225	184	83	20	27.1	27.9	28.8	28.8	27.7	26.7	26.4	26.8	27.2	27.5	27.5	27.1	32.5	33.6	34.7	34.1	32.2	30.7	30.3	30.7	31.3	27.5	27.5	27.1
501	Piranhea trifoliolata Baill.	6.85	-67.01	VEN	1456446707	PRESERVED_SPECIMEN	43	120	Aw	Tropical & Subtropical Grasslands, Savannahs & Shrublands	7	Llanos	9	3	21	39	142	212	269	381	354	231	198	39	53	27.6	28.4	29.2	28.9	27.5	26.5	26.2	26.5	27	27.4	27.7	27.4	33.3	34.5	35.4	34.2	31.9	30.4	30	30.5	31.3	27.4	27.7	27.4
502	Piranhea trifoliolata Baill.	6.8575	-67.01666	VEN	1260280999	PRESERVED_SPECIMEN	43	120	Aw	Tropical & Subtropical Grasslands, Savannahs & Shrublands	7	Llanos	9	3	21	34	117	205	271	372	337	218	203	46	40	27.6	28.4	29.3	28.9	27.5	26.5	26.2	26.5	27	27.4	27.7	27.4	33.3	34.5	35.4	34.2	31.9	30.4	30	30.5	31.3	27.4	27.7	27.4
503	Piranhea trifoliolata Baill.	6.8575	-67.016667	VEN	4603437370	PRESERVED_SPECIMEN	36	120	Aw	Tropical & Subtropical Grasslands, Savannahs & Shrublands	7	Llanos	9	3	21	40	144	220	274	350	316	218	196	49	40	27.6	28.5	29.3	28.9	27.5	26.5	26.2	26.5	27	27.4	27.7	27.4	33.2	34.4	35.3	34.1	31.8	30.4	30	30.5	31.3	27.4	27.7	27.4
504	Piranhea trifoliolata Baill.	70.75000	-67.07083	VEN	1260337462	PRESERVED_SPECIMEN	31	120	Aw	Tropical & Subtropical Grasslands, Savannahs & Shrublands	7	Llanos	9	2	21	32	113	207	262	268	325	241	187	65	38	27.5	28.3	29.1	29	27.7	26.6	26.3	26.6	27.1	27.4	27.6	27.3	32.8	33.9	34.9	34	31.8	30.3	30	30.5	31.2	27.4	27.6	27.3
505	Piranhea trifoliolata Baill.	7.533333	-67.1	VEN	3920611770	PRESERVED_SPECIMEN	40	120	Aw	Tropical & Subtropical Grasslands, Savannahs & Shrublands	7	Llanos	9	3	6	14	85	196	268	315	301	214	129	84	12	27.1	27.9	28.8	28.9	27.7	26.6	26.4	26.7	27.2	27.4	27.5	27.1	32.5	33.7	34.8	34.2	32.2	30.5	30.1	30.5	31.1	27.4	27.5	27.1
506	Piranhea trifoliolata Baill.	7	-67.1	VEN	1260336855	PRESERVED_SPECIMEN	44	120	Aw	Tropical & Subtropical Grasslands, Savannahs & Shrublands	7	Llanos	9	5	17	33	112	197	264	334	346	223	180	46	36	27.5	28.4	29.2	29	27.7	26.7	26.4	26.6	27.1	27.5	27.7	27.4	32.8	34	35	34.1	31.9	30.4	30.1	30.5	31.2	27.5	27.7	27.4
507	Piranhea trifoliolata Baill.	7.03333	-67.11666	VEN	4061731970	PRESERVED_SPECIMEN	44	120	Aw	Tropical & Subtropical Grasslands, Savannahs & Shrublands	7	Llanos	9	6	20	37	137	202	262	359	343	222	197	37	49	27.6	28.4	29.2	29	27.7	26.7	26.5	26.7	27.2	27.5	27.7	27.5	33	34.2	35.1	34.2	32	30.6	30.3	30.7	31.4	27.5	27.7	27.5
508	Piranhea trifoliolata Baill.	7.033333	-67.116667	VEN	3920611773	PRESERVED_SPECIMEN	47	120	Aw	Tropical & Subtropical Grasslands, Savannahs & Shrublands	7	Llanos	9	6	17	38	131	195	274	371	342	205	192	45	35	27.6	28.4	29.3	29	27.8	26.8	26.5	26.8	27.2	27.6	27.8	27.5	33.1	34.3	35.2	34.2	32.1	30.7	30.4	30.8	31.5	27.6	27.8	27.5
509	Piranhea trifoliolata Baill.	6.21667	-67.15	VEN	2514329680	PRESERVED_SPECIMEN	69	130	Am	Tropical & Subtropical Grasslands, Savannahs & Shrublands	7	Llanos	9	22	26	41	152	279	386	366	375	261	180	123	38	28.4	29.3	29.9	29	27.4	26.5	26.2	26.5	26.9	27.5	27.9	28	34.8	36.1	36.4	34.5	32.3	30.9	30.7	31.2	31.8	27.5	27.9	28
510	Piranhea trifoliolata Baill.	6.216667	-67.15	VEN	3920611729	PRESERVED_SPECIMEN	69	130	Am	Tropical & Subtropical Grasslands, Savannahs & Shrublands	7	Llanos	9	22	26	41	152	279	386	366	375	261	180	123	38	28.4	29.3	29.9	29	27.4	26.5	26.2	26.5	26.9	27.5	27.9	28	34.8	36.1	36.4	34.5	32.3	30.9	30.7	31.2	31.8	27.5	27.9	28
511	Piranhea trifoliolata Baill.	6.21666	-67.15	VEN	1259102680	PRESERVED_SPECIMEN	68	130	Am	Tropical & Subtropical Grasslands, Savannahs & Shrublands	7	Llanos	9	16	49	56	135	248	439	332	357	202	178	113	54	28.4	29.3	29.9	28.9	27.4	26.5	26.2	26.5	26.9	27.4	27.9	27.9	34.8	36	36.4	34.5	32.2	30.9	30.7	31.1	31.8	27.4	27.9	27.9
512	Piranhea trifoliolata Baill.	6.7	-67.15	VEN	1259079412	PRESERVED_SPECIMEN	48	120	Aw	Tropical & Subtropical Grasslands, Savannahs & Shrublands	7	Llanos	9	9	16	24	137	268	349	355	352	247	175	106	32	27.9	28.8	29.6	29	27.6	26.7	26.4	26.7	27.2	27.6	27.9	27.7	33.9	35.3	36.1	34.5	32.2	30.9	30.5	31	31.7	27.6	27.9	27.7
513	Piranhea trifoliolata Baill.	6.08333	-67.21666	VEN	1259101975	PRESERVED_SPECIMEN	118	130	Am	Tropical & Subtropical Grasslands, Savannahs & Shrublands	7	Llanos	9	10	18	57	155	311	389	452	343	251	201	126	42	27.9	28.7	29.3	28.3	26.9	25.9	25.7	25.9	26.4	27	27.4	27.5	33.8	34.9	35.3	33.4	31.2	30	29.8	30.3	31	27	27.4	27.5
514	Piranhea trifoliolata Baill.	6.083333	-67.216667	VEN	1898919203	PRESERVED_SPECIMEN	128	130	Am	Tropical & Subtropical Grasslands, Savannahs & Shrublands	7	Llanos	9	10	18	56	151	284	388	451	343	251	189	123	52	27.8	28.7	29.3	28.3	26.9	25.9	25.6	25.9	26.4	27	27.4	27.5	33.8	34.9	35.3	33.3	31.2	30	29.8	30.3	31	27	27.4	27.5
515	Piranhea trifoliolata Baill.	6.08333	-67.21667	VEN	2514220692	PRESERVED_SPECIMEN	128	130	Am	Tropical & Subtropical Grasslands, Savannahs & Shrublands	7	Llanos	9	10	18	56	151	284	388	451	343	251	189	123	52	27.8	28.7	29.3	28.3	26.9	25.9	25.6	25.9	26.4	27	27.4	27.5	33.8	34.9	35.3	33.3	31.2	30	29.8	30.3	31	27	27.4	27.5
516	Piranhea trifoliolata Baill.	6.9	-67.3	VEN	2514235671	PRESERVED_SPECIMEN	55	120	Aw	Tropical & Subtropical Grasslands, Savannahs & Shrublands	7	Llanos	9	4	12	27	115	218	354	393	338	233	156	90	20	27.9	28.8	29.6	29.1	27.8	26.8	26.5	26.9	27.3	27.7	27.9	27.7	33.4	34.9	35.7	34.5	32.3	30.8	30.6	31.1	31.7	27.7	27.9	27.7
517	Piranhea trifoliolata Baill.	6.9	-67.3	VEN	1259079626	PRESERVED_SPECIMEN	55	120	Aw	Tropical & Subtropical Grasslands, Savannahs & Shrublands	7	Llanos	9	4	12	27	115	218	354	393	338	233	156	90	20	27.9	28.8	29.6	29.1	27.8	26.8	26.5	26.9	27.3	27.7	27.9	27.7	33.4	34.9	35.7	34.5	32.3	30.8	30.6	31.1	31.7	27.7	27.9	27.7
518	Piranhea trifoliolata Baill.	7.566667	-67.316667	VEN	3920611709	PRESERVED_SPECIMEN	46	120	Aw	Tropical & Subtropical Grasslands, Savannahs & Shrublands	7	Llanos	9	2	6	14	81	210	294	298	329	214	138	72	10	27.1	28	28.9	29	27.6	26.4	26.2	26.6	27	27.4	27.4	27.1	32.7	33.9	35	34.4	32.3	30.5	30	30.4	31	27.4	27.4	27.1
519	Piranhea trifoliolata Baill.	7	-67.51666	VEN	1260341572	PRESERVED_SPECIMEN	56	120	Aw	Tropical & Subtropical Grasslands, Savannahs & Shrublands	7	Llanos	9	4	11	26	115	218	368	383	310	233	164	76	22	27.9	28.8	29.6	29.2	27.8	26.7	26.4	26.8	27.2	27.6	27.9	27.7	33.5	35	35.7	34.5	32.3	30.8	30.3	30.8	31.4	27.6	27.9	27.7
520	Piranhea trifoliolata Baill.	4.9	-67.56666	VEN	1260336458	PRESERVED_SPECIMEN	106	130	Am	Tropical & Subtropical Moist Broadleaf Forests	1	Guianan piedmont and lowland moist forests	82	24	40	80	219	359	438	469	347	308	252	147	69	28	28.6	28.8	27.8	26.9	26.2	26.2	26.4	26.9	27.3	27.7	27.7	34.1	34.9	34.6	32.9	31.5	30.4	30.6	31.1	31.9	27.3	27.7	27.7
521	Piranhea trifoliolata Baill.	4.9	-67.566667	VEN	3920611781	PRESERVED_SPECIMEN	106	130	Am	Tropical & Subtropical Moist Broadleaf Forests	1	Guianan piedmont and lowland moist forests	82	23	39	80	228	359	436	449	354	308	252	147	69	28	28.6	28.8	27.8	26.9	26.2	26.2	26.4	26.9	27.3	27.7	27.7	34.1	34.9	34.6	32.8	31.5	30.4	30.6	31	31.9	27.3	27.7	27.7
522	Piranhea trifoliolata Baill.	7.85	-67.566667	VEN	3920613182	PRESERVED_SPECIMEN	52	120	Aw	Tropical & Subtropical Grasslands, Savannahs & Shrublands	7	Llanos	9	1	4	12	77	206	310	370	321	256	146	84	10	27.2	28.1	29	29.1	27.7	26.4	26	26.5	26.9	27.3	27.3	27	32.9	34.1	35	34.5	32.2	30.3	29.8	30.3	31	27.3	27.3	27
523	Piranhea trifoliolata Baill.	9.433333	-67.633333	VEN	3920611745	PRESERVED_SPECIMEN	148	120	Aw	Deserts & Xeric Shrublands	13	La Costa xeric shrublands	9	5	3	6	44	157	190	206	214	147	115	60	29	26.5	27.2	28.2	28.7	27.9	26.6	26.1	26.3	26.5	26.8	26.8	26.5	33.4	34.1	35	34.6	32.9	31.2	30.7	31	31.5	26.8	26.8	26.5
524	Piranhea trifoliolata Baill.	7.33333	-67.65	VEN	2516209886	PRESERVED_SPECIMEN	50	120	Aw	Tropical & Subtropical Grasslands, Savannahs & Shrublands	7	Llanos	9	1	6	19	82	232	312	348	307	207	181	84	11	27.4	28.3	29.2	29	27.6	26.5	26.2	26.6	27.1	27.4	27.6	27.2	33	34.4	35.4	34.4	32.1	30.4	29.8	30.2	30.9	27.4	27.6	27.2
525	Piranhea trifoliolata Baill.	7.033333	-67.65	VEN	3920613193	PRESERVED_SPECIMEN	51	120	Aw	Tropical & Subtropical Grasslands, Savannahs & Shrublands	7	Llanos	9	4	10	24	124	200	331	352	310	234	154	87	15	27.8	28.7	29.5	29.1	27.6	26.6	26.3	26.6	27.1	27.5	27.7	27.5	33.3	34.7	35.4	34.1	31.8	30.3	29.9	30.3	31.1	27.5	27.7	27.5
526	Piranhea trifoliolata Baill.	5.03	-67.76	VEN	1456253095	PRESERVED_SPECIMEN	100	130	Am	Tropical & Subtropical Moist Broadleaf Forests	1	Guianan piedmont and lowland moist forests	82	24	34	98	205	338	424	443	347	266	239	149	53	28.4	29	29	28	27	26.2	26.3	26.4	27	27.4	27.8	27.8	34.5	35.4	34.8	33	31.5	30.4	30.6	31	31.8	27.4	27.8	27.8
527	Piranhea trifoliolata Baill.	5.03333	-67.76666	VEN	1260339608	PRESERVED_SPECIMEN	100	130	Am	Tropical & Subtropical Moist Broadleaf Forests	1	Guianan piedmont and lowland moist forests	82	24	34	98	205	338	424	443	347	266	239	149	53	28.4	29	29	28	27	26.2	26.3	26.4	27	27.4	27.8	27.8	34.5	35.4	34.8	33	31.5	30.4	30.6	31	31.8	27.4	27.8	27.8
528	Piranhea trifoliolata Baill.	5.033333	-67.766667	VEN	3920611688	PRESERVED_SPECIMEN	87	130	Am	Tropical & Subtropical Moist Broadleaf Forests	1	Guianan piedmont and lowland moist forests	82	41	54	78	205	343	429	443	346	248	227	149	91	28.4	29	29.1	28.1	27.1	26.3	26.3	26.5	27.1	27.5	27.8	27.9	34.6	35.4	34.9	33	31.6	30.4	30.6	31	31.8	27.5	27.8	27.9
529	Piranhea trifoliolata Baill.	5.03333	-67.76667	VEN	1148648226	PRESERVED_SPECIMEN	87	130	Am	Tropical & Subtropical Moist Broadleaf Forests	1	Guianan piedmont and lowland moist forests	82	41	54	78	205	343	429	443	346	248	227	149	91	28.4	29	29.1	28.1	27.1	26.3	26.3	26.5	27.1	27.5	27.8	27.9	34.6	35.4	34.9	33	31.6	30.4	30.6	31	31.8	27.5	27.8	27.9
530	Piranhea trifoliolata Baill.	6.966667	-67.816667	VEN	3920611798	PRESERVED_SPECIMEN	56	120	Aw	Tropical & Subtropical Grasslands, Savannahs & Shrublands	7	Llanos	9	5	10	24	108	221	353	407	352	412	201	76	18	28	28.9	29.7	29.1	27.6	26.6	26.3	26.6	27.1	27.5	27.8	27.7	33.7	35.1	35.8	34.3	31.9	30.5	30	30.5	31.2	27.5	27.8	27.7
531	Piranhea trifoliolata Baill.	6.9	-67.9	VEN	3920611786	PRESERVED_SPECIMEN	64	120	Aw	Tropical & Subtropical Grasslands, Savannahs & Shrublands	7	Llanos	9	9	13	18	120	237	362	386	318	280	175	95	33	28	28.9	29.7	29.1	27.6	26.6	26.3	26.7	27.1	27.6	27.8	27.7	33.9	35.2	35.9	34.4	32	30.5	30.1	30.6	31.2	27.6	27.8	27.7
532	Piranhea trifoliolata Baill.	6.933333	-69.633333	VEN	1259087085	PRESERVED_SPECIMEN	97	120	Aw	Tropical & Subtropical Grasslands, Savannahs & Shrublands	7	Llanos	9	9	14	44	155	250	316	342	276	232	192	83	34	27.2	28.1	28.9	28.1	26.9	26.2	26	26.4	26.8	27.1	27.3	27	33.2	34.5	35.1	33	30.8	29.7	29.6	30	30.8	27.1	27.3	27
533	Piranhea trifoliolata var. pubescens Radcl.-Sm.	6.7	-67.15	VEN	2514320656	PRESERVED_SPECIMEN	48	120	Aw	Tropical & Subtropical Grasslands, Savannahs & Shrublands	7	Llanos	9	9	16	24	137	268	349	355	352	247	175	106	32	27.9	28.8	29.6	29	27.6	26.7	26.4	26.7	27.2	27.6	27.9	27.7	33.9	35.3	36.1	34.5	32.2	30.9	30.5	31	31.7	27.6	27.9	27.7
534	Piranhea trifoliolata var. pubescens Radcl.-Sm.	5.03333	-67.76667	VEN	2513157141	PRESERVED_SPECIMEN	87	130	Am	Tropical & Subtropical Moist Broadleaf Forests	1	Guianan piedmont and lowland moist forests	82	41	54	78	205	343	429	443	346	248	227	149	91	28.4	29	29.1	28.1	27.1	26.3	26.3	26.5	27.1	27.5	27.8	27.9	34.6	35.4	34.9	33	31.6	30.4	30.6	31	31.8	27.5	27.8	27.9
535	Tetracoccus capensis (I.M.Johnst.) Croizat	23.438406	-109.433228	MEX	3456218803	HUMAN_OBSERVATION	13	211	BWh	Deserts & Xeric Shrublands	13	San Lucan xeric scrub	14	15	5	1	0	1	0	21	58	119	38	28	13	17.4	17.9	18.9	21	23.5	26.9	29.3	29.3	28.5	26.1	22.2	18.8	23.8	24.9	26.4	28.7	30.9	33.5	34.7	34.3	33.5	26.1	22.2	18.8
536	Tetracoccus capensis (I.M.Johnst.) Croizat	23.38333	-109.43333	MEX	2629938693	PRESERVED_SPECIMEN		211	BWh	Deserts & Xeric Shrublands	13	San Lucan xeric scrub	14
537	Tetracoccus capensis (I.M.Johnst.) Croizat	23.440042	-109.441703	MEX	3456679043	HUMAN_OBSERVATION	61	211	BWh	Deserts & Xeric Shrublands	13	San Lucan xeric scrub	14	15	5	1	0	1	1	24	64	126	40	29	14	17.3	17.7	18.8	20.9	23.4	26.8	29.1	29.2	28.4	25.9	22	18.6	23.6	24.8	26.3	28.6	30.8	33.4	34.6	34.1	33.3	25.9	22	18.6
538	Tetracoccus capensis (I.M.Johnst.) Croizat	23.441463	-109.448278	MEX	1990484868	HUMAN_OBSERVATION	61	211	BWh	Deserts & Xeric Shrublands	13	San Lucan xeric scrub	14	15	5	1	0	1	1	24	64	126	40	29	14	17.3	17.7	18.8	20.9	23.4	26.8	29.1	29.2	28.4	25.9	22	18.6	23.6	24.8	26.3	28.6	30.8	33.4	34.6	34.1	33.3	25.9	22	18.6
539	Tetracoccus capensis (I.M.Johnst.) Croizat	23.471478	-109.477492	MEX	2629866017	PRESERVED_SPECIMEN	168	211	BWh	Deserts & Xeric Shrublands	13	San Lucan xeric scrub	14	17	6	1	0	1	1	33	81	144	46	28	15	17	17.4	18.6	20.7	23.2	26.6	29	28.9	28	25.5	21.6	18.3	23.3	24.5	26.1	28.4	30.7	33.5	34.4	33.9	32.9	25.5	21.6	18.3
540	Tetracoccus capensis (I.M.Johnst.) Croizat	23.32262	-109.563062	MEX	3067981724	HUMAN_OBSERVATION	551	221	BSh	Tropical & Subtropical Dry Broadleaf Forests	2	Sierra de la Laguna dry forests	27	21	5	2	1	1	3	60	127	188	56	27	19	16	16.5	17.8	19.8	22.1	25.1	26.8	26.5	25.7	23.4	19.8	17	22.6	23.8	25.5	27.8	29.8	32	32.3	31.5	30.7	23.4	19.8	17
541	Tetracoccus capensis (I.M.Johnst.) Croizat	23.608333	-109.625000	MEX	1894817572	PRESERVED_SPECIMEN	32	211	BWh	Deserts & Xeric Shrublands	13	San Lucan xeric scrub	14	15	4	1	1	1	0	26	70	122	35	21	12	16.9	17.4	18.7	20.8	23.3	27	29.7	29.8	28.9	26.2	21.9	18.4	23.9	25.2	26.9	29.3	31.5	34.3	35.6	35.2	34.3	26.2	21.9	18.4
542	Tetracoccus capensis (I.M.Johnst.) Croizat	23.164875	-109.707639	MEX	4440890940	HUMAN_OBSERVATION	73	211	BWh	Deserts & Xeric Shrublands	13	San Lucan xeric scrub	14	16	4	1	0	1	1	26	73	117	39	29	15	17.9	18.4	19.6	21.6	23.8	26.8	28.9	28.9	28.2	26	22.2	19.1	25.1	26.2	27.7	29.6	31.4	33.4	34.3	33.9	33.4	26	22.2	19.1
543	Tetracoccus capensis (I.M.Johnst.) Croizat	23.1	-109.983000	MEX	3308107184	PRESERVED_SPECIMEN	443	221	BSh	Tropical & Subtropical Dry Broadleaf Forests	2	Sierra de la Laguna dry forests	27	19	4	2	1	0	2	45	109	148	39	21	18	16.6	17	18.1	19.9	21.7	24.3	26.4	26.4	25.7	23.6	20.2	17.6	23.2	24.2	25.6	27.6	29.2	31	31.9	31.5	30.7	23.6	20.2	17.6
544	Tetracoccus capensis (I.M.Johnst.) Croizat	23.108333	-109.991667	MEX	1897383956	PRESERVED_SPECIMEN	369	211	BWh	Tropical & Subtropical Dry Broadleaf Forests	2	Sierra de la Laguna dry forests	27	18	4	2	1	0	1	40	100	137	35	20	18	16.9	17.3	18.4	20.2	22	24.6	26.7	26.8	26.1	24	20.6	17.9	23.6	24.5	25.9	27.9	29.4	31.2	32.2	31.9	31.1	24	20.6	17.9
545	Tetracoccus capensis (I.M.Johnst.) Croizat	24.080276	-109.994167	MEX	4599778838	HUMAN_OBSERVATION	32	211	BWh	Deserts & Xeric Shrublands	13	San Lucan xeric scrub	14	11	4	1	1	0	0	13	43	72	15	7	12	17	17.9	19.4	21.6	23.8	27.2	29.7	29.9	29	26.2	21.6	18.1	24.5	26.1	28	30.6	32.7	35.6	36.8	36.5	35.3	26.2	21.6	18.1
546	Tetracoccus capensis (I.M.Johnst.) Croizat	24.092761	-109.995317	MEX	4512290209	HUMAN_OBSERVATION	34	211	BWh	Deserts & Xeric Shrublands	13	San Lucan xeric scrub	14	12	4	1	1	0	0	13	44	72	15	7	12	17	17.9	19.4	21.6	23.8	27.2	29.7	29.9	28.9	26.2	21.6	18.1	24.5	26	27.9	30.5	32.6	35.5	36.7	36.4	35.3	26.2	21.6	18.1
547	Tetracoccus capensis (I.M.Johnst.) Croizat	24.089646	-110.004158	MEX	4512397957	HUMAN_OBSERVATION	78	211	BWh	Deserts & Xeric Shrublands	13	San Lucan xeric scrub	14	12	5	1	1	0	0	15	49	78	17	8	12	16.9	17.8	19.3	21.4	23.7	27	29.5	29.7	28.7	26	21.4	18	24.3	25.9	27.8	30.4	32.6	35.4	36.6	36.3	35.1	26	21.4	18
548	Tetracoccus capensis (I.M.Johnst.) Croizat	24.089973	-110.005395	MEX	4512325598	HUMAN_OBSERVATION	78	211	BWh	Deserts & Xeric Shrublands	13	San Lucan xeric scrub	14	12	5	1	1	0	0	15	49	78	17	8	12	16.9	17.8	19.3	21.4	23.7	27	29.5	29.7	28.7	26	21.4	18	24.3	25.9	27.8	30.4	32.6	35.4	36.6	36.3	35.1	26	21.4	18
549	Tetracoccus capensis (I.M.Johnst.) Croizat	24.089913	-110.005985	MEX	4512278307	HUMAN_OBSERVATION	78	211	BWh	Deserts & Xeric Shrublands	13	San Lucan xeric scrub	14	12	5	1	1	0	0	15	49	78	17	8	12	16.9	17.8	19.3	21.4	23.7	27	29.5	29.7	28.7	26	21.4	18	24.3	25.9	27.8	30.4	32.6	35.4	36.6	36.3	35.1	26	21.4	18
550	Tetracoccus capensis (I.M.Johnst.) Croizat	24.089893	-110.006011	MEX	4512377580	HUMAN_OBSERVATION	78	211	BWh	Deserts & Xeric Shrublands	13	San Lucan xeric scrub	14	12	5	1	1	0	0	15	49	78	17	8	12	16.9	17.8	19.3	21.4	23.7	27	29.5	29.7	28.7	26	21.4	18	24.3	25.9	27.8	30.4	32.6	35.4	36.6	36.3	35.1	26	21.4	18
551	Tetracoccus capensis (I.M.Johnst.) Croizat	24.105161	-110.006256	MEX	4528250345	HUMAN_OBSERVATION	89	211	BWh	Deserts & Xeric Shrublands	13	San Lucan xeric scrub	14	12	4	1	1	0	0	16	51	79	17	8	13	16.7	17.6	19.2	21.4	23.7	27	29.3	29.5	28.5	25.7	21.1	17.7	23.8	25.4	27.4	30.1	32.4	35.3	36.4	36	34.8	25.7	21.1	17.7
552	Tetracoccus capensis (I.M.Johnst.) Croizat	24.103526	-110.013526	MEX	4525262787	HUMAN_OBSERVATION	143	211	BWh	Deserts & Xeric Shrublands	13	San Lucan xeric scrub	14	13	4	1	1	1	0	20	57	86	19	9	13	16.6	17.5	19	21.2	23.5	26.8	29.1	29.3	28.3	25.5	21	17.6	23.8	25.4	27.3	30	32.3	35.2	36.2	35.9	34.6	25.5	21	17.6
553	Tetracoccus capensis (I.M.Johnst.) Croizat	24.105094	-110.018163	MEX	4525321169	HUMAN_OBSERVATION	200	211	BWh	Tropical & Subtropical Dry Broadleaf Forests	2	Sierra de la Laguna dry forests	27	14	5	1	1	1	0	23	64	94	22	10	14	16.6	17.4	18.9	21.1	23.3	26.6	28.9	29.1	28.1	25.4	20.8	17.5	23.7	25.3	27.2	29.9	32.1	35	36	35.7	34.5	25.4	20.8	17.5
554	Tetracoccus capensis (I.M.Johnst.) Croizat	24.102649	-110.025734	MEX	4528332150	HUMAN_OBSERVATION	270	211	BWh	Tropical & Subtropical Dry Broadleaf Forests	2	Sierra de la Laguna dry forests	27	15	5	1	1	1	1	28	73	103	24	10	15	16.3	17.1	18.7	20.8	23	26.3	28.6	28.7	27.8	25	20.5	17.2	23.4	25	27	29.6	31.9	34.7	35.7	35.3	34.1	25	20.5	17.2
555	Tetracoccus capensis (I.M.Johnst.) Croizat	24.106398	-110.026982	MEX	4596883562	HUMAN_OBSERVATION	270	211	BWh	Tropical & Subtropical Dry Broadleaf Forests	2	Sierra de la Laguna dry forests	27	15	5	1	1	1	1	28	73	103	24	10	15	16.3	17.1	18.7	20.8	23	26.3	28.6	28.7	27.8	25	20.5	17.2	23.4	25	27	29.6	31.9	34.7	35.7	35.3	34.1	25	20.5	17.2
556	Tetracoccus capensis (I.M.Johnst.) Croizat	24.10167	-110.027833	MEX	4009887688	HUMAN_OBSERVATION	270	211	BWh	Tropical & Subtropical Dry Broadleaf Forests	2	Sierra de la Laguna dry forests	27	15	5	1	1	1	1	28	73	103	24	10	15	16.3	17.1	18.7	20.8	23	26.3	28.6	28.7	27.8	25	20.5	17.2	23.4	25	27	29.6	31.9	34.7	35.7	35.3	34.1	25	20.5	17.2
557	Tetracoccus capensis (I.M.Johnst.) Croizat	24.07972	-110.03471	MEX	3125269415	PRESERVED_SPECIMEN	321	211	BWh	Deserts & Xeric Shrublands	13	San Lucan xeric scrub	14	16	5	1	1	1	1	32	80	110	27	11	15	16.2	17	18.5	20.7	22.8	26	28.3	28.5	27.5	24.8	20.4	17.1	23.5	25.1	27	29.6	31.8	34.6	35.4	35	33.9	24.8	20.4	17.1
558	Tetracoccus capensis (I.M.Johnst.) Croizat	24.0885	-110.064000	MEX	3969585680	PRESERVED_SPECIMEN	443	221	BSh	Tropical & Subtropical Dry Broadleaf Forests	2	Sierra de la Laguna dry forests	27	17	5	2	1	1	2	41	95	124	32	13	17	15.6	16.4	18	20.2	22.3	25.4	27.5	27.5	26.6	23.9	19.6	16.4	22.7	24.3	26.3	29	31.2	33.9	34.5	34	32.9	23.9	19.6	16.4
559	Tetracoccus capensis (I.M.Johnst.) Croizat	24.08846	-110.06403	MEX	3125271402	PRESERVED_SPECIMEN	443	221	BSh	Tropical & Subtropical Dry Broadleaf Forests	2	Sierra de la Laguna dry forests	27	17	5	2	1	1	2	41	95	124	32	13	17	15.6	16.4	18	20.2	22.3	25.4	27.5	27.5	26.6	23.9	19.6	16.4	22.7	24.3	26.3	29	31.2	33.9	34.5	34	32.9	23.9	19.6	16.4
560	Tetracoccus capensis (I.M.Johnst.) Croizat	23.636819	-110.314407	MEX	1453095629	HUMAN_OBSERVATION	116	211	BWh	Deserts & Xeric Shrublands	13	Gulf of California xeric scrub	6	15	4	2	1	1	1	15	55	59	14	9	16	17.5	18	18.9	20.6	21.9	24.6	27.6	28.4	27.9	25.6	21.6	18.5	24.9	26.1	27.3	29.3	30.4	32.4	34.3	34.7	34.1	25.6	21.6	18.5
561	Tetracoccus capensis (I.M.Johnst.) Croizat	23.61667	-110.35	MEX	3125129360	PRESERVED_SPECIMEN	65	211	BWh	Deserts & Xeric Shrublands	13	Gulf of California xeric scrub	6	15	4	2	1	1	1	12	49	51	12	8	16	17.6	18	18.8	20.3	21.6	24.3	27.4	28.3	28	25.7	21.8	18.8	25	25.9	26.8	28.7	29.7	31.8	33.8	34.4	34	25.7	21.8	18.8
562	Tetracoccus capensis (I.M.Johnst.) Croizat	23.617000	-110.35	MEX	3308684397	PRESERVED_SPECIMEN	65	211	BWh	Deserts & Xeric Shrublands	13	Gulf of California xeric scrub	6	15	4	2	1	1	1	12	49	51	12	8	16	17.6	18	18.8	20.3	21.6	24.3	27.4	28.3	28	25.7	21.8	18.8	25	25.9	26.8	28.7	29.7	31.8	33.8	34.4	34	25.7	21.8	18.8
563	Tetracoccus capensis (I.M.Johnst.) Croizat	23.616667	-110.35	MEX	2629855695	PRESERVED_SPECIMEN	65	211	BWh	Deserts & Xeric Shrublands	13	Gulf of California xeric scrub	6	15	4	2	1	1	1	12	49	51	12	8	16	17.6	18	18.8	20.3	21.6	24.3	27.4	28.3	28	25.7	21.8	18.8	25	25.9	26.8	28.7	29.7	31.8	33.8	34.4	34	25.7	21.8	18.8
564	Tetracoccus capensis (I.M.Johnst.) Croizat	23.625000	-110.358333	MEX	1894817575	PRESERVED_SPECIMEN	50	211	BWh	Deserts & Xeric Shrublands	13	Gulf of California xeric scrub	6	14	4	2	0	1	1	11	47	50	11	8	16	17.6	18	18.7	20.3	21.6	24.3	27.4	28.3	28	25.7	21.8	18.8	24.9	25.9	26.8	28.7	29.7	31.8	33.7	34.3	34	25.7	21.8	18.8
565	Tetracoccus capensis (I.M.Johnst.) Croizat	23.63261	-110.37667	MEX	3125256355	PRESERVED_SPECIMEN	40	211	BWh	Deserts & Xeric Shrublands	13	Gulf of California xeric scrub	6	14	4	2	0	1	1	11	45	48	11	8	16	17.6	18	18.7	20.3	21.5	24.2	27.3	28.2	28	25.7	21.7	18.8	25	25.9	26.8	28.7	29.7	31.8	33.7	34.2	34	25.7	21.7	18.8
566	Tetracoccus capensis (I.M.Johnst.) Croizat	23.6326	-110.37667	MEX	3125254363	PRESERVED_SPECIMEN	40	211	BWh	Deserts & Xeric Shrublands	13	Gulf of California xeric scrub	6	14	4	2	0	1	1	11	45	48	11	8	16	17.6	18	18.7	20.3	21.5	24.2	27.3	28.2	28	25.7	21.7	18.8	25	25.9	26.8	28.7	29.7	31.8	33.7	34.2	34	25.7	21.7	18.8
567	Tetracoccus capensis (I.M.Johnst.) Croizat	23.632605	-110.37667	MEX	2629872041	PRESERVED_SPECIMEN	40	211	BWh	Deserts & Xeric Shrublands	13	Gulf of California xeric scrub	6	14	4	2	0	1	1	11	45	48	11	8	16	17.6	18	18.7	20.3	21.5	24.2	27.3	28.2	28	25.7	21.7	18.8	25	25.9	26.8	28.7	29.7	31.8	33.7	34.2	34	25.7	21.7	18.8
568	Tetracoccus capensis (I.M.Johnst.) Croizat	23.632608	-110.376671	MEX	2629926078	PRESERVED_SPECIMEN	40	211	BWh	Deserts & Xeric Shrublands	13	Gulf of California xeric scrub	6	14	4	2	0	1	1	11	45	48	11	8	16	17.6	18	18.7	20.3	21.5	24.2	27.3	28.2	28	25.7	21.7	18.8	25	25.9	26.8	28.7	29.7	31.8	33.7	34.2	34	25.7	21.7	18.8
569	Tetracoccus capensis (I.M.Johnst.) Croizat	25.833333	-111.833333	MEX	2612106870	PRESERVED_SPECIMEN	213	211	BWh	Deserts & Xeric Shrublands	13	Baja California desert	1	20	9	4	1	0	1	12	43	43	11	8	19	16.4	17	18	19.6	20.9	23.6	27.4	28.1	27.4	24.2	20.2	17.2	24.2	25.2	26.3	28.4	29.5	31.8	34.8	35.2	34.6	24.2	20.2	17.2
570	Tetracoccus dioicus Parry	26	-112	MEX	2612122995	PRESERVED_SPECIMEN	191	211	BWh	Deserts & Xeric Shrublands	13	Baja California desert	1	17	9	4	0	0	0	11	34	34	11	7	19	16.9	17.5	18.4	19.9	21.3	23.9	27.9	28.7	28	24.6	20.6	17.8	25.2	26.2	27.4	29.2	30.5	32.6	36	36.3	35.8	24.6	20.6	17.8
571	Tetracoccus dioicus Parry	29.5915	-114.390028	MEX	2629408503	PRESERVED_SPECIMEN	348	211	BWh	Deserts & Xeric Shrublands	13	Gulf of California xeric scrub	6	18	22	14	2	1	0	2	4	8	7	9	23	13.3	14.6	15.9	17.7	20	23.6	26.8	27.5	25.4	21.2	16.5	13.9	19.9	21.8	23.6	25.7	28.1	32.1	35.2	35.6	33.3	21.2	16.5	13.9
572	Tetracoccus dioicus Parry	29.62183	-114.465997	MEX	3323481731	PRESERVED_SPECIMEN	1150	212	BWk	Deserts & Xeric Shrublands	13	Baja California desert	1	21	25	21	4	1	0	13	23	21	15	13	27	10.3	11.5	12.6	14.8	17.1	21.2	24.8	25.6	23.2	18.8	13.7	11.2	17	18.8	20.4	23.1	25.9	30.6	34.3	35	32.2	18.8	13.7	11.2
573	Tetracoccus dioicus Parry	31.1294	-116.2631	MEX	2629893749	PRESERVED_SPECIMEN	59	222	BSk	Deserts & Xeric Shrublands	13	Baja California desert	1	50	55	48	14	2	2	1	2	8	10	29	42	12.7	13.1	13.4	14.7	15.9	17.5	20.2	21	20.3	17.7	15.2	12.7	19.9	20	20	21.5	22	23.7	26.9	27.6	26.9	17.7	15.2	12.7
574	Tetracoccus dioicus Parry	31.23	-116.2	MEX	4874950318	PRESERVED_SPECIMEN	158	222	BSk	Deserts & Xeric Shrublands	13	Baja California desert	1	52	57	50	16	2	1	1	4	9	10	31	43	12.6	13	13.7	15.1	16.8	18.9	21.7	22.7	21.8	18.8	15.8	12.7	20.4	20.6	20.9	22.8	24	26.5	29.6	30.6	29.9	18.8	15.8	12.7
575	Tetracoccus dioicus Parry	31.28	-116.3	MEX	4874950358	PRESERVED_SPECIMEN	286	222	BSk	Deserts & Xeric Shrublands	13	Baja California desert	1	52	57	48	16	2	2	2	4	9	9	32	44	12.4	12.5	12.8	14.1	15.6	17.6	20.7	21.7	20.8	17.9	15.2	12.6	19.6	19.5	19.5	21.2	22.2	24.5	28.1	29	28.1	17.9	15.2	12.6
576	Tetracoccus dioicus Parry	31.38333	-116.33333	MEX	3125254362	PRESERVED_SPECIMEN	211	222	BSk	Deserts & Xeric Shrublands	13	Baja California desert	1	52	57	49	16	2	2	1	3	8	9	31	44	12.4	12.8	13.3	14.7	16.3	18.5	21.7	22.7	21.8	18.6	15.6	12.7	19.7	20	20.1	21.9	23.1	25.9	29.6	30.5	29.5	18.6	15.6	12.7
577	Tetracoccus dioicus Parry	31.383333	-116.333333	MEX	2629847625	PRESERVED_SPECIMEN	211	222	BSk	Deserts & Xeric Shrublands	13	Baja California desert	1	52	57	49	16	2	2	1	3	8	9	31	44	12.4	12.8	13.3	14.7	16.3	18.5	21.7	22.7	21.8	18.6	15.6	12.7	19.7	20	20.1	21.9	23.1	25.9	29.6	30.5	29.5	18.6	15.6	12.7
578	Tetracoccus dioicus Parry	31.391667	-116.341667	MEX	1893426492	PRESERVED_SPECIMEN	302	222	BSk	Deserts & Xeric Shrublands	13	Baja California desert	1	52	58	50	17	2	2	2	4	8	9	32	45	12.3	12.6	13	14.5	16.2	18.6	21.9	22.9	21.9	18.6	15.5	12.7	19.6	19.8	19.9	21.8	23.1	26.2	29.8	30.8	29.7	18.6	15.5	12.7
579	Tetracoccus dioicus Parry	31.416667	-116.333333	MEX	2629913348	PRESERVED_SPECIMEN	232	222	BSk	Deserts & Xeric Shrublands	13	Baja California desert	1	52	57	49	17	2	2	1	3	8	9	31	44	12.3	12.8	13.4	15	16.8	19.4	22.6	23.6	22.6	19.1	15.8	12.6	20	20.3	20.6	22.7	24.2	27.4	31	32	30.9	19.1	15.8	12.6
580	Tetracoccus dioicus Parry	31.41667	-116.33333	MEX	3125265403	PRESERVED_SPECIMEN	232	222	BSk	Deserts & Xeric Shrublands	13	Baja California desert	1	52	57	49	17	2	2	1	3	8	9	31	44	12.3	12.8	13.4	15	16.8	19.4	22.6	23.6	22.6	19.1	15.8	12.6	20	20.3	20.6	22.7	24.2	27.4	31	32	30.9	19.1	15.8	12.6
581	Tetracoccus dioicus Parry	31.4167	-116.3333	MEX	3053353296	PRESERVED_SPECIMEN	232	222	BSk	Deserts & Xeric Shrublands	13	Baja California desert	1	52	57	49	17	2	2	1	3	8	9	31	44	12.3	12.8	13.4	15	16.8	19.4	22.6	23.6	22.6	19.1	15.8	12.6	20	20.3	20.6	22.7	24.2	27.4	31	32	30.9	19.1	15.8	12.6
582	Tetracoccus dioicus Parry	31.4208	-116.342000	MEX	4168465405	PRESERVED_SPECIMEN	357	222	BSk	Deserts & Xeric Shrublands	13	Baja California desert	1	52	57	51	17	3	2	2	5	9	9	32	45	12.2	12.5	13	14.6	16.4	19.1	22.3	23.3	22.2	18.9	15.6	12.6	19.7	19.9	20.2	22.2	23.8	27.2	30.7	31.7	30.6	18.9	15.6	12.6
583	Tetracoccus dioicus Parry	31.420833	-116.341667	MEX	2430108468	PRESERVED_SPECIMEN	357	222	BSk	Deserts & Xeric Shrublands	13	Baja California desert	1	52	57	51	17	3	2	2	5	9	9	32	45	12.2	12.5	13	14.6	16.4	19.1	22.3	23.3	22.2	18.9	15.6	12.6	19.7	19.9	20.2	22.2	23.8	27.2	30.7	31.7	30.6	18.9	15.6	12.6
584	Tetracoccus dioicus Parry	31.421000	-116.342000	MEX	3307717951	PRESERVED_SPECIMEN	357	222	BSk	Deserts & Xeric Shrublands	13	Baja California desert	1	52	57	51	17	3	2	2	5	9	9	32	45	12.2	12.5	13	14.6	16.4	19.1	22.3	23.3	22.2	18.9	15.6	12.6	19.7	19.9	20.2	22.2	23.8	27.2	30.7	31.7	30.6	18.9	15.6	12.6
585	Tetracoccus dioicus Parry	31.43669	-116.444000	MEX	2422481820	PRESERVED_SPECIMEN	277	222	BSk	Deserts & Xeric Shrublands	13	Baja California desert	1	52	56	52	18	3	2	1	3	7	9	30	44	12.5	12.6	12.9	14.3	15.8	18.2	21.5	22.5	21.5	18.5	15.5	12.8	19.7	19.7	19.7	21.4	22.5	25.4	29.2	30.1	29.1	18.5	15.5	12.8
586	Tetracoccus dioicus Parry	31.4367	-116.444000	MEX	2629904968	PRESERVED_SPECIMEN	277	222	BSk	Deserts & Xeric Shrublands	13	Baja California desert	1	52	56	52	18	3	2	1	3	7	9	30	44	12.5	12.6	12.9	14.3	15.8	18.2	21.5	22.5	21.5	18.5	15.5	12.8	19.7	19.7	19.7	21.4	22.5	25.4	29.2	30.1	29.1	18.5	15.5	12.8
587	Tetracoccus dioicus Parry	31.43673	-116.44449	MEX	3125270377	PRESERVED_SPECIMEN	277	222	BSk	Deserts & Xeric Shrublands	13	Baja California desert	1	52	56	52	18	3	2	1	3	7	9	30	44	12.5	12.6	12.9	14.3	15.8	18.2	21.5	22.5	21.5	18.5	15.5	12.8	19.7	19.7	19.7	21.4	22.5	25.4	29.2	30.1	29.1	18.5	15.5	12.8
588	Tetracoccus dioicus Parry	31.43685	-116.36596	MEX	3125146861	PRESERVED_SPECIMEN	310	222	BSk	Deserts & Xeric Shrublands	13	Baja California desert	1	52	58	51	18	2	2	2	4	8	9	32	45	12.3	12.6	13.2	14.7	16.6	19.3	22.5	23.5	22.4	19.1	15.7	12.7	19.9	20.1	20.4	22.4	24.1	27.5	31	32	30.9	19.1	15.7	12.7
589	Tetracoccus dioicus Parry	31.4369	-116.366000	MEX	2610102754	PRESERVED_SPECIMEN	310	222	BSk	Deserts & Xeric Shrublands	13	Baja California desert	1	52	58	51	18	2	2	2	4	8	9	32	45	12.3	12.6	13.2	14.7	16.6	19.3	22.5	23.5	22.4	19.1	15.7	12.7	19.9	20.1	20.4	22.4	24.1	27.5	31	32	30.9	19.1	15.7	12.7
590	Tetracoccus dioicus Parry	31.45	-116.366667	MEX	2629848153	PRESERVED_SPECIMEN	368	222	BSk	Deserts & Xeric Shrublands	13	Baja California desert	1	53	58	52	18	3	2	2	5	8	9	32	46	12.2	12.5	13	14.6	16.6	19.4	22.6	23.6	22.4	19.1	15.6	12.6	19.7	19.9	20.2	22.3	24.2	27.7	31.2	32.1	30.9	19.1	15.6	12.6
591	Tetracoccus dioicus Parry	31.45	-116.36667	MEX	3125270376	PRESERVED_SPECIMEN	368	222	BSk	Deserts & Xeric Shrublands	13	Baja California desert	1	53	58	52	18	3	2	2	5	8	9	32	46	12.2	12.5	13	14.6	16.6	19.4	22.6	23.6	22.4	19.1	15.6	12.6	19.7	19.9	20.2	22.3	24.2	27.7	31.2	32.1	30.9	19.1	15.6	12.6
592	Tetracoccus dioicus Parry	31.453424	-116.389354	MEX	4952173779	HUMAN_OBSERVATION	394	222	BSk	Deserts & Xeric Shrublands	13	Baja California desert	1	53	58	51	17	3	2	2	5	8	10	32	46	12.1	12.4	12.9	14.4	16.4	19.2	22.4	23.3	22.2	18.9	15.5	12.5	19.6	19.7	20	22	23.8	27.3	30.8	31.7	30.6	18.9	15.5	12.5
593	Tetracoccus dioicus Parry	31.453429	-116.389431	MEX	4952720077	HUMAN_OBSERVATION	394	222	BSk	Deserts & Xeric Shrublands	13	Baja California desert	1	53	58	51	17	3	2	2	5	8	10	32	46	12.1	12.4	12.9	14.4	16.4	19.2	22.4	23.3	22.2	18.9	15.5	12.5	19.6	19.7	20	22	23.8	27.3	30.8	31.7	30.6	18.9	15.5	12.5
594	Tetracoccus dioicus Parry	31.453838	-116.389525	MEX	3090594556	HUMAN_OBSERVATION	394	222	BSk	Deserts & Xeric Shrublands	13	Baja California desert	1	53	58	51	17	3	2	2	5	8	10	32	46	12.1	12.4	12.9	14.4	16.4	19.2	22.4	23.3	22.2	18.9	15.5	12.5	19.6	19.7	20	22	23.8	27.3	30.8	31.7	30.6	18.9	15.5	12.5
595	Tetracoccus dioicus Parry	31.45833	-116.36666	MEX	1259356671	PRESERVED_SPECIMEN	361	222	BSk	Deserts & Xeric Shrublands	13	Baja California desert	1	53	58	52	18	3	2	2	5	8	9	32	45	12.2	12.5	13.1	14.7	16.7	19.6	22.7	23.7	22.5	19.1	15.7	12.6	19.8	20	20.3	22.5	24.3	27.9	31.3	32.2	31.1	19.1	15.7	12.6
596	Tetracoccus dioicus Parry	31.458333	-116.375000	MEX	1893426504	PRESERVED_SPECIMEN	415	222	BSk	Deserts & Xeric Shrublands	13	Baja California desert	1	53	58	51	17	3	2	3	5	9	10	32	46	12.1	12.4	12.9	14.4	16.4	19.3	22.4	23.4	22.2	18.9	15.5	12.5	19.6	19.7	20	22	23.9	27.4	30.9	31.8	30.6	18.9	15.5	12.5
597	Tetracoccus dioicus Parry	31.458333	-116.366667	MEX	2430468384	PRESERVED_SPECIMEN	368	222	BSk	Deserts & Xeric Shrublands	13	Baja California desert	1	53	58	52	18	3	2	2	5	8	9	32	46	12.2	12.5	13	14.6	16.6	19.4	22.6	23.6	22.4	19.1	15.6	12.6	19.7	19.9	20.2	22.3	24.2	27.7	31.2	32.1	30.9	19.1	15.6	12.6
598	Tetracoccus dioicus Parry	31.466667	-116.5	MEX	2430168832	PRESERVED_SPECIMEN	172	222	BSk	Deserts & Xeric Shrublands	13	Baja California desert	1	51	55	52	16	3	2	1	2	6	9	28	42	13	13.1	13.4	14.8	16.4	18.7	22	22.9	22.1	19	16.1	13.3	20.4	20.4	20.3	22.1	23.2	26.1	30	30.8	29.9	19	16.1	13.3
599	Tetracoccus dioicus Parry	31.46667	-116.5	MEX	2629842213	PRESERVED_SPECIMEN	172	222	BSk	Deserts & Xeric Shrublands	13	Baja California desert	1	51	55	52	16	3	2	1	2	6	9	28	42	13	13.1	13.4	14.8	16.4	18.7	22	22.9	22.1	19	16.1	13.3	20.4	20.4	20.3	22.1	23.2	26.1	30	30.8	29.9	19	16.1	13.3
600	Tetracoccus dioicus Parry	31.4667	-116.5	MEX	4168457716	PRESERVED_SPECIMEN	172	222	BSk	Deserts & Xeric Shrublands	13	Baja California desert	1	51	55	52	16	3	2	1	2	6	9	28	42	13	13.1	13.4	14.8	16.4	18.7	22	22.9	22.1	19	16.1	13.3	20.4	20.4	20.3	22.1	23.2	26.1	30	30.8	29.9	19	16.1	13.3
601	Tetracoccus dioicus Parry	31.47	-116.5	MEX	1317241850	PRESERVED_SPECIMEN	172	222	BSk	Deserts & Xeric Shrublands	13	Baja California desert	1	51	55	52	16	3	2	1	2	6	9	28	42	13	13.1	13.4	14.8	16.4	18.7	22	22.9	22.1	19	16.1	13.3	20.4	20.4	20.3	22.1	23.2	26.1	30	30.8	29.9	19	16.1	13.3
602	Tetracoccus dioicus Parry	31.55	-116.4	MEX	1259354762	PRESERVED_SPECIMEN	223	222	BSk	Deserts & Xeric Shrublands	13	Baja California desert	1	52	57	52	18	3	2	1	3	7	9	31	44	12.2	12.9	13.6	15.2	17.2	19.9	23	24	22.8	19.3	15.6	12.4	20	20.6	21	23.1	24.8	28.1	31.7	32.5	31.3	19.3	15.6	12.4
603	Tetracoccus dioicus Parry	31.55	-116.41	MEX	1258728780	PRESERVED_SPECIMEN	282	222	BSk	Deserts & Xeric Shrublands	13	Baja California desert	1	52	57	53	18	3	2	2	4	7	9	32	45	12.2	12.8	13.4	15	17	19.7	22.8	23.7	22.6	19.1	15.5	12.3	19.8	20.3	20.6	22.8	24.5	27.8	31.4	32.2	30.9	19.1	15.5	12.3
604	Tetracoccus dioicus Parry	31.555833	-116.4	MEX	1928209073	PRESERVED_SPECIMEN	160	222	BSk	Deserts & Xeric Shrublands	13	Baja California desert	1	51	56	52	17	2	2	1	3	6	8	30	42	12.3	13.1	13.8	15.4	17.4	20	23.2	24.2	23	19.4	15.7	12.4	20.2	20.8	21.3	23.4	25	28.3	32	32.8	31.5	19.4	15.7	12.4
605	Tetracoccus dioicus Parry	31.583333	-116.416667	MEX	1260823247	PRESERVED_SPECIMEN	152	222	BSk	Deserts & Xeric Shrublands	13	Baja California desert	1	51	56	53	17	2	2	1	3	6	8	30	42	12.3	12.9	13.5	15.1	17	19.6	22.8	23.7	22.6	19.2	15.6	12.4	19.9	20.4	20.7	22.6	24.2	27.5	31.3	32.1	30.8	19.2	15.6	12.4
606	Tetracoccus dioicus Parry	32.122877	-116.63783	MEX	3881761335	HUMAN_OBSERVATION	427	222	BSk	Mediterranean Forests, Woodlands & Scrublands	12	California coastal sage and chaparral	1	57	58	57	20	5	1	2	5	7	13	32	45	12.6	12.8	13.1	15	17	20.3	23.4	24.1	22.7	19.3	15.5	12.8	19.3	19.7	19.7	22.3	24.1	28.3	31.7	32.3	30.6	19.3	15.5	12.8
607	Tetracoccus dioicus Parry	32.16377	-116.674378	MEX	3759287709	HUMAN_OBSERVATION	393	222	BSk	Mediterranean Forests, Woodlands & Scrublands	12	California coastal sage and chaparral	1	56	58	55	21	5	1	2	4	7	14	32	44	12.8	12.9	13.1	15	16.9	20	23.2	23.9	22.5	19.3	15.7	13	19.4	19.8	19.6	22.1	23.8	27.8	31.3	31.9	30.2	19.3	15.7	13
608	Tetracoccus dioicus Parry	32.163933	-116.67368	MEX	3881683398	HUMAN_OBSERVATION	393	222	BSk	Mediterranean Forests, Woodlands & Scrublands	12	California coastal sage and chaparral	1	56	58	55	21	5	1	2	4	7	14	32	44	12.8	12.9	13.1	15	16.9	20	23.2	23.9	22.5	19.3	15.7	13	19.4	19.8	19.6	22.1	23.8	27.8	31.3	31.9	30.2	19.3	15.7	13
609	Tetracoccus dioicus Parry	32.164217	-116.673432	MEX	3881795396	HUMAN_OBSERVATION	393	222	BSk	Mediterranean Forests, Woodlands & Scrublands	12	California coastal sage and chaparral	1	56	58	55	21	5	1	2	4	7	14	32	44	12.8	12.9	13.1	15	16.9	20	23.2	23.9	22.5	19.3	15.7	13	19.4	19.8	19.6	22.1	23.8	27.8	31.3	31.9	30.2	19.3	15.7	13
610	Tetracoccus dioicus Parry	32.164378	-116.6741	MEX	3070581942	HUMAN_OBSERVATION	393	222	BSk	Mediterranean Forests, Woodlands & Scrublands	12	California coastal sage and chaparral	1	56	58	55	21	5	1	2	4	7	14	32	44	12.8	12.9	13.1	15	16.9	20	23.2	23.9	22.5	19.3	15.7	13	19.4	19.8	19.6	22.1	23.8	27.8	31.3	31.9	30.2	19.3	15.7	13
611	Tetracoccus dioicus Parry	32.164575	-116.674037	MEX	3070609945	HUMAN_OBSERVATION	393	222	BSk	Mediterranean Forests, Woodlands & Scrublands	12	California coastal sage and chaparral	1	56	58	55	21	5	1	2	4	7	14	32	44	12.8	12.9	13.1	15	16.9	20	23.2	23.9	22.5	19.3	15.7	13	19.4	19.8	19.6	22.1	23.8	27.8	31.3	31.9	30.2	19.3	15.7	13
612	Tetracoccus dioicus Parry	32.165735	-116.674152	MEX	3070330911	HUMAN_OBSERVATION	393	222	BSk	Mediterranean Forests, Woodlands & Scrublands	12	California coastal sage and chaparral	1	56	58	55	21	5	1	2	4	7	14	32	44	12.8	12.9	13.1	15	16.9	20	23.2	23.9	22.5	19.3	15.7	13	19.4	19.8	19.6	22.1	23.8	27.8	31.3	31.9	30.2	19.3	15.7	13
613	Tetracoccus dioicus Parry	32.165764	-116.674186	MEX	2596342969	HUMAN_OBSERVATION	393	222	BSk	Mediterranean Forests, Woodlands & Scrublands	12	California coastal sage and chaparral	1	56	58	55	21	5	1	2	4	7	14	32	44	12.8	12.9	13.1	15	16.9	20	23.2	23.9	22.5	19.3	15.7	13	19.4	19.8	19.6	22.1	23.8	27.8	31.3	31.9	30.2	19.3	15.7	13
614	Tetracoccus dioicus Parry	32.171106	-116.67609	MEX	4937163625	HUMAN_OBSERVATION	383	222	BSk	Mediterranean Forests, Woodlands & Scrublands	12	California coastal sage and chaparral	1	55	57	55	21	5	1	2	4	7	13	32	44	12.8	13	13.2	15	16.9	20.1	23.2	23.9	22.6	19.3	15.7	13	19.4	19.8	19.7	22.2	23.9	27.9	31.4	32	30.3	19.3	15.7	13
615	Tetracoccus dioicus Parry	32.171261	-116.675849	MEX	4936847423	HUMAN_OBSERVATION	383	222	BSk	Mediterranean Forests, Woodlands & Scrublands	12	California coastal sage and chaparral	1	55	57	55	21	5	1	2	4	7	13	32	44	12.8	13	13.2	15	16.9	20.1	23.2	23.9	22.6	19.3	15.7	13	19.4	19.8	19.7	22.2	23.9	27.9	31.4	32	30.3	19.3	15.7	13
616	Tetracoccus dioicus Parry	32.172305	-116.677147	MEX	3858900940	HUMAN_OBSERVATION	383	222	BSk	Mediterranean Forests, Woodlands & Scrublands	12	California coastal sage and chaparral	1	55	57	55	21	5	1	2	4	7	13	32	44	12.8	13	13.2	15	16.9	20.1	23.2	23.9	22.6	19.3	15.7	13	19.4	19.8	19.7	22.2	23.9	27.9	31.4	32	30.3	19.3	15.7	13
617	Tetracoccus dioicus Parry	32.172455	-116.677308	MEX	3859552400	HUMAN_OBSERVATION	383	222	BSk	Mediterranean Forests, Woodlands & Scrublands	12	California coastal sage and chaparral	1	55	57	55	21	5	1	2	4	7	13	32	44	12.8	13	13.2	15	16.9	20.1	23.2	23.9	22.6	19.3	15.7	13	19.4	19.8	19.7	22.2	23.9	27.9	31.4	32	30.3	19.3	15.7	13
618	Tetracoccus dioicus Parry	32.172512	-116.676917	MEX	3860120323	HUMAN_OBSERVATION	383	222	BSk	Mediterranean Forests, Woodlands & Scrublands	12	California coastal sage and chaparral	1	55	57	55	21	5	1	2	4	7	13	32	44	12.8	13	13.2	15	16.9	20.1	23.2	23.9	22.6	19.3	15.7	13	19.4	19.8	19.7	22.2	23.9	27.9	31.4	32	30.3	19.3	15.7	13
619	Tetracoccus dioicus Parry	32.172517	-116.677392	MEX	3858734035	HUMAN_OBSERVATION	383	222	BSk	Mediterranean Forests, Woodlands & Scrublands	12	California coastal sage and chaparral	1	55	57	55	21	5	1	2	4	7	13	32	44	12.8	13	13.2	15	16.9	20.1	23.2	23.9	22.6	19.3	15.7	13	19.4	19.8	19.7	22.2	23.9	27.9	31.4	32	30.3	19.3	15.7	13
620	Tetracoccus dioicus Parry	32.184078	-116.674417	MEX	3858741339	HUMAN_OBSERVATION	383	222	BSk	Mediterranean Forests, Woodlands & Scrublands	12	California coastal sage and chaparral	1	55	57	55	21	5	1	2	4	7	14	32	43	12.7	13	13.2	15.1	17.1	20.3	23.4	24.2	22.7	19.4	15.7	12.9	19.3	19.8	19.8	22.4	24.1	28.2	31.7	32.3	30.6	19.4	15.7	12.9
621	Tetracoccus dioicus Parry	32.187253	-116.658399	MEX	2283247380	HUMAN_OBSERVATION	383	222	BSk	Mediterranean Forests, Woodlands & Scrublands	12	California coastal sage and chaparral	1	55	57	55	21	5	1	2	4	7	14	32	43	12.7	13	13.2	15.1	17.1	20.4	23.5	24.3	22.8	19.4	15.7	12.9	19.3	19.8	19.8	22.4	24.2	28.4	31.9	32.5	30.8	19.4	15.7	12.9
622	Tetracoccus dioicus Parry	32.187675	-116.662019	MEX	4901696657	HUMAN_OBSERVATION	383	222	BSk	Mediterranean Forests, Woodlands & Scrublands	12	California coastal sage and chaparral	1	55	57	55	21	5	1	2	4	7	14	32	43	12.7	13	13.2	15.1	17.1	20.4	23.5	24.3	22.8	19.4	15.7	12.9	19.3	19.8	19.8	22.4	24.2	28.4	31.9	32.5	30.8	19.4	15.7	12.9
623	Tetracoccus dioicus Parry	32.18768	-116.661963	MEX	4904018022	HUMAN_OBSERVATION	383	222	BSk	Mediterranean Forests, Woodlands & Scrublands	12	California coastal sage and chaparral	1	55	57	55	21	5	1	2	4	7	14	32	43	12.7	13	13.2	15.1	17.1	20.4	23.5	24.3	22.8	19.4	15.7	12.9	19.3	19.8	19.8	22.4	24.2	28.4	31.9	32.5	30.8	19.4	15.7	12.9
624	Tetracoccus dioicus Parry	32.217626	-116.854826	MEX	3070338749	HUMAN_OBSERVATION	178	222	BSk	Mediterranean Forests, Woodlands & Scrublands	12	California coastal sage and chaparral	1	51	53	51	19	5	1	1	2	5	13	28	39	13.2	13.4	13.5	15.1	16.5	18.8	21.7	22.4	21.4	18.7	15.7	13.2	19.7	19.9	19.5	21.6	22.5	25.4	28.6	29.3	28.2	18.7	15.7	13.2
625	Tetracoccus dioicus Parry	32.218567	-116.854963	MEX	2465350932	HUMAN_OBSERVATION	178	222	BSk	Mediterranean Forests, Woodlands & Scrublands	12	California coastal sage and chaparral	1	51	53	51	19	5	1	1	2	5	13	28	39	13.2	13.4	13.5	15.1	16.5	18.8	21.7	22.4	21.4	18.7	15.7	13.2	19.7	19.9	19.5	21.6	22.5	25.4	28.6	29.3	28.2	18.7	15.7	13.2
626	Tetracoccus dioicus Parry	32.238865	-116.720295	MEX	4901751000	HUMAN_OBSERVATION	409	222	BSk	Mediterranean Forests, Woodlands & Scrublands	12	California coastal sage and chaparral	1	57	58	57	22	5	1	2	5	7	13	34	45	12.8	12.8	12.9	14.6	16.5	19.6	22.8	23.6	22.3	19.1	15.5	12.9	19	19.3	19.2	21.5	23	27	30.6	31.2	29.6	19.1	15.5	12.9
627	Tetracoccus dioicus Parry	32.238901	-116.720285	MEX	4901993346	HUMAN_OBSERVATION	409	222	BSk	Mediterranean Forests, Woodlands & Scrublands	12	California coastal sage and chaparral	1	57	58	57	22	5	1	2	5	7	13	34	45	12.8	12.8	12.9	14.6	16.5	19.6	22.8	23.6	22.3	19.1	15.5	12.9	19	19.3	19.2	21.5	23	27	30.6	31.2	29.6	19.1	15.5	12.9
628	Tetracoccus dioicus Parry	32.238926	-116.721091	MEX	4875116800	HUMAN_OBSERVATION	409	222	BSk	Mediterranean Forests, Woodlands & Scrublands	12	California coastal sage and chaparral	1	57	58	57	22	5	1	2	5	7	13	34	45	12.8	12.8	12.9	14.6	16.5	19.6	22.8	23.6	22.3	19.1	15.5	12.9	19	19.3	19.2	21.5	23	27	30.6	31.2	29.6	19.1	15.5	12.9
629	Tetracoccus dioicus Parry	32.239009	-116.720323	MEX	4901935550	HUMAN_OBSERVATION	409	222	BSk	Mediterranean Forests, Woodlands & Scrublands	12	California coastal sage and chaparral	1	57	58	57	22	5	1	2	5	7	13	34	45	12.8	12.8	12.9	14.6	16.5	19.6	22.8	23.6	22.3	19.1	15.5	12.9	19	19.3	19.2	21.5	23	27	30.6	31.2	29.6	19.1	15.5	12.9
630	Tetracoccus dioicus Parry	32.239127	-116.720259	MEX	4901443307	HUMAN_OBSERVATION	409	222	BSk	Mediterranean Forests, Woodlands & Scrublands	12	California coastal sage and chaparral	1	57	58	57	22	5	1	2	5	7	13	34	45	12.8	12.8	12.9	14.6	16.5	19.6	22.8	23.6	22.3	19.1	15.5	12.9	19	19.3	19.2	21.5	23	27	30.6	31.2	29.6	19.1	15.5	12.9
631	Tetracoccus dioicus Parry	32.239201	-116.721657	MEX	4901443308	HUMAN_OBSERVATION	409	222	BSk	Mediterranean Forests, Woodlands & Scrublands	12	California coastal sage and chaparral	1	57	58	57	22	5	1	2	5	7	13	34	45	12.8	12.8	12.9	14.6	16.5	19.6	22.8	23.6	22.3	19.1	15.5	12.9	19	19.3	19.2	21.5	23	27	30.6	31.2	29.6	19.1	15.5	12.9
632	Tetracoccus dioicus Parry	32.239321	-116.721721	MEX	4901067825	HUMAN_OBSERVATION	409	222	BSk	Mediterranean Forests, Woodlands & Scrublands	12	California coastal sage and chaparral	1	57	58	57	22	5	1	2	5	7	13	34	45	12.8	12.8	12.9	14.6	16.5	19.6	22.8	23.6	22.3	19.1	15.5	12.9	19	19.3	19.2	21.5	23	27	30.6	31.2	29.6	19.1	15.5	12.9
633	Tetracoccus dioicus Parry	32.239356	-116.720058	MEX	4901870266	HUMAN_OBSERVATION	409	222	BSk	Mediterranean Forests, Woodlands & Scrublands	12	California coastal sage and chaparral	1	57	58	57	22	5	1	2	5	7	13	34	45	12.8	12.8	12.9	14.6	16.5	19.6	22.8	23.6	22.3	19.1	15.5	12.9	19	19.3	19.2	21.5	23	27	30.6	31.2	29.6	19.1	15.5	12.9
634	Tetracoccus dioicus Parry	32.239374	-116.719882	MEX	4901173976	HUMAN_OBSERVATION	409	222	BSk	Mediterranean Forests, Woodlands & Scrublands	12	California coastal sage and chaparral	1	57	58	57	22	5	1	2	5	7	13	34	45	12.8	12.8	12.9	14.6	16.5	19.6	22.8	23.6	22.3	19.1	15.5	12.9	19	19.3	19.2	21.5	23	27	30.6	31.2	29.6	19.1	15.5	12.9
635	Tetracoccus dioicus Parry	32.239501	-116.719873	MEX	4901754417	HUMAN_OBSERVATION	409	222	BSk	Mediterranean Forests, Woodlands & Scrublands	12	California coastal sage and chaparral	1	57	58	57	22	5	1	2	5	7	13	34	45	12.8	12.8	12.9	14.6	16.5	19.6	22.8	23.6	22.3	19.1	15.5	12.9	19	19.3	19.2	21.5	23	27	30.6	31.2	29.6	19.1	15.5	12.9
636	Tetracoccus dioicus Parry	32.239604	-116.719963	MEX	4901864106	HUMAN_OBSERVATION	409	222	BSk	Mediterranean Forests, Woodlands & Scrublands	12	California coastal sage and chaparral	1	57	58	57	22	5	1	2	5	7	13	34	45	12.8	12.8	12.9	14.6	16.5	19.6	22.8	23.6	22.3	19.1	15.5	12.9	19	19.3	19.2	21.5	23	27	30.6	31.2	29.6	19.1	15.5	12.9
637	Tetracoccus dioicus Parry	32.239782	-116.72	MEX	4902000997	HUMAN_OBSERVATION	409	222	BSk	Mediterranean Forests, Woodlands & Scrublands	12	California coastal sage and chaparral	1	57	58	57	22	5	1	2	5	7	13	34	45	12.8	12.8	12.9	14.6	16.5	19.6	22.8	23.6	22.3	19.1	15.5	12.9	19	19.3	19.2	21.5	23	27	30.6	31.2	29.6	19.1	15.5	12.9
638	Tetracoccus dioicus Parry	32.239989	-116.720866	MEX	4901144539	HUMAN_OBSERVATION	409	222	BSk	Mediterranean Forests, Woodlands & Scrublands	12	California coastal sage and chaparral	1	57	58	57	22	5	1	2	5	7	13	34	45	12.8	12.8	12.9	14.6	16.5	19.6	22.8	23.6	22.3	19.1	15.5	12.9	19	19.3	19.2	21.5	23	27	30.6	31.2	29.6	19.1	15.5	12.9
639	Tetracoccus dioicus Parry	32.242891	-116.721317	MEX	4891627783	HUMAN_OBSERVATION	478	222	BSk	Mediterranean Forests, Woodlands & Scrublands	12	California coastal sage and chaparral	1	60	61	60	24	6	1	3	5	8	13	36	47	12.6	12.6	12.7	14.5	16.4	19.6	22.9	23.6	22.2	18.9	15.4	12.8	18.8	19	18.9	21.3	22.9	27	30.6	31.2	29.5	18.9	15.4	12.8
640	Tetracoccus dioicus Parry	32.242895	-116.721313	MEX	4892023868	HUMAN_OBSERVATION	478	222	BSk	Mediterranean Forests, Woodlands & Scrublands	12	California coastal sage and chaparral	1	60	61	60	24	6	1	3	5	8	13	36	47	12.6	12.6	12.7	14.5	16.4	19.6	22.9	23.6	22.2	18.9	15.4	12.8	18.8	19	18.9	21.3	22.9	27	30.6	31.2	29.5	18.9	15.4	12.8
641	Tetracoccus dioicus Parry	32.243014	-116.721357	MEX	4892047496	HUMAN_OBSERVATION	478	222	BSk	Mediterranean Forests, Woodlands & Scrublands	12	California coastal sage and chaparral	1	60	61	60	24	6	1	3	5	8	13	36	47	12.6	12.6	12.7	14.5	16.4	19.6	22.9	23.6	22.2	18.9	15.4	12.8	18.8	19	18.9	21.3	22.9	27	30.6	31.2	29.5	18.9	15.4	12.8
642	Tetracoccus dioicus Parry	32.243026	-116.721355	MEX	4891625400	HUMAN_OBSERVATION	478	222	BSk	Mediterranean Forests, Woodlands & Scrublands	12	California coastal sage and chaparral	1	60	61	60	24	6	1	3	5	8	13	36	47	12.6	12.6	12.7	14.5	16.4	19.6	22.9	23.6	22.2	18.9	15.4	12.8	18.8	19	18.9	21.3	22.9	27	30.6	31.2	29.5	18.9	15.4	12.8
643	Tetracoccus dioicus Parry	32.243035	-116.721359	MEX	4891940598	HUMAN_OBSERVATION	478	222	BSk	Mediterranean Forests, Woodlands & Scrublands	12	California coastal sage and chaparral	1	60	61	60	24	6	1	3	5	8	13	36	47	12.6	12.6	12.7	14.5	16.4	19.6	22.9	23.6	22.2	18.9	15.4	12.8	18.8	19	18.9	21.3	22.9	27	30.6	31.2	29.5	18.9	15.4	12.8
644	Tetracoccus dioicus Parry	32.243387	-116.721411	MEX	4892183899	HUMAN_OBSERVATION	478	222	BSk	Mediterranean Forests, Woodlands & Scrublands	12	California coastal sage and chaparral	1	60	61	60	24	6	1	3	5	8	13	36	47	12.6	12.6	12.7	14.5	16.4	19.6	22.9	23.6	22.2	18.9	15.4	12.8	18.8	19	18.9	21.3	22.9	27	30.6	31.2	29.5	18.9	15.4	12.8
645	Tetracoccus dioicus Parry	32.243659	-116.721437	MEX	4891909909	HUMAN_OBSERVATION	478	222	BSk	Mediterranean Forests, Woodlands & Scrublands	12	California coastal sage and chaparral	1	60	61	60	24	6	1	3	5	8	13	36	47	12.6	12.6	12.7	14.5	16.4	19.6	22.9	23.6	22.2	18.9	15.4	12.8	18.8	19	18.9	21.3	22.9	27	30.6	31.2	29.5	18.9	15.4	12.8
646	Tetracoccus dioicus Parry	32.243664	-116.722588	MEX	4891629558	HUMAN_OBSERVATION	478	222	BSk	Mediterranean Forests, Woodlands & Scrublands	12	California coastal sage and chaparral	1	60	61	60	24	6	1	3	5	8	13	36	47	12.6	12.6	12.7	14.5	16.4	19.6	22.9	23.6	22.2	18.9	15.4	12.8	18.8	19	18.9	21.3	22.9	27	30.6	31.2	29.5	18.9	15.4	12.8
647	Tetracoccus dioicus Parry	32.243729	-116.72169	MEX	4891664071	HUMAN_OBSERVATION	478	222	BSk	Mediterranean Forests, Woodlands & Scrublands	12	California coastal sage and chaparral	1	60	61	60	24	6	1	3	5	8	13	36	47	12.6	12.6	12.7	14.5	16.4	19.6	22.9	23.6	22.2	18.9	15.4	12.8	18.8	19	18.9	21.3	22.9	27	30.6	31.2	29.5	18.9	15.4	12.8
648	Tetracoccus dioicus Parry	32.243762	-116.721968	MEX	4892203792	HUMAN_OBSERVATION	478	222	BSk	Mediterranean Forests, Woodlands & Scrublands	12	California coastal sage and chaparral	1	60	61	60	24	6	1	3	5	8	13	36	47	12.6	12.6	12.7	14.5	16.4	19.6	22.9	23.6	22.2	18.9	15.4	12.8	18.8	19	18.9	21.3	22.9	27	30.6	31.2	29.5	18.9	15.4	12.8
649	Tetracoccus dioicus Parry	32.243938	-116.72171	MEX	4901960806	HUMAN_OBSERVATION	478	222	BSk	Mediterranean Forests, Woodlands & Scrublands	12	California coastal sage and chaparral	1	60	61	60	24	6	1	3	5	8	13	36	47	12.6	12.6	12.7	14.5	16.4	19.6	22.9	23.6	22.2	18.9	15.4	12.8	18.8	19	18.9	21.3	22.9	27	30.6	31.2	29.5	18.9	15.4	12.8
650	Tetracoccus dioicus Parry	32.244011	-116.722977	MEX	4901909131	HUMAN_OBSERVATION	478	222	BSk	Mediterranean Forests, Woodlands & Scrublands	12	California coastal sage and chaparral	1	60	61	60	24	6	1	3	5	8	13	36	47	12.6	12.6	12.7	14.5	16.4	19.6	22.9	23.6	22.2	18.9	15.4	12.8	18.8	19	18.9	21.3	22.9	27	30.6	31.2	29.5	18.9	15.4	12.8
651	Tetracoccus dioicus Parry	32.244177	-116.723584	MEX	4901377423	HUMAN_OBSERVATION	478	222	BSk	Mediterranean Forests, Woodlands & Scrublands	12	California coastal sage and chaparral	1	60	61	60	24	6	1	3	5	8	13	36	47	12.6	12.6	12.7	14.5	16.4	19.6	22.9	23.6	22.2	18.9	15.4	12.8	18.8	19	18.9	21.3	22.9	27	30.6	31.2	29.5	18.9	15.4	12.8
652	Tetracoccus dioicus Parry	32.244244	-116.724604	MEX	4892118581	HUMAN_OBSERVATION	478	222	BSk	Mediterranean Forests, Woodlands & Scrublands	12	California coastal sage and chaparral	1	60	61	60	24	6	1	3	5	8	13	36	47	12.6	12.6	12.7	14.5	16.4	19.6	22.9	23.6	22.2	18.9	15.4	12.8	18.8	19	18.9	21.3	22.9	27	30.6	31.2	29.5	18.9	15.4	12.8
653	Tetracoccus dioicus Parry	32.244293	-116.724113	MEX	4891725665	HUMAN_OBSERVATION	478	222	BSk	Mediterranean Forests, Woodlands & Scrublands	12	California coastal sage and chaparral	1	60	61	60	24	6	1	3	5	8	13	36	47	12.6	12.6	12.7	14.5	16.4	19.6	22.9	23.6	22.2	18.9	15.4	12.8	18.8	19	18.9	21.3	22.9	27	30.6	31.2	29.5	18.9	15.4	12.8
654	Tetracoccus dioicus Parry	32.336425	-116.962498	MEX	3859683971	HUMAN_OBSERVATION	187	222	BSk	Mediterranean Forests, Woodlands & Scrublands	12	California coastal sage and chaparral	1	54	57	57	20	5	1	1	3	6	13	29	39	13.7	13.7	13.8	15.4	16.9	19.2	21.7	22.5	21.7	19.2	16.1	13.7	19.9	20	19.6	21.7	22.6	25.3	28	28.8	28.1	19.2	16.1	13.7
655	Tetracoccus dioicus Parry	32.336978	-116.961983	MEX	3860318172	HUMAN_OBSERVATION	187	222	BSk	Mediterranean Forests, Woodlands & Scrublands	12	California coastal sage and chaparral	1	54	57	57	20	5	1	1	3	6	13	29	39	13.7	13.7	13.8	15.4	16.9	19.2	21.7	22.5	21.7	19.2	16.1	13.7	19.9	20	19.6	21.7	22.6	25.3	28	28.8	28.1	19.2	16.1	13.7
656	Tetracoccus dioicus Parry	32.3385	-116.92457	MEX	3125135362	PRESERVED_SPECIMEN	651	312	Csb	Mediterranean Forests, Woodlands & Scrublands	12	California coastal sage and chaparral	1	77	74	77	34	9	2	4	6	9	16	46	59	12.5	12.2	12.1	13.7	15.5	18.4	21.5	22.2	21	18.3	15.1	12.7	18.4	18.2	17.8	20.2	21.6	25.2	28.5	29.1	27.9	18.3	15.1	12.7
657	Tetracoccus dioicus Parry	32.339179	-116.960693	MEX	3113270372	HUMAN_OBSERVATION	187	222	BSk	Mediterranean Forests, Woodlands & Scrublands	12	California coastal sage and chaparral	1	54	57	57	20	5	1	1	3	6	13	29	39	13.7	13.7	13.8	15.4	16.9	19.2	21.7	22.5	21.7	19.2	16.1	13.7	19.9	20	19.6	21.7	22.6	25.3	28	28.8	28.1	19.2	16.1	13.7
658	Tetracoccus dioicus Parry	32.342338	-116.961683	MEX	4875223831	HUMAN_OBSERVATION	172	222	BSk	Mediterranean Forests, Woodlands & Scrublands	12	California coastal sage and chaparral	1	54	56	56	20	5	1	1	3	5	13	28	38	13.7	13.8	13.9	15.5	17	19.3	21.8	22.6	21.7	19.2	16.2	13.7	20	20	19.7	21.8	22.7	25.4	28	28.8	28.2	19.2	16.2	13.7
659	Tetracoccus dioicus Parry	32.342375	-116.961668	MEX	4908442106	HUMAN_OBSERVATION	172	222	BSk	Mediterranean Forests, Woodlands & Scrublands	12	California coastal sage and chaparral	1	54	56	56	20	5	1	1	3	5	13	28	38	13.7	13.8	13.9	15.5	17	19.3	21.8	22.6	21.7	19.2	16.2	13.7	20	20	19.7	21.8	22.7	25.4	28	28.8	28.2	19.2	16.2	13.7
660	Tetracoccus dioicus Parry	32.358534	-116.938067	MEX	4006630536	HUMAN_OBSERVATION	241	222	BSk	Mediterranean Forests, Woodlands & Scrublands	12	California coastal sage and chaparral	1	56	58	57	21	5	1	1	3	6	13	31	41	13.5	13.5	13.6	15.2	16.8	19.2	21.9	22.6	21.7	19.1	16	13.5	19.6	19.7	19.5	21.6	22.6	25.5	28.4	29.1	28.3	19.1	16	13.5
661	Tetracoccus dioicus Parry	32.366667	-116.933333	MEX	2629909746	PRESERVED_SPECIMEN	330	222	BSk	Mediterranean Forests, Woodlands & Scrublands	12	California coastal sage and chaparral	1	61	62	61	24	6	1	2	4	7	13	34	45	13.2	13.2	13.3	15	16.6	19.2	22	22.7	21.7	19	15.8	13.2	19.3	19.4	19.2	21.5	22.6	25.7	28.8	29.5	28.5	19	15.8	13.2
662	Tetracoccus dioicus Parry	32.36667	-116.93333	MEX	3125257361	PRESERVED_SPECIMEN	330	222	BSk	Mediterranean Forests, Woodlands & Scrublands	12	California coastal sage and chaparral	1	61	62	61	24	6	1	2	4	7	13	34	45	13.2	13.2	13.3	15	16.6	19.2	22	22.7	21.7	19	15.8	13.2	19.3	19.4	19.2	21.5	22.6	25.7	28.8	29.5	28.5	19	15.8	13.2
663	Tetracoccus dioicus Parry	32.3667	-116.933000	MEX	2629841798	PRESERVED_SPECIMEN	330	222	BSk	Mediterranean Forests, Woodlands & Scrublands	12	California coastal sage and chaparral	1	61	62	61	24	6	1	2	4	7	13	34	45	13.2	13.2	13.3	15	16.6	19.2	22	22.7	21.7	19	15.8	13.2	19.3	19.4	19.2	21.5	22.6	25.7	28.8	29.5	28.5	19	15.8	13.2
664	Tetracoccus dioicus Parry	32.367233	-116.949775	MEX	3966353463	HUMAN_OBSERVATION	249	222	BSk	Mediterranean Forests, Woodlands & Scrublands	12	California coastal sage and chaparral	1	57	58	58	22	5	1	1	3	6	13	32	42	13.5	13.5	13.6	15.3	16.9	19.3	22	22.7	21.8	19.2	16	13.5	19.7	19.7	19.5	21.7	22.7	25.6	28.5	29.2	28.4	19.2	16	13.5
665	Tetracoccus dioicus Parry	32.368125	-116.949478	MEX	3858610273	HUMAN_OBSERVATION	249	222	BSk	Mediterranean Forests, Woodlands & Scrublands	12	California coastal sage and chaparral	1	57	58	58	22	5	1	1	3	6	13	32	42	13.5	13.5	13.6	15.3	16.9	19.3	22	22.7	21.8	19.2	16	13.5	19.7	19.7	19.5	21.7	22.7	25.6	28.5	29.2	28.4	19.2	16	13.5
666	Tetracoccus dioicus Parry	32.368153	-116.949478	MEX	3860733908	HUMAN_OBSERVATION	249	222	BSk	Mediterranean Forests, Woodlands & Scrublands	12	California coastal sage and chaparral	1	57	58	58	22	5	1	1	3	6	13	32	42	13.5	13.5	13.6	15.3	16.9	19.3	22	22.7	21.8	19.2	16	13.5	19.7	19.7	19.5	21.7	22.7	25.6	28.5	29.2	28.4	19.2	16	13.5
667	Tetracoccus dioicus Parry	32.370003	-116.944922	MEX	3860167267	HUMAN_OBSERVATION	249	222	BSk	Mediterranean Forests, Woodlands & Scrublands	12	California coastal sage and chaparral	1	57	58	58	22	5	1	1	3	6	13	32	42	13.5	13.5	13.6	15.3	16.9	19.3	22	22.7	21.8	19.2	16	13.5	19.7	19.7	19.5	21.7	22.7	25.6	28.5	29.2	28.4	19.2	16	13.5
668	Tetracoccus dioicus Parry	32.60161	-116.822876	USA	4945482356	HUMAN_OBSERVATION	805	312	Csb	Mediterranean Forests, Woodlands & Scrublands	12	California coastal sage and chaparral	1	88	83	90	40	12	2	6	9	12	17	56	68	11	11.2	11.3	13.4	15.6	19.2	22.5	23.1	21.4	18	14.2	11.2	17	17.4	17.4	20.3	22.5	26.7	30.3	30.7	29	18	14.2	11.2
669	Tetracoccus dioicus Parry	32.604038	-116.88257	USA	2611085564	HUMAN_OBSERVATION	413	222	BSk	Mediterranean Forests, Woodlands & Scrublands	12	California coastal sage and chaparral	1	72	68	70	30	8	2	2	5	8	13	42	52	12.6	13	13.2	15.2	17.1	20	22.9	23.5	22.4	19.4	15.6	12.9	18.9	19.4	19.3	22.1	23.7	27.1	30.4	31	29.6	19.4	15.6	12.9
670	Tetracoccus dioicus Parry	32.6048	-116.6131	USA	2382628754	PRESERVED_SPECIMEN	728	311	Csa	Mediterranean Forests, Woodlands & Scrublands	12	California coastal sage and chaparral	1	72	68	71	31	9	2	6	10	11	15	46	58	10.6	11.1	11.7	13.9	16.4	20.4	24	24.4	22.4	18.3	13.8	10.9	17.1	17.8	18.3	21.5	24.1	28.9	32.7	33	30.9	18.3	13.8	10.9
671	Tetracoccus dioicus Parry	32.607986	-116.964538	USA	4054961634	HUMAN_OBSERVATION	136	222	BSk	Mediterranean Forests, Woodlands & Scrublands	12	California coastal sage and chaparral	1	55	55	59	21	5	2	1	3	6	11	30	37	13.4	14	14.5	16.2	17.7	19.9	22.2	23	22.2	19.6	16.1	13.5	20	20.5	20.4	22.7	23.5	25.9	28.5	29.3	28.6	19.6	16.1	13.5
672	Tetracoccus dioicus Parry	32.609521	-116.857146	USA	2294566931	HUMAN_OBSERVATION	588	311	Csa	Mediterranean Forests, Woodlands & Scrublands	12	California coastal sage and chaparral	1	82	77	81	38	10	2	4	6	10	15	50	61	12	12.3	12.5	14.5	16.6	19.8	22.9	23.5	22	18.9	15	12.2	18.2	18.7	18.6	21.5	23.3	27.1	30.6	31.1	29.5	18.9	15	12.2
673	Tetracoccus dioicus Parry	32.609847	-116.988383	USA	3456002969	HUMAN_OBSERVATION	136	222	BSk	Mediterranean Forests, Woodlands & Scrublands	12	California coastal sage and chaparral	1	56	56	60	22	5	2	1	3	6	11	31	37	13.5	14.1	14.6	16.3	17.7	19.8	22	22.8	22	19.5	16	13.6	19.9	20.5	20.5	22.5	23.2	25.4	27.9	28.7	28.1	19.5	16	13.6
674	Tetracoccus dioicus Parry	32.61756	-116.18974	USA	3125208049	PRESERVED_SPECIMEN	862	222	BSk	Mediterranean Forests, Woodlands & Scrublands	12	California coastal sage and chaparral	1	45	38	41	18	5	2	10	15	12	12	26	35	8.5	10.1	11.4	14.2	17.5	22.2	26.2	26.1	23	17.9	12.3	9	15.1	17	18.5	22.3	26	31.2	35	34.6	31.7	17.9	12.3	9
675	Tetracoccus dioicus Parry	32.618248	-116.980489	USA	4923752640	HUMAN_OBSERVATION	164	222	BSk	Mediterranean Forests, Woodlands & Scrublands	12	California coastal sage and chaparral	1	57	57	61	23	5	2	1	3	6	11	32	39	13.4	14	14.5	16.2	17.7	19.8	22.1	22.9	22.1	19.5	16	13.6	19.8	20.4	20.4	22.5	23.2	25.6	28.2	28.9	28.2	19.5	16	13.6
676	Tetracoccus dioicus Parry	32.630146	-116.890963	USA	4606835572	HUMAN_OBSERVATION	183	222	BSk	Mediterranean Forests, Woodlands & Scrublands	12	California coastal sage and chaparral	1	57	56	56	22	5	2	1	4	6	10	31	39	13.3	13.8	14.1	16.1	17.8	20.3	22.9	23.7	22.8	20.1	16.4	13.5	19.9	20.4	20.2	22.9	24.1	27.1	30.2	30.9	30	20.1	16.4	13.5
677	Tetracoccus dioicus Parry	32.632639	-116.806594	USA	4063024092	HUMAN_OBSERVATION	402	222	BSk	Mediterranean Forests, Woodlands & Scrublands	12	California coastal sage and chaparral	1	70	66	67	29	8	2	3	5	8	12	41	51	12.4	12.9	13.2	15.3	17.4	20.4	23.5	24.1	22.8	19.6	15.5	12.6	19	19.6	19.6	22.7	24.5	28.3	31.8	32.4	30.9	19.6	15.5	12.6
678	Tetracoccus dioicus Parry	32.635078	-116.933532	USA	2579255745	HUMAN_OBSERVATION	172	222	BSk	Mediterranean Forests, Woodlands & Scrublands	12	California coastal sage and chaparral	1	58	57	60	21	5	2	1	3	6	11	32	39	13.2	13.9	14.3	16.2	17.7	20	22.4	23.2	22.3	19.7	16	13.5	19.8	20.4	20.4	22.7	23.6	26.1	29	29.8	28.9	19.7	16	13.5
679	Tetracoccus dioicus Parry	32.638008	-116.986647	USA	4872036538	HUMAN_OBSERVATION	148	222	BSk	Mediterranean Forests, Woodlands & Scrublands	12	California coastal sage and chaparral	1	57	57	61	21	5	2	1	3	6	11	31	38	13.4	14.1	14.6	16.3	17.7	19.8	22	22.8	22.1	19.5	16	13.6	19.7	20.4	20.4	22.4	23.1	25.4	28	28.7	28.1	19.5	16	13.6
680	Tetracoccus dioicus Parry	32.638984	-116.831629	USA	1841243118	HUMAN_OBSERVATION	336	222	BSk	Mediterranean Forests, Woodlands & Scrublands	12	California coastal sage and chaparral	1	66	63	63	27	7	2	2	4	7	11	38	47	12.6	13.2	13.4	15.6	17.5	20.4	23.3	24	22.9	19.8	15.7	12.8	19.4	20	19.9	22.9	24.5	28.1	31.6	32.2	30.8	19.8	15.7	12.8
681	Tetracoccus dioicus Parry	32.641742	-116.964522	USA	4438891315	HUMAN_OBSERVATION	193	222	BSk	Mediterranean Forests, Woodlands & Scrublands	12	California coastal sage and chaparral	1	60	59	63	23	6	2	1	3	6	11	33	41	13.2	13.9	14.3	16.1	17.6	19.8	22.2	23	22.2	19.6	15.9	13.4	19.6	20.3	20.3	22.5	23.3	25.8	28.7	29.4	28.6	19.6	15.9	13.4
682	Tetracoccus dioicus Parry	32.643033	-116.827724	USA	1883919354	HUMAN_OBSERVATION	355	222	BSk	Mediterranean Forests, Woodlands & Scrublands	12	California coastal sage and chaparral	1	68	65	66	28	8	2	2	5	8	12	39	48	12.5	13.1	13.4	15.5	17.5	20.4	23.4	24.1	22.9	19.8	15.7	12.8	19.4	20	19.8	22.9	24.6	28.2	31.7	32.3	30.9	19.8	15.7	12.8
683	Tetracoccus dioicus Parry	32.643118	-116.967333	USA	4923742426	HUMAN_OBSERVATION	166	222	BSk	Mediterranean Forests, Woodlands & Scrublands	12	California coastal sage and chaparral	1	58	58	61	22	5	2	1	3	6	11	32	39	13.3	14	14.4	16.2	17.6	19.8	22.1	23	22.2	19.6	16	13.5	19.7	20.3	20.3	22.5	23.2	25.6	28.4	29.2	28.4	19.6	16	13.5
684	Tetracoccus dioicus Parry	32.644658	-116.968564	USA	3112393795	HUMAN_OBSERVATION	166	222	BSk	Mediterranean Forests, Woodlands & Scrublands	12	California coastal sage and chaparral	1	58	58	61	22	5	2	1	3	6	11	32	39	13.3	14	14.4	16.2	17.6	19.8	22.1	23	22.2	19.6	16	13.5	19.7	20.3	20.3	22.5	23.2	25.6	28.4	29.2	28.4	19.6	16	13.5
685	Tetracoccus dioicus Parry	32.649495	-116.819903	USA	4414152571	HUMAN_OBSERVATION	375	222	BSk	Mediterranean Forests, Woodlands & Scrublands	12	California coastal sage and chaparral	1	69	66	67	29	8	2	2	5	8	12	40	50	12.5	13.1	13.3	15.5	17.5	20.4	23.4	24.1	22.9	19.8	15.7	12.8	19.3	19.9	19.8	22.9	24.6	28.3	31.8	32.4	31	19.8	15.7	12.8
686	Tetracoccus dioicus Parry	32.649731	-116.863122	USA	4863462742	HUMAN_OBSERVATION	240	222	BSk	Mediterranean Forests, Woodlands & Scrublands	12	California coastal sage and chaparral	1	60	59	59	24	6	2	2	4	7	11	33	42	12.9	13.5	13.8	15.9	17.7	20.3	23.1	23.9	22.9	20	16	13.1	19.7	20.3	20.2	23	24.4	27.7	31	31.7	30.6	20	16	13.1
687	Tetracoccus dioicus Parry	32.654071	-116.876516	USA	4091494254	HUMAN_OBSERVATION	323	222	BSk	Mediterranean Forests, Woodlands & Scrublands	12	California coastal sage and chaparral	1	67	65	66	28	7	2	2	4	7	12	38	47	12.9	13.4	13.6	15.7	17.5	20.2	23.1	23.8	22.8	19.9	16	13.2	19.6	20.1	19.9	22.8	24.2	27.6	30.9	31.6	30.5	19.9	16	13.2
688	Tetracoccus dioicus Parry	32.654425	-116.98496	USA	4121149012	HUMAN_OBSERVATION	160	222	BSk	Mediterranean Forests, Woodlands & Scrublands	12	California coastal sage and chaparral	1	58	57	61	22	6	2	1	3	6	11	33	39	13.3	14	14.5	16.2	17.6	19.7	22.1	22.9	22.1	19.5	16	13.5	19.6	20.3	20.3	22.4	23.1	25.4	28.1	28.9	28.3	19.5	16	13.5
689	Tetracoccus dioicus Parry	32.657533	-116.82011	USA	4902024142	HUMAN_OBSERVATION	348	222	BSk	Mediterranean Forests, Woodlands & Scrublands	12	California coastal sage and chaparral	1	67	64	64	29	8	2	2	5	8	12	38	48	12.6	13.1	13.4	15.6	17.6	20.5	23.5	24.2	23	19.9	15.8	12.8	19.4	20	19.9	23	24.7	28.3	31.9	32.5	31.1	19.9	15.8	12.8
690	Tetracoccus dioicus Parry	32.659637	-116.935101	USA	1500333231	HUMAN_OBSERVATION	196	222	BSk	Mediterranean Forests, Woodlands & Scrublands	12	California coastal sage and chaparral	1	60	59	63	24	6	2	1	3	6	11	33	41	13.2	13.7	14.1	15.9	17.5	19.8	22.3	23.2	22.4	19.7	16	13.4	19.6	20.1	20.1	22.5	23.4	26.1	29.2	29.9	29.1	19.7	16	13.4
691	Tetracoccus dioicus Parry	32.661063	-116.900887	USA	4519142406	HUMAN_OBSERVATION	447	222	BSk	Mediterranean Forests, Woodlands & Scrublands	12	California coastal sage and chaparral	1	77	73	77	33	9	2	3	5	8	14	45	55	12.7	13.1	13.2	15.2	17.1	20	22.9	23.6	22.4	19.6	15.7	13	19.2	19.6	19.4	22.3	23.8	27.2	30.6	31.2	30	19.6	15.7	13
692	Tetracoccus dioicus Parry	32.662107	-116.929159	USA	3112813809	HUMAN_OBSERVATION	182	222	BSk	Mediterranean Forests, Woodlands & Scrublands	12	California coastal sage and chaparral	1	59	58	62	23	6	2	1	3	6	11	32	40	13.2	13.8	14.1	16	17.6	19.9	22.4	23.3	22.5	19.8	16.1	13.4	19.7	20.2	20.1	22.6	23.6	26.3	29.4	30.2	29.3	19.8	16.1	13.4
693	Tetracoccus dioicus Parry	32.664852	-116.830947	USA	4863463445	HUMAN_OBSERVATION	281	222	BSk	Mediterranean Forests, Woodlands & Scrublands	12	California coastal sage and chaparral	1	63	61	61	26	7	2	2	4	7	11	35	44	12.7	13.3	13.6	15.8	17.7	20.5	23.4	24.2	23.1	20.1	15.9	12.9	19.7	20.3	20.2	23.2	24.8	28.3	31.8	32.6	31.3	20.1	15.9	12.9
694	Tetracoccus dioicus Parry	32.665498	-116.935808	USA	1883919324	HUMAN_OBSERVATION	196	222	BSk	Mediterranean Forests, Woodlands & Scrublands	12	California coastal sage and chaparral	1	60	59	63	24	6	2	1	3	6	11	33	41	13.2	13.7	14.1	15.9	17.5	19.8	22.3	23.2	22.4	19.7	16	13.4	19.6	20.1	20.1	22.5	23.4	26.1	29.2	29.9	29.1	19.7	16	13.4
695	Tetracoccus dioicus Parry	32.678182	-116.865681	USA	3773453406	HUMAN_OBSERVATION	239	222	BSk	Mediterranean Forests, Woodlands & Scrublands	12	California coastal sage and chaparral	1	61	59	60	24	6	2	2	4	7	11	34	42	12.8	13.5	13.8	15.9	17.7	20.4	23.2	24	23	20.1	15.9	13	19.8	20.5	20.3	23.2	24.7	28	31.4	32.2	31.1	20.1	15.9	13
696	Tetracoccus dioicus Parry	32.680095	-116.991954	USA	4062605898	HUMAN_OBSERVATION	65	222	BSk	Mediterranean Forests, Woodlands & Scrublands	12	California coastal sage and chaparral	1	53	52	58	20	5	2	1	3	5	10	29	35	13.4	14.2	14.8	16.5	17.9	19.9	22.2	23	22.4	19.8	16.2	13.5	19.9	20.5	20.6	22.6	23.2	25.4	28	28.9	28.4	19.8	16.2	13.5
697	Tetracoccus dioicus Parry	32.680709	-116.80983	USA	3773336497	HUMAN_OBSERVATION	342	222	BSk	Mediterranean Forests, Woodlands & Scrublands	12	California coastal sage and chaparral	1	67	65	65	29	8	2	2	5	8	12	39	48	12.6	13.2	13.5	15.7	17.6	20.6	23.6	24.4	23.2	20.1	15.9	12.9	19.6	20.2	20	23.1	24.8	28.5	32.1	32.8	31.4	20.1	15.9	12.9
698	Tetracoccus dioicus Parry	32.687512	-116.853332	USA	3455451298	HUMAN_OBSERVATION	257	222	BSk	Mediterranean Forests, Woodlands & Scrublands	12	California coastal sage and chaparral	1	62	60	61	26	6	2	2	4	7	11	35	43	12.7	13.4	13.7	15.8	17.7	20.4	23.3	24.1	23	20	15.8	12.9	19.6	20.4	20.2	23.1	24.6	28	31.5	32.3	31	20	15.8	12.9
699	Tetracoccus dioicus Parry	32.688767	-116.897915	USA	1586924959	HUMAN_OBSERVATION	368	222	BSk	Mediterranean Forests, Woodlands & Scrublands	12	California coastal sage and chaparral	1	72	68	70	30	8	2	2	4	8	12	41	51	12.7	13.2	13.4	15.5	17.3	20	22.9	23.6	22.6	19.7	15.7	13	19.3	19.8	19.7	22.6	24	27.3	30.8	31.4	30.2	19.7	15.7	13
700	Tetracoccus dioicus Parry	32.690135	-116.856088	USA	4946003038	HUMAN_OBSERVATION	257	222	BSk	Mediterranean Forests, Woodlands & Scrublands	12	California coastal sage and chaparral	1	62	60	61	26	6	2	2	4	7	11	35	43	12.7	13.4	13.7	15.8	17.7	20.4	23.3	24.1	23	20	15.8	12.9	19.6	20.4	20.2	23.1	24.6	28	31.5	32.3	31	20	15.8	12.9
701	Tetracoccus dioicus Parry	32.693179	-116.878744	USA	4863416050	HUMAN_OBSERVATION	350	222	BSk	Mediterranean Forests, Woodlands & Scrublands	12	California coastal sage and chaparral	1	70	67	69	29	8	2	2	4	8	12	41	50	12.6	13.2	13.5	15.5	17.4	20.1	23	23.7	22.6	19.7	15.6	12.9	19.2	19.9	19.8	22.7	24.1	27.5	31	31.6	30.4	19.7	15.6	12.9
702	Tetracoccus dioicus Parry	32.696918	-116.824424	USA	3456566686	HUMAN_OBSERVATION	348	222	BSk	Mediterranean Forests, Woodlands & Scrublands	12	California coastal sage and chaparral	1	69	66	66	29	8	2	2	5	8	12	39	48	12.6	13.1	13.4	15.5	17.4	20.4	23.4	24.2	23	19.9	15.7	12.8	19.4	19.9	19.9	22.8	24.4	28.1	31.8	32.4	31	19.9	15.7	12.8
703	Tetracoccus dioicus Parry	32.697248	-116.904903	USA	4607249035	HUMAN_OBSERVATION	275	222	BSk	Mediterranean Forests, Woodlands & Scrublands	12	California coastal sage and chaparral	1	65	63	66	27	7	2	2	4	7	11	37	45	12.8	13.5	13.7	15.7	17.4	20	22.7	23.5	22.6	19.8	15.8	13.1	19.4	20	20	22.7	23.9	27	30.4	31.1	30	19.8	15.8	13.1
704	Tetracoccus dioicus Parry	32.699511	-116.929678	USA	4519065323	HUMAN_OBSERVATION	589	311	Csa	Mediterranean Forests, Woodlands & Scrublands	12	California coastal sage and chaparral	1	86	80	86	38	11	2	3	6	10	15	52	63	12.1	12.5	12.6	14.6	16.5	19.5	22.5	23.2	21.9	18.9	15.1	12.5	18.4	18.9	18.8	21.7	23.2	26.6	30.1	30.7	29.3	18.9	15.1	12.5
705	Tetracoccus dioicus Parry	32.699794	-116.955527	USA	3112905714	HUMAN_OBSERVATION	252	222	BSk	Mediterranean Forests, Woodlands & Scrublands	12	California coastal sage and chaparral	1	65	62	66	26	7	2	2	4	7	12	37	45	13	13.6	14	15.9	17.4	19.8	22.4	23.2	22.3	19.7	15.9	13.3	19.4	20	20.1	22.5	23.5	26.2	29.4	30.2	29.2	19.7	15.9	13.3
706	Tetracoccus dioicus Parry	32.700669	-116.846972	USA	4054742608	HUMAN_OBSERVATION	353	222	BSk	Mediterranean Forests, Woodlands & Scrublands	12	California coastal sage and chaparral	1	70	66	67	30	8	2	2	4	8	12	40	49	12.5	13.1	13.4	15.5	17.4	20.2	23.2	24	22.8	19.7	15.5	12.7	19.3	19.9	19.9	22.8	24.3	27.8	31.4	32.1	30.7	19.7	15.5	12.7
707	Tetracoccus dioicus Parry	32.700854	-116.943126	USA	4872299253	HUMAN_OBSERVATION	361	222	BSk	Mediterranean Forests, Woodlands & Scrublands	12	California coastal sage and chaparral	1	73	69	72	31	9	2	2	4	8	13	42	51	12.7	13.3	13.6	15.5	17.2	19.8	22.5	23.3	22.3	19.5	15.6	13	19.1	19.8	19.8	22.4	23.5	26.5	29.9	30.6	29.4	19.5	15.6	13
708	Tetracoccus dioicus Parry	32.702439	-116.893062	USA	3456346694	HUMAN_OBSERVATION	298	222	BSk	Mediterranean Forests, Woodlands & Scrublands	12	California coastal sage and chaparral	1	67	64	66	28	7	2	2	4	7	12	38	47	12.7	13.4	13.7	15.7	17.4	20	22.8	23.5	22.5	19.7	15.6	12.9	19.2	20	19.9	22.6	23.9	27	30.5	31.2	30	19.7	15.6	12.9
709	Tetracoccus dioicus Parry	32.703116	-116.914607	USA	4863412310	HUMAN_OBSERVATION	307	222	BSk	Mediterranean Forests, Woodlands & Scrublands	12	California coastal sage and chaparral	1	68	65	68	28	8	2	2	4	7	12	39	48	12.7	13.4	13.7	15.6	17.3	19.9	22.7	23.4	22.4	19.6	15.6	13	19.2	19.9	19.9	22.6	23.8	26.8	30.3	30.9	29.7	19.6	15.6	13
710	Tetracoccus dioicus Parry	32.704795	-116.9123	USA	3698170476	HUMAN_OBSERVATION	307	222	BSk	Mediterranean Forests, Woodlands & Scrublands	12	California coastal sage and chaparral	1	68	65	68	28	8	2	2	4	7	12	39	48	12.7	13.4	13.7	15.6	17.3	19.9	22.7	23.4	22.4	19.6	15.6	13	19.2	19.9	19.9	22.6	23.8	26.8	30.3	30.9	29.7	19.6	15.6	13
711	Tetracoccus dioicus Parry	32.705391	-116.825892	USA	2238827697	HUMAN_OBSERVATION	486	311	Csa	Mediterranean Forests, Woodlands & Scrublands	12	California coastal sage and chaparral	1	79	75	76	35	10	2	3	5	9	13	47	58	12.3	12.7	13	15.1	17.1	20.1	23.3	24	22.6	19.4	15.2	12.5	18.9	19.4	19.3	22.3	24	27.8	31.5	32	30.5	19.4	15.2	12.5
712	Tetracoccus dioicus Parry	32.70735	-116.981145	USA	3112860789	HUMAN_OBSERVATION	76	222	BSk	Mediterranean Forests, Woodlands & Scrublands	12	California coastal sage and chaparral	1	54	53	57	21	5	2	1	3	6	10	30	36	13.5	14.3	14.9	16.7	18.1	20.2	22.5	23.3	22.6	20	16.4	13.7	20	20.7	20.8	22.9	23.7	25.9	28.7	29.5	28.9	20	16.4	13.7
713	Tetracoccus dioicus Parry	32.708478	-116.931829	USA	2238821096	HUMAN_OBSERVATION	335	222	BSk	Mediterranean Forests, Woodlands & Scrublands	12	California coastal sage and chaparral	1	71	67	69	29	8	2	2	4	8	12	41	50	12.6	13.3	13.6	15.6	17.3	19.8	22.6	23.4	22.3	19.5	15.5	12.9	19.1	19.8	19.9	22.5	23.7	26.7	30.1	30.8	29.5	19.5	15.5	12.9
714	Tetracoccus dioicus Parry	32.71175	-116.75089	USA	2430037402	PRESERVED_SPECIMEN	716	311	Csa	Mediterranean Forests, Woodlands & Scrublands	12	California coastal sage and chaparral	1	84	79	83	39	11	2	5	9	11	15	53	64	11.1	11.4	11.7	13.7	15.9	19.4	22.9	23.5	21.8	18.2	14.1	11.2	17.2	17.7	17.8	20.8	22.7	26.9	30.8	31.3	29.4	18.2	14.1	11.2
715	Tetracoccus dioicus Parry	32.71463	-116.76009	USA	2382628538	PRESERVED_SPECIMEN	726	311	Csa	Mediterranean Forests, Woodlands & Scrublands	12	California coastal sage and chaparral	1	85	80	82	39	11	2	5	9	11	16	53	65	11.1	11.4	11.6	13.7	15.8	19.4	22.9	23.5	21.8	18.2	14.1	11.3	17.2	17.7	17.8	20.7	22.7	26.9	30.8	31.2	29.4	18.2	14.1	11.3
716	Tetracoccus dioicus Parry	32.716667	-116.866667	USA	2430504037	PRESERVED_SPECIMEN	318	222	BSk	Mediterranean Forests, Woodlands & Scrublands	12	California coastal sage and chaparral	1	68	65	66	28	8	2	2	4	8	12	39	48	12.5	13.2	13.6	15.6	17.3	19.9	22.9	23.6	22.5	19.6	15.4	12.7	19.1	19.8	19.8	22.6	23.9	27.1	30.8	31.4	30	19.6	15.4	12.7
717	Tetracoccus dioicus Parry	32.716983	-116.611748	USA	3457209228	HUMAN_OBSERVATION	896	311	Csa	Mediterranean Forests, Woodlands & Scrublands	12	California coastal sage and chaparral	1	80	75	81	34	11	2	8	13	13	17	52	63	9.3	9.9	10.6	12.7	15.3	19.5	23.3	23.7	21.4	17.2	12.8	9.6	15.6	16.4	17	20.1	22.7	27.6	31.7	32	29.7	17.2	12.8	9.6
718	Tetracoccus dioicus Parry	32.718815	-116.913654	USA	2901804334	HUMAN_OBSERVATION	243	222	BSk	Mediterranean Forests, Woodlands & Scrublands	12	California coastal sage and chaparral	1	64	61	62	25	7	2	2	4	7	11	36	44	12.7	13.5	13.9	15.8	17.5	19.9	22.6	23.4	22.4	19.6	15.5	12.9	19.2	20.1	20.1	22.7	23.8	26.7	30.1	30.8	29.6	19.6	15.5	12.9
719	Tetracoccus dioicus Parry	32.721247	-116.939706	USA	2251827536	HUMAN_OBSERVATION	208	222	BSk	Mediterranean Forests, Woodlands & Scrublands	12	California coastal sage and chaparral	1	62	60	61	24	6	2	1	4	7	11	35	42	12.8	13.7	14.1	16.1	17.6	20	22.6	23.4	22.5	19.7	15.7	13.1	19.4	20.2	20.3	22.8	23.8	26.5	29.8	30.5	29.5	19.7	15.7	13.1
720	Tetracoccus dioicus Parry	32.7278	-116.779000	USA	2382628380	PRESERVED_SPECIMEN	748	311	Csa	Mediterranean Forests, Woodlands & Scrublands	12	California coastal sage and chaparral	1	87	82	84	39	12	2	5	9	12	16	54	66	11.1	11.3	11.6	13.6	15.8	19.3	22.7	23.3	21.7	18.1	14.1	11.2	17.2	17.6	17.7	20.7	22.6	26.8	30.7	31.2	29.3	18.1	14.1	11.2
721	Tetracoccus dioicus Parry	32.72783	-116.77899	USA	3125209052	PRESERVED_SPECIMEN	748	311	Csa	Mediterranean Forests, Woodlands & Scrublands	12	California coastal sage and chaparral	1	87	82	84	39	12	2	5	9	12	16	54	66	11.1	11.3	11.6	13.6	15.8	19.3	22.7	23.3	21.7	18.1	14.1	11.2	17.2	17.6	17.7	20.7	22.6	26.8	30.7	31.2	29.3	18.1	14.1	11.2
722	Tetracoccus dioicus Parry	32.72785	-116.77899	USA	3125206040	PRESERVED_SPECIMEN	748	311	Csa	Mediterranean Forests, Woodlands & Scrublands	12	California coastal sage and chaparral	1	87	82	84	39	12	2	5	9	12	16	54	66	11.1	11.3	11.6	13.6	15.8	19.3	22.7	23.3	21.7	18.1	14.1	11.2	17.2	17.6	17.7	20.7	22.6	26.8	30.7	31.2	29.3	18.1	14.1	11.2
723	Tetracoccus dioicus Parry	32.729256	-116.917579	USA	3112804790	HUMAN_OBSERVATION	166	222	BSk	Mediterranean Forests, Woodlands & Scrublands	12	California coastal sage and chaparral	1	59	57	58	23	6	2	1	3	6	11	33	40	12.9	13.8	14.3	16.2	17.8	20.1	22.7	23.5	22.6	19.8	15.7	13.1	19.4	20.3	20.5	23	23.9	26.7	29.9	30.7	29.6	19.8	15.7	13.1
724	Tetracoccus dioicus Parry	32.729487	-116.913786	USA	3112755778	HUMAN_OBSERVATION	186	222	BSk	Mediterranean Forests, Woodlands & Scrublands	12	California coastal sage and chaparral	1	60	57	58	23	6	2	1	4	7	11	34	41	12.8	13.7	14.2	16.1	17.7	20.1	22.7	23.5	22.6	19.8	15.7	13	19.3	20.3	20.4	22.9	23.9	26.7	30.1	30.8	29.7	19.8	15.7	13
725	Tetracoccus dioicus Parry	32.731408	-116.754192	USA	4854795945	HUMAN_OBSERVATION	801	311	Csa	Mediterranean Forests, Woodlands & Scrublands	12	California coastal sage and chaparral	1	87	82	86	38	12	2	6	10	12	17	55	67	10.6	10.9	11.2	13.2	15.4	19.1	22.6	23.2	21.4	17.7	13.7	10.8	16.7	17.2	17.3	20.2	22.3	26.6	30.5	31	29.1	17.7	13.7	10.8
726	Tetracoccus dioicus Parry	32.732304	-116.993001	USA	4872065441	HUMAN_OBSERVATION	231	222	BSk	Mediterranean Forests, Woodlands & Scrublands	12	California coastal sage and chaparral	1	65	63	68	29	7	2	2	4	7	12	38	44	13.5	14.1	14.6	16.4	18	20.2	22.7	23.5	22.7	20	16.3	13.8	20.1	20.7	20.8	23.1	24	26.5	29.6	30.3	29.4	20	16.3	13.8
727	Tetracoccus dioicus Parry	32.736141	-116.990937	USA	4091538258	HUMAN_OBSERVATION	204	222	BSk	Mediterranean Forests, Woodlands & Scrublands	12	California coastal sage and chaparral	1	64	61	64	27	7	2	1	3	7	12	37	43	13.5	14.2	14.6	16.5	18	20.3	22.7	23.6	22.7	20.1	16.3	13.7	20	20.7	20.8	23.1	24	26.6	29.6	30.3	29.4	20.1	16.3	13.7
728	Tetracoccus dioicus Parry	32.73667	-116.81222	USA	4012310331	PRESERVED_SPECIMEN	557	311	Csa	Mediterranean Forests, Woodlands & Scrublands	12	California coastal sage and chaparral	1	83	77	79	37	11	2	4	6	10	14	50	61	12	12.4	12.6	14.7	16.7	19.9	23.2	23.8	22.3	19	14.9	12.2	18.3	18.8	18.9	21.9	23.5	27.4	31.1	31.6	29.9	19	14.9	12.2
729	Tetracoccus dioicus Parry	32.73692	-116.87134	USA	3125207049	PRESERVED_SPECIMEN	368	222	BSk	Mediterranean Forests, Woodlands & Scrublands	12	California coastal sage and chaparral	1	73	68	70	30	9	2	2	5	8	12	42	51	12.4	13.1	13.5	15.5	17.3	20	23	23.7	22.5	19.5	15.3	12.7	18.9	19.7	19.8	22.6	23.9	27.3	30.9	31.5	30	19.5	15.3	12.7
730	Tetracoccus dioicus Parry	32.73746	-116.86624	USA	3125201043	PRESERVED_SPECIMEN	388	222	BSk	Mediterranean Forests, Woodlands & Scrublands	12	California coastal sage and chaparral	1	74	69	70	31	9	2	2	5	8	12	43	52	12.4	13.1	13.4	15.4	17.2	20	23	23.7	22.5	19.5	15.3	12.6	18.9	19.6	19.7	22.5	23.9	27.3	31	31.6	30.1	19.5	15.3	12.6
731	Tetracoccus dioicus Parry	32.737646	-116.933748	USA	3112419790	HUMAN_OBSERVATION	106	221	BSh	Mediterranean Forests, Woodlands & Scrublands	12	California coastal sage and chaparral	1	56	54	55	21	5	2	1	3	6	10	31	37	13.1	14.1	14.7	16.6	18.1	20.3	22.8	23.6	22.8	20	16	13.3	19.6	20.6	20.8	23.2	24.1	26.6	29.7	30.5	29.5	20	16	13.3
732	Tetracoccus dioicus Parry	32.740198	-116.942879	USA	4852124903	HUMAN_OBSERVATION	135	221	BSh	Mediterranean Forests, Woodlands & Scrublands	12	California coastal sage and chaparral	1	58	56	58	22	6	2	1	3	6	10	32	39	13.2	14.1	14.6	16.5	18.1	20.3	22.8	23.6	22.7	20	16	13.3	19.7	20.6	20.8	23.2	24.1	26.6	29.7	30.5	29.5	20	16	13.3
733	Tetracoccus dioicus Parry	32.740833	-116.862000	USA	3345630301	PRESERVED_SPECIMEN	388	222	BSk	Mediterranean Forests, Woodlands & Scrublands	12	California coastal sage and chaparral	1	74	69	70	31	9	2	2	5	8	12	43	52	12.4	13.1	13.4	15.4	17.2	20	23	23.7	22.5	19.5	15.3	12.6	18.9	19.6	19.7	22.5	23.9	27.3	31	31.6	30.1	19.5	15.3	12.6
734	Tetracoccus dioicus Parry	32.740934	-116.956302	USA	3759655115	HUMAN_OBSERVATION	170	222	BSk	Mediterranean Forests, Woodlands & Scrublands	12	California coastal sage and chaparral	1	61	58	60	23	6	2	1	3	6	11	34	41	13.2	14	14.5	16.4	18	20.3	22.8	23.6	22.7	20	16	13.4	19.7	20.6	20.7	23.1	24	26.7	29.8	30.5	29.5	20	16	13.4
735	Tetracoccus dioicus Parry	32.741467	-116.923965	USA	3468900789	HUMAN_OBSERVATION	131	221	BSh	Mediterranean Forests, Woodlands & Scrublands	12	California coastal sage and chaparral	1	57	55	57	22	5	2	1	3	6	10	32	38	13	13.9	14.5	16.4	18	20.3	22.8	23.6	22.7	20	15.9	13.2	19.5	20.5	20.7	23.1	24.1	26.8	30	30.7	29.7	20	15.9	13.2
736	Tetracoccus dioicus Parry	32.741527	-116.951805	USA	4535625097	HUMAN_OBSERVATION	170	222	BSk	Mediterranean Forests, Woodlands & Scrublands	12	California coastal sage and chaparral	1	61	58	60	23	6	2	1	3	6	11	34	41	13.2	14	14.5	16.4	18	20.3	22.8	23.6	22.7	20	16	13.4	19.7	20.6	20.7	23.1	24	26.7	29.8	30.5	29.5	20	16	13.4
737	Tetracoccus dioicus Parry	32.742633	-116.940714	USA	1841257697	HUMAN_OBSERVATION	112	221	BSh	Mediterranean Forests, Woodlands & Scrublands	12	California coastal sage and chaparral	1	56	55	57	22	5	2	1	3	6	10	32	37	13.1	14.1	14.7	16.6	18.2	20.4	22.9	23.7	22.9	20.1	16	13.3	19.7	20.6	20.9	23.3	24.2	26.8	29.9	30.7	29.7	20.1	16	13.3
738	Tetracoccus dioicus Parry	32.742842	-116.975326	USA	4116045774	HUMAN_OBSERVATION	153	222	BSk	Mediterranean Forests, Woodlands & Scrublands	12	California coastal sage and chaparral	1	60	58	60	26	6	2	1	3	7	11	35	40	13.5	14.3	14.8	16.6	18.2	20.4	22.8	23.6	22.8	20.1	16.3	13.7	20	20.7	20.9	23.2	24	26.5	29.5	30.3	29.4	20.1	16.3	13.7
739	Tetracoccus dioicus Parry	32.74713	-116.86188	USA	2382640453	PRESERVED_SPECIMEN	499	311	Csa	Mediterranean Forests, Woodlands & Scrublands	12	California coastal sage and chaparral	1	81	75	77	34	10	2	3	5	9	14	48	59	12.1	12.7	13	15.1	17	19.9	23	23.7	22.3	19.2	15	12.4	18.5	19.2	19.3	22.3	23.8	27.3	31	31.4	29.9	19.2	15	12.4
740	Tetracoccus dioicus Parry	32.747655	-116.94325	USA	3772922024	HUMAN_OBSERVATION	156	222	BSk	Mediterranean Forests, Woodlands & Scrublands	12	California coastal sage and chaparral	1	60	57	59	24	6	2	1	3	6	10	34	40	13.1	14.1	14.6	16.5	18.1	20.4	22.8	23.7	22.8	20.1	16	13.4	19.7	20.6	20.8	23.3	24.2	26.8	29.9	30.7	29.6	20.1	16	13.4
741	Tetracoccus dioicus Parry	32.74917	-116.8	USA	2422414731	PRESERVED_SPECIMEN	615	311	Csa	Mediterranean Forests, Woodlands & Scrublands	12	California coastal sage and chaparral	1	84	78	79	37	11	2	4	7	10	15	51	63	11.7	12.1	12.4	14.5	16.5	19.8	23.2	23.7	22.2	18.8	14.6	11.9	17.9	18.5	18.5	21.6	23.4	27.4	31.1	31.5	29.8	18.8	14.6	11.9
742	Tetracoccus dioicus Parry	32.749194	-116.8	USA	2430212822	PRESERVED_SPECIMEN	615	311	Csa	Mediterranean Forests, Woodlands & Scrublands	12	California coastal sage and chaparral	1	84	78	79	37	11	2	4	7	10	15	51	63	11.7	12.1	12.4	14.5	16.5	19.8	23.2	23.7	22.2	18.8	14.6	11.9	17.9	18.5	18.5	21.6	23.4	27.4	31.1	31.5	29.8	18.8	14.6	11.9
743	Tetracoccus dioicus Parry	32.74989	-116.8705	USA	2422479395	PRESERVED_SPECIMEN	357	222	BSk	Mediterranean Forests, Woodlands & Scrublands	12	California coastal sage and chaparral	1	72	67	68	29	9	2	2	4	8	12	41	50	12.4	13.2	13.5	15.6	17.3	20.1	23	23.7	22.6	19.6	15.3	12.7	19	19.8	19.9	22.7	24	27.3	31	31.6	30.1	19.6	15.3	12.7
744	Tetracoccus dioicus Parry	32.7499	-116.87047	USA	3125073004	PRESERVED_SPECIMEN	357	222	BSk	Mediterranean Forests, Woodlands & Scrublands	12	California coastal sage and chaparral	1	72	67	68	29	9	2	2	4	8	12	41	50	12.4	13.2	13.5	15.6	17.3	20.1	23	23.7	22.6	19.6	15.3	12.7	19	19.8	19.9	22.7	24	27.3	31	31.6	30.1	19.6	15.3	12.7
745	Tetracoccus dioicus Parry	32.75	-116.86667	USA	3125209053	PRESERVED_SPECIMEN	357	222	BSk	Mediterranean Forests, Woodlands & Scrublands	12	California coastal sage and chaparral	1	72	67	68	29	9	2	2	4	8	12	41	50	12.4	13.2	13.5	15.6	17.3	20.1	23	23.7	22.6	19.6	15.3	12.7	19	19.8	19.9	22.7	24	27.3	31	31.6	30.1	19.6	15.3	12.7
746	Tetracoccus dioicus Parry	32.750357	-116.859684	USA	3759540013	HUMAN_OBSERVATION	562	311	Csa	Mediterranean Forests, Woodlands & Scrublands	12	California coastal sage and chaparral	1	85	78	80	37	11	2	3	6	10	14	51	62	12	12.5	12.8	14.9	16.8	19.9	23	23.6	22.2	19	14.8	12.2	18.3	19	19.1	22.1	23.7	27.3	30.9	31.4	29.7	19	14.8	12.2
747	Tetracoccus dioicus Parry	32.75083	-116.86667	USA	4856894320	PRESERVED_SPECIMEN	393	222	BSk	Mediterranean Forests, Woodlands & Scrublands	12	California coastal sage and chaparral	1	75	69	71	31	9	2	2	5	8	12	43	53	12.3	13.1	13.4	15.5	17.3	20.1	23.1	23.8	22.5	19.5	15.2	12.7	18.9	19.7	19.8	22.7	24.1	27.4	31.1	31.6	30.1	19.5	15.2	12.7
748	Tetracoccus dioicus Parry	32.752031	-116.990065	USA	4522606604	HUMAN_OBSERVATION	168	222	BSk	Mediterranean Forests, Woodlands & Scrublands	12	California coastal sage and chaparral	1	62	59	62	26	6	2	1	3	7	11	35	41	13.6	14.3	14.8	16.6	18.2	20.4	22.8	23.6	22.8	20.1	16.3	13.7	20	20.7	20.9	23.2	24	26.5	29.5	30.3	29.3	20.1	16.3	13.7
749	Tetracoccus dioicus Parry	32.753000	-116.86028	USA	2382628153	PRESERVED_SPECIMEN	562	311	Csa	Mediterranean Forests, Woodlands & Scrublands	12	California coastal sage and chaparral	1	85	78	80	37	11	2	3	6	10	14	51	62	12	12.5	12.8	14.9	16.8	19.9	23	23.6	22.2	19	14.8	12.2	18.3	19	19.1	22.1	23.7	27.3	30.9	31.4	29.7	19	14.8	12.2
750	Tetracoccus dioicus Parry	32.75328	-116.903324	USA	1453551212	HUMAN_OBSERVATION	126	221	BSh	Mediterranean Forests, Woodlands & Scrublands	12	California coastal sage and chaparral	1	57	55	54	22	5	2	1	3	6	10	32	38	13	14	14.5	16.5	18.1	20.4	23	23.8	22.9	20.1	15.9	13.2	19.6	20.6	20.8	23.4	24.4	27.2	30.4	31.2	30	20.1	15.9	13.2
751	Tetracoccus dioicus Parry	32.7537	-116.8603	USA	2430472744	PRESERVED_SPECIMEN	562	311	Csa	Mediterranean Forests, Woodlands & Scrublands	12	California coastal sage and chaparral	1	85	78	80	37	11	2	3	6	10	14	51	62	12	12.5	12.8	14.9	16.8	19.9	23	23.6	22.2	19	14.8	12.2	18.3	19	19.1	22.1	23.7	27.3	30.9	31.4	29.7	19	14.8	12.2
752	Tetracoccus dioicus Parry	32.75375	-116.86033	USA	2422426836	PRESERVED_SPECIMEN	562	311	Csa	Mediterranean Forests, Woodlands & Scrublands	12	California coastal sage and chaparral	1	85	78	80	37	11	2	3	6	10	14	51	62	12	12.5	12.8	14.9	16.8	19.9	23	23.6	22.2	19	14.8	12.2	18.3	19	19.1	22.1	23.7	27.3	30.9	31.4	29.7	19	14.8	12.2
753	Tetracoccus dioicus Parry	32.75375	-116.86034	USA	3125205045	PRESERVED_SPECIMEN	562	311	Csa	Mediterranean Forests, Woodlands & Scrublands	12	California coastal sage and chaparral	1	85	78	80	37	11	2	3	6	10	14	51	62	12	12.5	12.8	14.9	16.8	19.9	23	23.6	22.2	19	14.8	12.2	18.3	19	19.1	22.1	23.7	27.3	30.9	31.4	29.7	19	14.8	12.2
754	Tetracoccus dioicus Parry	32.755291	-116.972649	USA	4091466279	HUMAN_OBSERVATION	202	222	BSk	Mediterranean Forests, Woodlands & Scrublands	12	California coastal sage and chaparral	1	63	61	64	27	7	2	1	3	7	12	36	43	13.3	14.1	14.6	16.5	18.1	20.4	22.8	23.7	22.8	20.1	16.1	13.5	19.8	20.6	20.8	23.2	24.1	26.8	29.9	30.6	29.5	20.1	16.1	13.5
755	Tetracoccus dioicus Parry	32.75537	-116.85987	USA	3125141336	PRESERVED_SPECIMEN	562	311	Csa	Mediterranean Forests, Woodlands & Scrublands	12	California coastal sage and chaparral	1	85	78	80	37	11	2	3	6	10	14	51	62	12	12.5	12.8	14.9	16.8	19.9	23	23.6	22.2	19	14.8	12.2	18.3	19	19.1	22.1	23.7	27.3	30.9	31.4	29.7	19	14.8	12.2
756	Tetracoccus dioicus Parry	32.75742	-116.988788	USA	4516781785	HUMAN_OBSERVATION	168	222	BSk	Mediterranean Forests, Woodlands & Scrublands	12	California coastal sage and chaparral	1	62	59	62	26	6	2	1	3	7	11	35	41	13.6	14.3	14.8	16.6	18.2	20.4	22.8	23.6	22.8	20.1	16.3	13.7	20	20.7	20.9	23.2	24	26.5	29.5	30.3	29.3	20.1	16.3	13.7
757	Tetracoccus dioicus Parry	32.758139	-116.880846	USA	3112919750	HUMAN_OBSERVATION	302	222	BSk	Mediterranean Forests, Woodlands & Scrublands	12	California coastal sage and chaparral	1	68	64	65	28	8	2	2	4	8	11	39	47	12.5	13.4	13.8	15.8	17.6	20.2	23	23.8	22.7	19.8	15.5	12.8	19.2	20.1	20.2	23	24.2	27.4	31	31.7	30.2	19.8	15.5	12.8
758	Tetracoccus dioicus Parry	32.761211	-116.97351	USA	4054875613	HUMAN_OBSERVATION	249	222	BSk	Mediterranean Forests, Woodlands & Scrublands	12	California coastal sage and chaparral	1	67	64	65	28	8	2	2	4	7	12	39	46	13.2	14	14.5	16.4	18	20.4	22.9	23.7	22.7	20	16	13.5	19.7	20.5	20.7	23.2	24.2	26.9	30.1	30.8	29.6	20	16	13.5
759	Tetracoccus dioicus Parry	32.761723	-116.84374	USA	3773501269	HUMAN_OBSERVATION	224	222	BSk	Mediterranean Forests, Woodlands & Scrublands	12	California coastal sage and chaparral	1	62	58	57	24	7	2	2	4	7	10	34	42	12.5	13.4	13.8	15.9	17.5	20.1	23	23.8	22.8	19.9	15.6	12.8	19.2	20.1	20.1	22.9	24.1	27.3	31.1	31.8	30.4	19.9	15.6	12.8
760	Tetracoccus dioicus Parry	32.76444	-116.78444	USA	2382628339	PRESERVED_SPECIMEN	494	311	Csa	Mediterranean Forests, Woodlands & Scrublands	12	California coastal sage and chaparral	1	80	73	72	34	10	2	3	6	9	13	47	58	12	12.5	12.8	15	17	20.1	23.4	24	22.6	19.2	14.8	12.1	18.3	19	19.1	22.2	23.9	27.7	31.6	32	30.2	19.2	14.8	12.1
761	Tetracoccus dioicus Parry	32.76638	-116.954621	USA	3112771853	HUMAN_OBSERVATION	219	222	BSk	Mediterranean Forests, Woodlands & Scrublands	12	California coastal sage and chaparral	1	64	61	63	27	7	2	2	4	7	11	37	44	13.2	14	14.5	16.5	18.1	20.5	23	23.8	22.8	20.1	16	13.4	19.7	20.6	20.8	23.4	24.3	27.1	30.3	31	29.8	20.1	16	13.4
762	Tetracoccus dioicus Parry	32.767776	-116.86667	USA	4856808806	PRESERVED_SPECIMEN	268	222	BSk	Mediterranean Forests, Woodlands & Scrublands	12	California coastal sage and chaparral	1	66	61	62	26	7	2	2	4	7	11	37	45	12.6	13.5	13.9	16	17.7	20.3	23.1	23.9	22.8	19.9	15.6	12.9	19.3	20.2	20.3	23.2	24.4	27.6	31.2	31.9	30.4	19.9	15.6	12.9
763	Tetracoccus dioicus Parry	32.769405	-116.966098	USA	3330790225	HUMAN_OBSERVATION	236	222	BSk	Mediterranean Forests, Woodlands & Scrublands	12	California coastal sage and chaparral	1	66	63	64	28	7	2	2	4	7	11	38	45	13.2	14	14.5	16.5	18.1	20.5	23	23.8	22.9	20.1	16	13.4	19.7	20.6	20.8	23.4	24.4	27.1	30.4	31.1	29.8	20.1	16	13.4
764	Tetracoccus dioicus Parry	32.771157	-116.804255	USA	4852118210	HUMAN_OBSERVATION	326	222	BSk	Mediterranean Forests, Woodlands & Scrublands	12	California coastal sage and chaparral	1	68	63	61	27	8	2	2	5	8	11	38	48	12.3	13	13.4	15.5	17.4	20.2	23.4	24.2	22.9	19.8	15.4	12.6	18.9	19.7	19.8	22.8	24.3	27.8	31.8	32.4	30.7	19.8	15.4	12.6
765	Tetracoccus dioicus Parry	32.772054	-116.826382	USA	4091894222	HUMAN_OBSERVATION	241	221	BSh	Mediterranean Forests, Woodlands & Scrublands	12	California coastal sage and chaparral	1	63	59	57	24	7	2	2	4	7	10	35	43	12.5	13.3	13.7	15.8	17.5	20.2	23.1	24	22.9	20	15.5	12.8	19.2	20	20.1	23	24.3	27.6	31.5	32.2	30.6	20	15.5	12.8
766	Tetracoccus dioicus Parry	32.774071	-116.92638	USA	4599720579	HUMAN_OBSERVATION	178	222	BSk	Mediterranean Forests, Woodlands & Scrublands	12	California coastal sage and chaparral	1	61	58	60	26	6	2	1	3	7	11	35	41	13.1	14.1	14.7	16.7	18.3	20.7	23.2	24	23.1	20.3	16	13.3	19.7	20.8	21	23.7	24.7	27.5	30.7	31.4	30.2	20.3	16	13.3
767	Tetracoccus dioicus Parry	32.778196	-116.892382	USA	4063100958	HUMAN_OBSERVATION	238	222	BSk	Mediterranean Forests, Woodlands & Scrublands	12	California coastal sage and chaparral	1	65	61	62	27	7	2	2	4	7	11	37	44	12.8	13.8	14.2	16.3	18	20.5	23.2	24.1	23	20.1	15.8	13.1	19.5	20.5	20.7	23.6	24.7	27.8	31.3	32	30.5	20.1	15.8	13.1
768	Tetracoccus dioicus Parry	32.779167	-116.866667	USA	3332173301	PRESERVED_SPECIMEN	167	221	BSh	Mediterranean Forests, Woodlands & Scrublands	12	California coastal sage and chaparral	1	59	56	56	23	6	2	1	4	7	10	32	40	12.8	13.7	14.2	16.3	18	20.4	23.1	24	23	20.2	15.8	13.1	19.5	20.5	20.6	23.4	24.6	27.6	31.2	32	30.6	20.2	15.8	13.1
769	Tetracoccus dioicus Parry	32.77917	-116.86667	USA	3125200029	PRESERVED_SPECIMEN	167	221	BSh	Mediterranean Forests, Woodlands & Scrublands	12	California coastal sage and chaparral	1	59	56	56	23	6	2	1	4	7	10	32	40	12.8	13.7	14.2	16.3	18	20.4	23.1	24	23	20.2	15.8	13.1	19.5	20.5	20.6	23.4	24.6	27.6	31.2	32	30.6	20.2	15.8	13.1
770	Tetracoccus dioicus Parry	32.78	-116.89	USA	2575157724	PRESERVED_SPECIMEN	151	221	BSh	Mediterranean Forests, Woodlands & Scrublands	12	California coastal sage and chaparral	1	59	55	57	23	6	2	1	3	6	10	32	39	12.9	13.9	14.5	16.5	18.2	20.6	23.2	24.1	23.1	20.3	15.9	13.2	19.6	20.7	20.9	23.6	24.7	27.7	31.1	31.8	30.5	20.3	15.9	13.2
771	Tetracoccus dioicus Parry	32.78022	-116.87219	USA	2421768082	PRESERVED_SPECIMEN	167	221	BSh	Mediterranean Forests, Woodlands & Scrublands	12	California coastal sage and chaparral	1	59	56	56	23	6	2	1	4	7	10	32	40	12.8	13.7	14.2	16.3	18	20.4	23.1	24	23	20.2	15.8	13.1	19.5	20.5	20.6	23.4	24.6	27.6	31.2	32	30.6	20.2	15.8	13.1
772	Tetracoccus dioicus Parry	32.78037	-116.86184	USA	3125075004	PRESERVED_SPECIMEN	175	221	BSh	Mediterranean Forests, Woodlands & Scrublands	12	California coastal sage and chaparral	1	59	56	55	22	6	2	1	4	7	10	33	40	12.7	13.7	14.1	16.2	17.9	20.3	23.1	24	23	20.2	15.8	13	19.5	20.4	20.5	23.3	24.5	27.6	31.2	32	30.6	20.2	15.8	13
773	Tetracoccus dioicus Parry	32.782228	-116.92023	USA	3112754788	HUMAN_OBSERVATION	197	222	BSk	Mediterranean Forests, Woodlands & Scrublands	12	California coastal sage and chaparral	1	62	59	60	27	7	2	2	4	7	11	36	42	13	14	14.6	16.6	18.3	20.7	23.3	24.1	23.1	20.3	16	13.3	19.7	20.8	21	23.7	24.8	27.7	31	31.8	30.4	20.3	16	13.3
774	Tetracoccus dioicus Parry	32.78335	-116.85797	USA	3053371775	PRESERVED_SPECIMEN	281	222	BSk	Mediterranean Forests, Woodlands & Scrublands	12	California coastal sage and chaparral	1	67	63	62	27	8	2	2	4	8	11	38	46	12.5	13.3	13.7	15.8	17.6	20.3	23.2	24	22.9	20	15.6	12.9	19.2	20	20.2	23.1	24.4	27.7	31.6	32.2	30.7	20	15.6	12.9
775	Tetracoccus dioicus Parry	32.788034	-116.866735	USA	3325534088	HUMAN_OBSERVATION	315	222	BSk	Mediterranean Forests, Woodlands & Scrublands	12	California coastal sage and chaparral	1	70	65	65	29	8	2	2	4	8	12	40	48	12.5	13.4	13.8	15.9	17.7	20.4	23.3	24.1	22.9	19.9	15.6	12.9	19.2	20.1	20.3	23.2	24.5	27.8	31.5	32.2	30.6	19.9	15.6	12.9
776	Tetracoccus dioicus Parry	32.795565	-116.996824	USA	3760014026	HUMAN_OBSERVATION	213	222	BSk	Mediterranean Forests, Woodlands & Scrublands	12	California coastal sage and chaparral	1	66	62	65	27	7	2	2	4	7	11	39	44	13.4	14.1	14.6	16.5	18.2	20.5	22.9	23.8	22.9	20.2	16.2	13.6	19.9	20.7	20.8	23.3	24.2	26.9	30	30.7	29.7	20.2	16.2	13.6
777	Tetracoccus dioicus Parry	32.795716	-116.994768	USA	3773590540	HUMAN_OBSERVATION	213	222	BSk	Mediterranean Forests, Woodlands & Scrublands	12	California coastal sage and chaparral	1	66	62	65	27	7	2	2	4	7	11	39	44	13.4	14.1	14.6	16.5	18.2	20.5	22.9	23.8	22.9	20.2	16.2	13.6	19.9	20.7	20.8	23.3	24.2	26.9	30	30.7	29.7	20.2	16.2	13.6
778	Tetracoccus dioicus Parry	32.93472	-116.86889	USA	2422369573	PRESERVED_SPECIMEN	403	311	Csa	Mediterranean Forests, Woodlands & Scrublands	12	California coastal sage and chaparral	1	75	69	68	31	10	2	2	5	9	11	45	53	12	12.7	13.2	15.4	17.4	20.4	23.6	24.5	23.1	19.8	15.2	12.5	18.7	19.4	19.6	22.6	24.3	28.1	32.1	32.8	31	19.8	15.2	12.5
779	Tetracoccus dioicus Parry	32.94098	-116.86642	USA	3125073003	PRESERVED_SPECIMEN	446	311	Csa	Mediterranean Forests, Woodlands & Scrublands	12	California coastal sage and chaparral	1	77	71	69	32	10	2	3	6	10	12	47	55	11.8	12.6	13	15.3	17.3	20.4	23.7	24.6	23.1	19.6	15	12.3	18.5	19.2	19.5	22.6	24.3	28.2	32.3	33	31.1	19.6	15	12.3
780	Tetracoccus dioicus Parry	32.94234	-116.86526	USA	3125201042	PRESERVED_SPECIMEN	409	311	Csa	Mediterranean Forests, Woodlands & Scrublands	12	California coastal sage and chaparral	1	75	69	68	31	10	2	3	5	9	11	45	53	11.8	12.6	13.1	15.3	17.4	20.5	23.7	24.6	23.1	19.7	15	12.2	18.5	19.3	19.6	22.6	24.3	28.2	32.3	33	31.2	19.7	15	12.2
781	Tetracoccus dioicus Parry	32.945000	-116.866000	USA	3053427890	PRESERVED_SPECIMEN	409	311	Csa	Mediterranean Forests, Woodlands & Scrublands	12	California coastal sage and chaparral	1	75	69	68	31	10	2	3	5	9	11	45	53	11.8	12.6	13.1	15.3	17.4	20.5	23.7	24.6	23.1	19.7	15	12.2	18.5	19.3	19.6	22.6	24.3	28.2	32.3	33	31.2	19.7	15	12.2
782	Tetracoccus dioicus Parry	32.98443	-116.83154	USA	3125207048	PRESERVED_SPECIMEN	483	311	Csa	Mediterranean Forests, Woodlands & Scrublands	12	California coastal sage and chaparral	1	77	71	69	32	10	2	3	6	10	12	46	55	11.7	12.5	13	15.3	17.6	21	24.4	25.3	23.6	20	15.1	12.1	18.7	19.4	19.8	23.1	25.2	29.6	33.7	34.4	32.5	20	15.1	12.1
783	Tetracoccus dioicus Parry	32.985732	-116.829155	USA	2382628714	PRESERVED_SPECIMEN	483	311	Csa	Mediterranean Forests, Woodlands & Scrublands	12	California coastal sage and chaparral	1	77	71	69	32	10	2	3	6	10	12	46	55	11.7	12.5	13	15.3	17.6	21	24.4	25.3	23.6	20	15.1	12.1	18.7	19.4	19.8	23.1	25.2	29.6	33.7	34.4	32.5	20	15.1	12.1
784	Tetracoccus dioicus Parry	32.9901	-116.83321	USA	3125203052	PRESERVED_SPECIMEN	483	311	Csa	Mediterranean Forests, Woodlands & Scrublands	12	California coastal sage and chaparral	1	77	71	69	32	10	2	3	6	10	12	46	55	11.7	12.5	13	15.3	17.6	21	24.4	25.3	23.6	20	15.1	12.1	18.7	19.4	19.8	23.1	25.2	29.6	33.7	34.4	32.5	20	15.1	12.1
785	Tetracoccus dioicus Parry	32.99569	-116.83971	USA	3125208052	PRESERVED_SPECIMEN	424	311	Csa	Mediterranean Forests, Woodlands & Scrublands	12	California coastal sage and chaparral	1	74	68	66	31	10	2	3	6	10	11	44	53	11.9	12.7	13.2	15.6	17.9	21.2	24.5	25.5	23.9	20.3	15.3	12.3	19.1	19.8	20.1	23.5	25.5	29.8	33.9	34.7	32.8	20.3	15.3	12.3
786	Tetracoccus dioicus Parry	33.013783	-116.653184	USA	2813942967	HUMAN_OBSERVATION	964	311	Csa	Mediterranean Forests, Woodlands & Scrublands	12	California coastal sage and chaparral	1	87	85	91	40	14	3	8	14	16	19	55	67	8.6	9.3	10	12.3	15	19.1	22.8	23.6	21.3	17	12.5	8.9	15	16	16.7	20	22.7	27.8	32	32.6	30.3	17	12.5	8.9
787	Tetracoccus dioicus Parry	33.016402	-116.663314	USA	2868092718	HUMAN_OBSERVATION	934	311	Csa	Mediterranean Forests, Woodlands & Scrublands	12	California coastal sage and chaparral	1	86	83	89	38	13	3	7	13	15	18	54	66	9.1	9.7	10.4	12.6	15.3	19.5	23	24	21.8	17.5	13	9.5	15.6	16.5	17.2	20.4	23.1	28.2	32.4	33.1	30.9	17.5	13	9.5
788	Tetracoccus dioicus Parry	33.02214	-116.750734	USA	3058950970	HUMAN_OBSERVATION	772	311	Csa	Mediterranean Forests, Woodlands & Scrublands	12	California coastal sage and chaparral	1	83	79	82	37	12	2	5	10	13	15	52	63	10.6	11.1	11.7	13.9	16.6	20.4	23.7	24.8	22.9	18.9	14.4	11	17.6	18.3	18.8	22.1	24.7	29.5	33.6	34.4	32.4	18.9	14.4	11
789	Tetracoccus dioicus Parry	33.032709	-117.111426	USA	3503198718	PRESERVED_SPECIMEN	171	222	BSk	Mediterranean Forests, Woodlands & Scrublands	12	California coastal sage and chaparral	1	71	64	62	28	9	2	1	3	8	9	43	48	13.2	13.7	14.2	16	17.8	20.1	22.5	23.3	22.4	19.6	16	13.4	19.8	20.1	20.2	22.4	23.4	26.1	29	29.7	28.8	19.6	16	13.4
790	Tetracoccus dioicus Parry	33.035276	-116.710648	USA	2859896632	HUMAN_OBSERVATION	592	311	Csa	Mediterranean Forests, Woodlands & Scrublands	12	California coastal sage and chaparral	1	73	69	69	32	10	2	4	8	12	12	45	54	11.3	11.9	12.6	14.9	17.5	21.3	24.9	25.9	24	20.1	15	11.8	18.3	19.1	19.7	23.1	25.6	30.5	34.8	35.5	33.5	20.1	15	11.8
791	Tetracoccus dioicus Parry	33.035376	-116.788743	USA	2860078627	HUMAN_OBSERVATION	679	311	Csa	Mediterranean Forests, Woodlands & Scrublands	12	California coastal sage and chaparral	1	81	76	78	36	12	2	5	9	12	14	50	60	11.1	11.6	12.1	14.5	17	20.7	24.1	25.2	23.3	19.4	14.7	11.4	18.1	18.8	19.3	22.8	25.2	29.9	34	34.9	32.8	19.4	14.7	11.4
792	Tetracoccus dioicus Parry	33.053187	-116.819478	USA	2901790379	HUMAN_OBSERVATION	575	311	Csa	Mediterranean Forests, Woodlands & Scrublands	12	California coastal sage and chaparral	1	78	73	75	34	11	2	4	7	11	12	48	57	11.4	12	12.6	15	17.5	21.1	24.5	25.5	23.7	19.9	15	11.8	18.6	19.4	19.8	23.3	25.8	30.5	34.5	35.3	33.3	19.9	15	11.8
793	Tetracoccus dioicus Parry	33.064352	-116.737658	USA	2860061628	HUMAN_OBSERVATION	850	311	Csa	Mediterranean Forests, Woodlands & Scrublands	12	California coastal sage and chaparral	1	85	82	85	38	13	2	6	11	14	15	53	64	9.8	10.4	10.9	13.2	15.9	19.9	23.3	24.5	22.5	18.4	13.9	10.3	16.8	17.6	18	21.5	24.2	29.4	33.6	34.5	32.4	18.4	13.9	10.3
794	Tetracoccus dioicus Parry	33.083119	-116.622138	USA	2860120613	HUMAN_OBSERVATION	1217	311	Csa	Mediterranean Forests, Woodlands & Scrublands	12	California coastal sage and chaparral	1	107	109	120	48	18	4	10	18	20	24	65	82	6.4	7.5	8.3	10.7	13.7	18.4	22.1	22.4	19.9	15.1	10.4	6.7	12.4	13.8	14.7	18	21.3	26.9	31	31.2	28.7	15.1	10.4	6.7
795	Tetracoccus dioicus Parry	33.087838	-116.629086	USA	2868085766	HUMAN_OBSERVATION	1213	311	Csa	Mediterranean Forests, Woodlands & Scrublands	12	California coastal sage and chaparral	1	107	109	119	48	18	4	10	18	20	24	65	82	6.6	7.6	8.4	10.8	13.8	18.4	22.1	22.5	20	15.3	10.7	6.9	12.6	13.9	14.8	18.1	21.4	26.9	30.9	31.2	28.8	15.3	10.7	6.9
796	Tetracoccus dioicus Parry	33.096343	-116.695902	USA	1850911886	HUMAN_OBSERVATION	947	311	Csa	Mediterranean Forests, Woodlands & Scrublands	12	California coastal sage and chaparral	1	86	85	89	39	13	3	7	13	16	17	53	67	8.8	9.5	10.1	12.4	15.3	19.5	23.1	24.2	22	17.6	13.1	9.3	15.8	16.7	17.2	20.6	23.6	29	33.3	34.2	31.9	17.6	13.1	9.3
797	Tetracoccus dioicus Parry	33.103542	-116.62476	USA	2860063628	HUMAN_OBSERVATION	1252	311	Csa	Mediterranean Forests, Woodlands & Scrublands	12	California coastal sage and chaparral	1	110	113	123	50	18	4	10	19	20	26	67	84	6.2	7.2	8.1	10.5	13.5	18.1	21.8	22.1	19.6	14.8	10.3	6.6	12	13.4	14.2	17.6	20.8	26.1	30.2	30.4	28	14.8	10.3	6.6
798	Tetracoccus dioicus Parry	33.105281	-116.693623	USA	2860051637	HUMAN_OBSERVATION	938	311	Csa	Mediterranean Forests, Woodlands & Scrublands	12	California coastal sage and chaparral	1	85	83	86	38	13	3	7	13	16	17	53	66	8.7	9.5	10.1	12.4	15.2	19.4	23	24.2	21.9	17.6	13	9.3	15.7	16.7	17.2	20.6	23.5	28.9	33.3	34.2	31.9	17.6	13	9.3
799	Tetracoccus dioicus Parry	33.11244	-116.60321	USA	3059047972	HUMAN_OBSERVATION	1235	311	Csa	Mediterranean Forests, Woodlands & Scrublands	12	California coastal sage and chaparral	1	106	108	117	48	18	4	10	19	20	25	65	81	6.4	7.5	8.4	10.8	13.9	18.6	22.2	22.6	20	15.2	10.5	6.8	12.3	13.6	14.5	17.9	21.2	26.6	30.6	30.8	28.3	15.2	10.5	6.8
800	Tetracoccus dioicus Parry	33.120506	-116.689598	USA	3058964132	HUMAN_OBSERVATION	878	311	Csa	Mediterranean Forests, Woodlands & Scrublands	12	California coastal sage and chaparral	1	80	79	80	35	12	2	7	12	15	16	50	62	8.6	9.6	10.2	12.6	15.3	19.5	23.1	24.3	22.1	17.7	12.9	9.2	15.8	16.9	17.4	20.8	23.6	29.1	33.6	34.6	32.2	17.7	12.9	9.2
801	Tetracoccus dioicus Parry	33.123528	-116.787605	USA	2868174710	HUMAN_OBSERVATION	625	311	Csa	Mediterranean Forests, Woodlands & Scrublands	12	California coastal sage and chaparral	1	76	71	71	33	11	2	4	8	12	12	47	56	10.7	11.3	12	14.2	16.5	20.1	23.7	25	23.1	19.2	14.5	11.2	17.7	18.5	19	22.2	24.4	29	33.5	34.5	32.4	19.2	14.5	11.2
802	Tetracoccus dioicus Parry	33.125806	-116.768736	USA	2860101646	HUMAN_OBSERVATION	728	311	Csa	Mediterranean Forests, Woodlands & Scrublands	12	California coastal sage and chaparral	1	78	75	75	35	12	2	5	10	14	13	49	59	10	10.6	11.2	13.4	15.7	19.4	23	24.4	22.4	18.4	13.9	10.4	17	17.8	18.3	21.4	23.6	28.3	33	34.1	31.9	18.4	13.9	10.4
803	Tetracoccus dioicus Parry	33.128198	-116.785331	USA	2860095614	HUMAN_OBSERVATION	740	311	Csa	Mediterranean Forests, Woodlands & Scrublands	12	California coastal sage and chaparral	1	80	76	79	36	12	2	5	10	14	13	50	60	10.1	10.7	11.2	13.4	15.8	19.4	22.9	24.4	22.4	18.5	14.1	10.5	17.2	17.8	18.3	21.5	23.7	28.4	32.9	34.1	31.9	18.5	14.1	10.5
804	Tetracoccus dioicus Parry	33.13067	-116.76423	USA	2860080630	HUMAN_OBSERVATION	794	311	Csa	Mediterranean Forests, Woodlands & Scrublands	12	California coastal sage and chaparral	1	81	78	78	36	12	2	6	11	14	14	51	61	9.6	10.2	10.8	12.9	15.3	19	22.6	24.1	22	18	13.6	10	16.6	17.4	17.9	21	23.2	28	32.6	33.9	31.7	18	13.6	10
805	Tetracoccus dioicus Parry	33.148892	-116.632649	USA	2868118870	HUMAN_OBSERVATION	1484	312	Csb	Mediterranean Forests, Woodlands & Scrublands	12	California coastal sage and chaparral	1	127	131	146	59	20	4	12	22	22	29	78	99	5.7	6.5	7.3	9.8	13	18	21.8	22	19.4	14.5	9.9	6.3	11.2	12.3	13.1	16.5	20.2	25.7	29.6	29.7	27.3	14.5	9.9	6.3
806	Tetracoccus dioicus Parry	33.153763	-116.640595	USA	2626397956	HUMAN_OBSERVATION	1438	312	Csb	Mediterranean Forests, Woodlands & Scrublands	12	California coastal sage and chaparral	1	124	128	143	57	20	4	12	21	22	29	76	96	6	6.8	7.5	10.1	13.3	18.3	22	22.3	19.7	14.8	10.2	6.5	11.6	12.8	13.5	17	20.6	26.3	30.1	30.3	27.9	14.8	10.2	6.5
807	Tetracoccus dioicus Parry	33.155103	-116.74374	USA	2868091761	HUMAN_OBSERVATION	950	311	Csa	Mediterranean Forests, Woodlands & Scrublands	12	California coastal sage and chaparral	1	87	86	89	39	14	3	7	13	16	17	54	67	8.3	9.1	9.7	11.9	14.5	18.6	22.2	23.5	21.3	17	12.5	8.7	15.2	16.2	16.7	19.8	22.4	27.6	32.2	33.3	31	17	12.5	8.7
808	Tetracoccus dioicus Parry	33.15974	-117.16349	USA	3125202038	PRESERVED_SPECIMEN	210	222	BSk	Mediterranean Forests, Woodlands & Scrublands	12	California coastal sage and chaparral	1	72	65	63	29	9	2	1	4	9	9	45	51	12.7	13.3	13.7	15.6	17.4	19.8	22.4	23.2	22.2	19.4	15.6	12.8	19.3	19.7	19.9	22.2	23.3	26.1	29.3	30.1	29	19.4	15.6	12.8
809	Tetracoccus dioicus Parry	33.164122	-116.636245	USA	2860141640	HUMAN_OBSERVATION	1462	312	Csb	Mediterranean Forests, Woodlands & Scrublands	12	California coastal sage and chaparral	1	124	128	141	56	20	4	12	22	22	28	77	97	5.9	6.8	7.5	10	13.4	18.4	22.2	22.4	19.7	14.8	10.1	6.4	11.5	12.7	13.5	17	20.7	26.4	30.3	30.5	28	14.8	10.1	6.4
810	Tetracoccus dioicus Parry	33.165206	-116.760628	USA	2860115641	HUMAN_OBSERVATION	954	311	Csa	Mediterranean Forests, Woodlands & Scrublands	12	California coastal sage and chaparral	1	88	87	91	40	14	3	7	13	16	17	55	68	8.4	9.1	9.7	11.9	14.4	18.5	22.1	23.4	21.2	17	12.5	8.8	15.2	16.1	16.6	19.7	22.3	27.4	32	33.1	30.8	17	12.5	8.8
811	Tetracoccus dioicus Parry	33.166082	-116.757703	USA	2860147634	HUMAN_OBSERVATION	994	311	Csa	Mediterranean Forests, Woodlands & Scrublands	12	California coastal sage and chaparral	1	90	89	93	41	14	3	7	14	17	18	56	70	8.1	8.9	9.5	11.7	14.3	18.4	22.1	23.3	21.1	16.8	12.3	8.5	14.9	15.9	16.3	19.5	22.1	27.3	31.8	32.9	30.6	16.8	12.3	8.5
812	Tetracoccus dioicus Parry	33.16861	-117.14139	USA	2382628732	PRESERVED_SPECIMEN	355	311	Csa	Mediterranean Forests, Woodlands & Scrublands	12	California coastal sage and chaparral	1	77	71	69	32	10	2	2	4	10	11	48	56	12.2	12.8	13.2	15.1	16.9	19.6	22.5	23.5	22.2	19.3	15.3	12.5	18.9	19.3	19.5	22	23.3	26.6	30.2	31.1	29.6	19.3	15.3	12.5
813	Tetracoccus dioicus Parry	33.16932	-117.14572	USA	3125077017	PRESERVED_SPECIMEN	243	222	BSk	Mediterranean Forests, Woodlands & Scrublands	12	California coastal sage and chaparral	1	73	66	64	31	10	2	1	4	9	10	45	52	12.5	13.1	13.6	15.4	17.3	19.7	22.5	23.4	22.2	19.4	15.5	12.7	19.1	19.6	19.7	22.1	23.3	26.3	29.7	30.5	29.2	19.4	15.5	12.7
814	Tetracoccus dioicus Parry	33.171616	-116.66701	USA	2859899618	HUMAN_OBSERVATION	1278	311	Csa	Mediterranean Forests, Woodlands & Scrublands	12	California coastal sage and chaparral	1	110	112	121	48	18	4	10	19	20	24	67	85	6.6	7.5	8.2	10.7	13.8	18.5	22.2	22.7	20.2	15.4	10.7	7	12.6	13.8	14.5	18	21.4	27	31.1	31.4	29	15.4	10.7	7
815	Tetracoccus dioicus Parry	33.186363	-116.768984	USA	2859970651	HUMAN_OBSERVATION	1082	311	Csa	Mediterranean Forests, Woodlands & Scrublands	12	California coastal sage and chaparral	1	95	96	100	43	15	3	8	15	18	20	60	75	7.7	8.5	9.1	11.3	14	18.2	21.9	23	20.7	16.3	11.9	8.1	14.1	15.2	15.8	18.9	21.6	26.8	31.2	32.1	29.8	16.3	11.9	8.1
816	Tetracoccus dioicus Parry	33.196118	-116.717914	USA	2626354573	HUMAN_OBSERVATION	1039	311	Csa	Mediterranean Forests, Woodlands & Scrublands	12	California coastal sage and chaparral	1	89	88	86	36	14	3	8	15	17	18	55	69	7	8.4	9.2	11.5	14.3	18.6	22.3	23.3	20.8	16.1	11.2	7.5	13.9	15.4	16.1	19.3	22.3	27.6	32.1	32.9	30.5	16.1	11.2	7.5
817	Tetracoccus dioicus Parry	33.19991	-117.16842	USA	2430207546	PRESERVED_SPECIMEN	297	222	BSk	Mediterranean Forests, Woodlands & Scrublands	12	California coastal sage and chaparral	1	75	68	65	31	10	2	1	4	10	10	46	53	12.2	12.8	13.2	15.1	16.9	19.4	22.3	23.2	22	19.1	15.2	12.4	18.8	19.3	19.4	21.8	23	26	29.6	30.4	29	19.1	15.2	12.4
818	Tetracoccus dioicus Parry	33.2	-117.18333	USA	2422314217	PRESERVED_SPECIMEN	270	222	BSk	Mediterranean Forests, Woodlands & Scrublands	12	California coastal sage and chaparral	1	73	67	63	31	10	2	1	4	10	10	45	52	12.3	12.9	13.4	15.2	17	19.4	22.2	23.1	22	19.2	15.3	12.6	18.9	19.4	19.5	21.9	23.1	26	29.4	30.3	28.9	19.2	15.3	12.6
819	Tetracoccus dioicus Parry	33.2	-117.2425	USA	2430437155	PRESERVED_SPECIMEN	108	222	BSk	Mediterranean Forests, Woodlands & Scrublands	12	California coastal sage and chaparral	1	63	59	58	27	8	2	1	3	9	9	39	45	13.1	13.8	14.3	16	17.7	19.7	22	22.8	22	19.5	15.8	13.2	19.6	20.1	20.3	22.3	23.1	25.2	27.8	28.6	28	19.5	15.8	13.2
820	Tetracoccus dioicus Parry	33.203889	-117.184167	USA	2421766894	PRESERVED_SPECIMEN	305	311	Csa	Mediterranean Forests, Woodlands & Scrublands	12	California coastal sage and chaparral	1	74	68	66	31	10	2	1	4	10	10	46	54	12.2	12.8	13.2	15.1	16.9	19.4	22.2	23.1	22	19.1	15.2	12.5	18.7	19.2	19.4	21.8	23	26	29.5	30.4	29	19.1	15.2	12.5
821	Tetracoccus dioicus Parry	33.20389	-117.18417	USA	3125079010	PRESERVED_SPECIMEN	305	311	Csa	Mediterranean Forests, Woodlands & Scrublands	12	California coastal sage and chaparral	1	74	68	66	31	10	2	1	4	10	10	46	54	12.2	12.8	13.2	15.1	16.9	19.4	22.2	23.1	22	19.1	15.2	12.5	18.7	19.2	19.4	21.8	23	26	29.5	30.4	29	19.1	15.2	12.5
822	Tetracoccus dioicus Parry	33.204216	-117.102378	USA	2609161149	HUMAN_OBSERVATION	447	311	Csa	Mediterranean Forests, Woodlands & Scrublands	12	California coastal sage and chaparral	1	79	73	72	33	11	2	2	5	11	11	49	57	11.5	12.2	12.6	14.6	16.6	19.5	22.6	23.7	22.1	18.9	14.7	11.8	18.2	18.8	19.1	21.8	23.3	27	30.9	31.9	29.9	18.9	14.7	11.8
823	Tetracoccus dioicus Parry	33.2101	-117.067322	USA	2802916624	HUMAN_OBSERVATION	484	311	Csa	Mediterranean Forests, Woodlands & Scrublands	12	California coastal sage and chaparral	1	79	74	70	33	11	2	3	6	11	11	49	58	11.2	12	12.5	14.5	16.6	19.6	22.8	23.9	22.3	18.9	14.5	11.5	18.1	18.8	19.1	22	23.7	27.5	31.6	32.6	30.5	18.9	14.5	11.5
824	Tetracoccus dioicus Parry	33.217151	-117.031253	USA	4165745685	HUMAN_OBSERVATION	444	311	Csa	Mediterranean Forests, Woodlands & Scrublands	12	California coastal sage and chaparral	1	76	71	68	31	11	2	2	6	11	11	47	55	11.3	12.2	12.8	14.9	17.2	20.4	23.6	24.6	22.9	19.3	14.7	11.6	18.5	19.3	19.7	22.7	24.7	28.8	32.8	33.7	31.7	19.3	14.7	11.6
825	Tetracoccus dioicus Parry	33.21909	-117.20012	USA	2430179713	PRESERVED_SPECIMEN	236	222	BSk	Mediterranean Forests, Woodlands & Scrublands	12	California coastal sage and chaparral	1	71	65	65	29	9	2	1	4	10	10	44	51	12.3	13	13.4	15.3	17	19.4	22.1	23	21.9	19.1	15.3	12.6	18.8	19.4	19.5	21.9	23	25.8	29.1	29.9	28.7	19.1	15.3	12.6
827	Tetracoccus dioicus Parry	33.23139	-117.19944	USA	2422381284	PRESERVED_SPECIMEN	326	311	Csa	Mediterranean Forests, Woodlands & Scrublands	12	California coastal sage and chaparral	1	75	68	66	29	10	2	2	4	10	10	46	54	12	12.7	13.1	15	16.8	19.4	22.2	23.2	21.9	19	15	12.3	18.6	19.2	19.4	21.9	23.1	26.2	29.7	30.6	29.1	19	15	12.3
828	Tetracoccus dioicus Parry	33.233904	-117.19938	USA	2430193691	PRESERVED_SPECIMEN	225	222	BSk	Mediterranean Forests, Woodlands & Scrublands	12	California coastal sage and chaparral	1	70	63	61	28	9	2	1	4	9	9	43	50	12.2	13	13.5	15.3	17.1	19.5	22.2	23.1	22	19.1	15.2	12.5	18.8	19.4	19.6	22	23.1	26	29.3	30.1	28.8	19.1	15.2	12.5
829	Tetracoccus dioicus Parry	33.234662	-117.186836	USA	4926367998	HUMAN_OBSERVATION	186	222	BSk	Mediterranean Forests, Woodlands & Scrublands	12	California coastal sage and chaparral	1	68	62	59	28	8	2	1	4	9	9	41	48	12.3	13.1	13.6	15.4	17.2	19.5	22.2	23	22	19.2	15.3	12.5	18.9	19.5	19.7	22.1	23.1	25.9	29.1	29.9	28.7	19.2	15.3	12.5
830	Tetracoccus dioicus Parry	33.247585	-117.035005	USA	4062548862	HUMAN_OBSERVATION	420	311	Csa	Mediterranean Forests, Woodlands & Scrublands	12	California coastal sage and chaparral	1	75	69	66	30	10	2	2	5	11	11	47	54	11.4	12.2	12.8	15	17.2	20.3	23.5	24.5	22.9	19.3	14.9	11.7	18.5	19.2	19.7	22.7	24.6	28.6	32.6	33.5	31.4	19.3	14.9	11.7
831	Tetracoccus dioicus Parry	33.252901	-117.054567	USA	4133789168	HUMAN_OBSERVATION	346	222	BSk	Mediterranean Forests, Woodlands & Scrublands	12	California coastal sage and chaparral	1	72	66	63	28	10	2	2	5	10	10	45	51	11.6	12.5	13.1	15.3	17.4	20.4	23.5	24.4	22.8	19.4	15	11.9	18.6	19.4	19.8	22.8	24.5	28.3	32.2	33	31	19.4	15	11.9
832	Tetracoccus dioicus Parry	33.266667	-117.283333	USA	2430254148	PRESERVED_SPECIMEN	91	222	BSk	Mediterranean Forests, Woodlands & Scrublands	12	California coastal sage and chaparral	1	60	57	55	27	7	2	1	3	9	8	37	44	12.8	13.5	13.9	15.6	17.4	19.4	21.8	22.7	22	19.6	15.8	13	19.5	20	20	22.1	23	25.2	27.9	28.9	28.4	19.6	15.8	13
833	Tetracoccus dioicus Parry	33.26667	-117.29709	USA	3125208050	PRESERVED_SPECIMEN	56	222	BSk	Mediterranean Forests, Woodlands & Scrublands	12	California coastal sage and chaparral	1	58	55	51	26	7	2	1	3	8	8	36	42	12.8	13.5	14	15.6	17.3	19.3	21.6	22.6	21.9	19.6	15.8	13	19.5	20	19.9	21.9	22.8	24.8	27.4	28.4	28.1	19.6	15.8	13
834	Tetracoccus dioicus Parry	33.26667	-117.28333	USA	2513391040	PRESERVED_SPECIMEN	91	222	BSk	Mediterranean Forests, Woodlands & Scrublands	12	California coastal sage and chaparral	1	60	57	55	27	7	2	1	3	9	8	37	44	12.8	13.5	13.9	15.6	17.4	19.4	21.8	22.7	22	19.6	15.8	13	19.5	20	20	22.1	23	25.2	27.9	28.9	28.4	19.6	15.8	13
835	Tetracoccus dioicus Parry	33.266777	-117.121337	USA	4062780914	HUMAN_OBSERVATION	301	222	BSk	Mediterranean Forests, Woodlands & Scrublands	12	California coastal sage and chaparral	1	71	66	62	28	9	2	2	5	10	9	45	51	11.7	12.7	13.2	15.3	17.2	19.9	22.9	23.8	22.4	19.2	15	12.1	18.7	19.4	19.8	22.5	23.9	27.3	31	31.8	30	19.2	15	12.1
836	Tetracoccus dioicus Parry	33.266825	-117.047839	USA	4924020515	HUMAN_OBSERVATION	392	311	Csa	Mediterranean Forests, Woodlands & Scrublands	12	California coastal sage and chaparral	1	73	67	65	31	10	2	2	5	11	10	45	52	11.5	12.3	12.9	15.1	17.2	20.2	23.4	24.4	22.8	19.3	14.9	11.8	18.5	19.3	19.7	22.8	24.5	28.4	32.4	33.2	31.1	19.3	14.9	11.8
837	Tetracoccus dioicus Parry	33.267000	-117.283000	USA	3307696151	PRESERVED_SPECIMEN	91	222	BSk	Mediterranean Forests, Woodlands & Scrublands	12	California coastal sage and chaparral	1	60	57	55	27	7	2	1	3	9	8	37	44	12.8	13.5	13.9	15.6	17.4	19.4	21.8	22.7	22	19.6	15.8	13	19.5	20	20	22.1	23	25.2	27.9	28.9	28.4	19.6	15.8	13
838	Tetracoccus dioicus Parry	33.27	-117.28	USA	3311271555	PRESERVED_SPECIMEN	91	222	BSk	Mediterranean Forests, Woodlands & Scrublands	12	California coastal sage and chaparral	1	60	57	55	27	7	2	1	3	9	8	37	44	12.8	13.5	13.9	15.6	17.4	19.4	21.8	22.7	22	19.6	15.8	13	19.5	20	20	22.1	23	25.2	27.9	28.9	28.4	19.6	15.8	13
839	Tetracoccus dioicus Parry	33.283485	-117.16608	USA	2901608367	HUMAN_OBSERVATION	223	222	BSk	Mediterranean Forests, Woodlands & Scrublands	12	California coastal sage and chaparral	1	67	63	59	28	8	2	1	4	10	9	42	48	12.1	12.9	13.6	15.5	17.4	19.9	22.7	23.6	22.3	19.3	15.2	12.3	18.9	19.6	20	22.5	23.8	26.8	30.2	31	29.5	19.3	15.2	12.3
840	Tetracoccus dioicus Parry	33.284309	-117.116592	USA	4438719899	HUMAN_OBSERVATION	257	222	BSk	Mediterranean Forests, Woodlands & Scrublands	12	California coastal sage and chaparral	1	69	63	60	28	9	2	2	4	10	9	42	49	11.8	12.8	13.4	15.4	17.3	20	22.9	23.8	22.4	19.2	15	12.1	18.7	19.5	19.8	22.6	23.9	27.2	30.8	31.6	29.8	19.2	15	12.1
841	Tetracoccus dioicus Parry	33.294087	-117.042733	USA	3912367565	HUMAN_OBSERVATION	480	311	Csa	Mediterranean Forests, Woodlands & Scrublands	12	California coastal sage and chaparral	1	75	71	67	32	11	2	3	6	12	11	47	54	11.1	12	12.5	14.7	16.8	19.8	23	24.2	22.5	19	14.6	11.6	18.1	18.9	19.3	22.4	24.1	28	32.2	33.2	30.9	19	14.6	11.6
842	Tetracoccus dioicus Parry	33.29514	-117.017097	USA	4009739854	HUMAN_OBSERVATION	493	311	Csa	Mediterranean Forests, Woodlands & Scrublands	12	California coastal sage and chaparral	1	75	70	67	32	11	2	3	6	12	11	46	54	11	11.9	12.5	14.7	16.9	20	23.2	24.4	22.6	19	14.5	11.4	18	18.9	19.4	22.6	24.4	28.4	32.6	33.5	31.2	19	14.5	11.4
843	Tetracoccus dioicus Parry	33.316151	-117.02699	USA	4063070907	HUMAN_OBSERVATION	334	222	BSk	Mediterranean Forests, Woodlands & Scrublands	12	California coastal sage and chaparral	1	69	64	59	28	10	2	2	5	11	10	42	49	11.5	12.5	13.2	15.4	17.4	20.3	23.5	24.5	22.9	19.4	14.8	11.9	18.5	19.4	19.9	22.9	24.5	28.2	32.3	33.1	31	19.4	14.8	11.9
844	Tetracoccus dioicus Parry	33.323716	-117.132905	USA	3743055039	HUMAN_OBSERVATION	310	222	BSk	Mediterranean Forests, Woodlands & Scrublands	12	California coastal sage and chaparral	1	70	65	61	29	9	2	2	5	11	9	43	50	11.8	12.7	13.2	15.3	17.2	20	23	24	22.4	19.3	15.1	12.2	18.7	19.5	19.8	22.6	24	27.4	31.2	32	30.1	19.3	15.1	12.2
845	Tetracoccus dioicus Parry	33.335801	-117.152739	USA	4852670880	HUMAN_OBSERVATION	85	221	BSh	Mediterranean Forests, Woodlands & Scrublands	12	California coastal sage and chaparral	1	58	54	51	24	7	2	1	4	9	8	35	41	12.5	13.4	14.1	16.1	18	20.4	23.1	23.9	22.8	19.9	15.7	12.7	19.3	20.1	20.5	23	24.2	27	30.2	31	29.8	19.9	15.7	12.7
846	Tetracoccus dioicus Parry	33.34889	-117.0375	USA	2422408815	PRESERVED_SPECIMEN	318	222	BSk	Mediterranean Forests, Woodlands & Scrublands	12	California coastal sage and chaparral	1	67	62	56	26	9	2	2	5	10	9	41	48	11.8	12.6	13.3	15.5	17.6	20.6	23.8	24.8	23.2	19.7	15.1	12.1	18.8	19.6	20.1	23.1	24.7	28.5	32.5	33.4	31.3	19.7	15.1	12.1
847	Tetracoccus dioicus Parry	33.350278	-117.032778	USA	2430216666	PRESERVED_SPECIMEN	233	221	BSh	Mediterranean Forests, Woodlands & Scrublands	12	California coastal sage and chaparral	1	63	58	52	23	8	2	2	5	10	8	38	44	12.1	12.9	13.7	15.9	17.9	20.8	23.9	24.9	23.4	20	15.4	12.3	19	19.8	20.3	23.2	24.8	28.4	32.3	33.1	31.2	20	15.4	12.3
848	Tetracoccus dioicus Parry	33.35028	-117.03278	USA	3125071002	PRESERVED_SPECIMEN	233	221	BSh	Mediterranean Forests, Woodlands & Scrublands	12	California coastal sage and chaparral	1	63	58	52	23	8	2	2	5	10	8	38	44	12.1	12.9	13.7	15.9	17.9	20.8	23.9	24.9	23.4	20	15.4	12.3	19	19.8	20.3	23.2	24.8	28.4	32.3	33.1	31.2	20	15.4	12.3
849	Tetracoccus dioicus Parry	33.352774	-117.044634	USA	3743124108	HUMAN_OBSERVATION	257	221	BSh	Mediterranean Forests, Woodlands & Scrublands	12	California coastal sage and chaparral	1	64	59	53	24	8	2	2	5	10	9	39	45	11.9	12.8	13.6	15.7	17.8	20.7	23.8	24.8	23.2	19.8	15.3	12.2	18.9	19.7	20.3	23.2	24.8	28.4	32.3	33.1	31.2	19.8	15.3	12.2
850	Tetracoccus dioicus Parry	33.361959	-117.035523	USA	2901805377	HUMAN_OBSERVATION	217	221	BSh	Mediterranean Forests, Woodlands & Scrublands	12	California coastal sage and chaparral	1	62	57	52	23	8	2	2	5	10	8	37	44	12.1	12.9	13.7	15.9	17.9	20.8	23.9	24.8	23.4	20	15.4	12.3	19	19.8	20.3	23.2	24.7	28.3	32.2	33	31.2	20	15.4	12.3
851	Tetracoccus dioicus Parry	33.364281	-117.00919	USA	4034844745	HUMAN_OBSERVATION	404	222	BSk	Mediterranean Forests, Woodlands & Scrublands	12	California coastal sage and chaparral	1	69	64	60	28	10	2	2	6	11	10	42	49	11.5	12.2	12.9	15	17.1	20.3	23.6	24.8	23.1	19.5	14.9	11.9	18.5	19.2	19.7	22.6	24.3	28.3	32.6	33.6	31.4	19.5	14.9	11.9
852	Tetracoccus dioicus Parry	33.37167	-117.10965	USA	3125209054	PRESERVED_SPECIMEN	373	222	BSk	Mediterranean Forests, Woodlands & Scrublands	12	California coastal sage and chaparral	1	69	66	61	28	9	2	2	5	11	9	43	50	11.9	12.5	13.1	15.2	17.2	20.1	23.3	24.5	22.8	19.6	15.2	12.3	18.9	19.4	19.8	22.7	24.2	28	32.1	33	31	19.6	15.2	12.3
853	Tetracoccus dioicus Parry	33.372006	-117.104319	USA	3802442717	HUMAN_OBSERVATION	264	222	BSk	Mediterranean Forests, Woodlands & Scrublands	12	California coastal sage and chaparral	1	65	61	55	26	8	2	2	5	10	9	40	46	12.2	12.9	13.5	15.6	17.6	20.4	23.5	24.5	23	19.8	15.4	12.4	19.1	19.7	20.1	22.9	24.4	27.9	31.8	32.7	30.8	19.8	15.4	12.4
854	Tetracoccus dioicus Parry	33.37749	-117.07576	USA	2430134242	PRESERVED_SPECIMEN	178	221	BSh	Mediterranean Forests, Woodlands & Scrublands	12	California coastal sage and chaparral	1	61	56	49	24	7	2	1	4	10	8	36	43	12.3	13.1	13.8	15.9	17.9	20.6	23.6	24.6	23.2	20	15.5	12.5	19.2	19.8	20.3	23.1	24.5	27.8	31.6	32.4	30.8	20	15.5	12.5
855	Tetracoccus dioicus Parry	33.37778	-117.07167	USA	3125200030	PRESERVED_SPECIMEN	221	221	BSh	Mediterranean Forests, Woodlands & Scrublands	12	California coastal sage and chaparral	1	62	58	50	24	8	2	2	5	10	8	38	44	12.1	12.9	13.6	15.7	17.7	20.5	23.6	24.6	23.2	19.9	15.4	12.4	19	19.7	20.2	23	24.5	27.9	31.8	32.7	30.9	19.9	15.4	12.4
856	Tetracoccus dioicus Parry	33.37778	-117.07176	USA	3125078009	PRESERVED_SPECIMEN	221	221	BSh	Mediterranean Forests, Woodlands & Scrublands	12	California coastal sage and chaparral	1	62	58	50	24	8	2	2	5	10	8	38	44	12.1	12.9	13.6	15.7	17.7	20.5	23.6	24.6	23.2	19.9	15.4	12.4	19	19.7	20.2	23	24.5	27.9	31.8	32.7	30.9	19.9	15.4	12.4
857	Tetracoccus dioicus Parry	33.385209	-117.038939	USA	3455451269	HUMAN_OBSERVATION	453	311	Csa	Mediterranean Forests, Woodlands & Scrublands	12	California coastal sage and chaparral	1	70	66	61	28	10	2	3	6	12	10	43	51	11.4	12	12.6	14.7	16.9	20	23.4	24.7	22.9	19.4	14.9	11.8	18.4	19	19.4	22.4	24.1	28.1	32.5	33.6	31.4	19.4	14.9	11.8
858	Tetracoccus dioicus Parry	33.38694	-117.05111	USA	3125074009	PRESERVED_SPECIMEN	340	222	BSk	Mediterranean Forests, Woodlands & Scrublands	12	California coastal sage and chaparral	1	66	62	55	26	9	2	2	5	11	9	41	47	11.8	12.5	13.1	15.2	17.3	20.3	23.6	24.7	23.1	19.7	15.1	12.1	18.8	19.4	19.8	22.7	24.3	28.1	32.3	33.3	31.2	19.7	15.1	12.1
859	Tetracoccus dioicus Parry	33.38946	-117.22401	USA	3125070026	PRESERVED_SPECIMEN	282	222	BSk	Mediterranean Forests, Woodlands & Scrublands	12	California coastal sage and chaparral	1	66	64	60	27	8	2	2	4	10	9	41	49	12.3	12.8	13.4	15.4	17.4	20.2	23.1	24.2	22.8	19.8	15.5	12.6	19.2	19.7	20	22.7	24.2	27.6	31.4	32.4	30.6	19.8	15.5	12.6
860	Tetracoccus dioicus Parry	33.39034	-117.02913	USA	3125071000	PRESERVED_SPECIMEN	531	311	Csa	Mediterranean Forests, Woodlands & Scrublands	12	California coastal sage and chaparral	1	72	70	66	30	11	2	3	6	13	11	45	53	11.1	11.7	12.2	14.3	16.5	19.7	23.2	24.5	22.8	19.2	14.7	11.5	18.1	18.6	19.1	22.1	23.9	28	32.5	33.6	31.4	19.2	14.7	11.5
861	Tetracoccus dioicus Parry	33.39054	-117.17924	USA	3125204026	PRESERVED_SPECIMEN	280	222	BSk	Mediterranean Forests, Woodlands & Scrublands	12	California coastal sage and chaparral	1	66	63	59	27	8	2	2	4	10	10	40	48	12.3	12.9	13.4	15.5	17.5	20.3	23.3	24.3	22.9	19.8	15.5	12.5	19.2	19.7	20.1	22.9	24.3	27.8	31.6	32.5	30.7	19.8	15.5	12.5
862	Tetracoccus dioicus Parry	33.392446	-117.195637	USA	3079876531	HUMAN_OBSERVATION	328	222	BSk	Mediterranean Forests, Woodlands & Scrublands	12	California coastal sage and chaparral	1	68	65	61	27	9	2	2	5	11	10	42	50	12.2	12.7	13.3	15.3	17.4	20.2	23.3	24.4	22.8	19.7	15.4	12.5	19	19.5	19.9	22.8	24.3	27.9	31.8	32.8	30.8	19.7	15.4	12.5
863	Tetracoccus dioicus Parry	33.4	-117.166667	USA	2421767965	PRESERVED_SPECIMEN	301	222	BSk	Mediterranean Forests, Woodlands & Scrublands	12	California coastal sage and chaparral	1	66	63	59	27	8	2	2	4	10	10	41	48	12.3	12.8	13.4	15.4	17.4	20.3	23.3	24.4	22.9	19.8	15.5	12.5	19.2	19.6	20	22.9	24.3	27.9	31.8	32.7	30.8	19.8	15.5	12.5
864	Tetracoccus dioicus Parry	33.4	-117.16667	USA	2422368912	PRESERVED_SPECIMEN	301	222	BSk	Mediterranean Forests, Woodlands & Scrublands	12	California coastal sage and chaparral	1	66	63	59	27	8	2	2	4	10	10	41	48	12.3	12.8	13.4	15.4	17.4	20.3	23.3	24.4	22.9	19.8	15.5	12.5	19.2	19.6	20	22.9	24.3	27.9	31.8	32.7	30.8	19.8	15.5	12.5
865	Tetracoccus dioicus Parry	33.400227	-117.190963	USA	2612123862	PRESERVED_SPECIMEN	363	222	BSk	Mediterranean Forests, Woodlands & Scrublands	12	California coastal sage and chaparral	1	69	66	61	28	9	2	2	5	11	10	42	51	12.1	12.6	13.1	15.2	17.2	20.1	23.2	24.4	22.8	19.7	15.3	12.4	18.9	19.4	19.8	22.7	24.2	27.9	32	32.9	30.8	19.7	15.3	12.4
866	Tetracoccus dioicus Parry	33.406009	-117.179436	USA	3503183147	PRESERVED_SPECIMEN	343	222	BSk	Mediterranean Forests, Woodlands & Scrublands	12	California coastal sage and chaparral	1	68	65	61	27	9	2	2	5	11	10	42	50	12.1	12.6	13.2	15.2	17.3	20.1	23.3	24.4	22.8	19.7	15.4	12.4	19	19.4	19.9	22.7	24.2	27.9	31.9	32.9	30.8	19.7	15.4	12.4
867	Tetracoccus dioicus Parry	33.409000	-117.27203	USA	2382637492	PRESERVED_SPECIMEN	292	222	BSk	Mediterranean Forests, Woodlands & Scrublands	12	California coastal sage and chaparral	1	66	64	60	27	8	2	2	4	10	9	40	49	12.4	12.8	13.2	15.1	17	19.7	22.8	24	22.5	19.6	15.5	12.6	19.2	19.4	19.6	22.2	23.5	26.9	30.8	32	30.2	19.6	15.5	12.6
868	Tetracoccus dioicus Parry	33.409736	-117.182806	USA	2430359110	PRESERVED_SPECIMEN	360	222	BSk	Mediterranean Forests, Woodlands & Scrublands	12	California coastal sage and chaparral	1	68	65	60	27	9	2	2	5	11	10	42	50	12.1	12.6	13.1	15.2	17.2	20.1	23.2	24.4	22.8	19.6	15.3	12.4	18.9	19.3	19.8	22.6	24.1	27.8	31.9	32.9	30.8	19.6	15.3	12.4
869	Tetracoccus dioicus Parry	33.41	-117.04861	USA	2422516072	PRESERVED_SPECIMEN	595	311	Csa	Mediterranean Forests, Woodlands & Scrublands	12	California coastal sage and chaparral	1	74	73	68	32	11	2	3	7	13	12	46	55	10.7	11.3	11.9	14	16.3	19.6	23	24.4	22.6	18.9	14.2	11	17.5	18.2	18.8	21.8	23.8	28	32.6	33.8	31.4	18.9	14.2	11
870	Tetracoccus dioicus Parry	33.41028	-117.20806	USA	2422368997	PRESERVED_SPECIMEN	206	222	BSk	Mediterranean Forests, Woodlands & Scrublands	12	California coastal sage and chaparral	1	63	60	55	25	7	2	1	4	10	9	38	45	12.5	13	13.6	15.6	17.5	20.2	23.1	24.1	22.8	19.9	15.6	12.7	19.2	19.7	20.1	22.8	24.1	27.3	31	31.9	30.3	19.9	15.6	12.7
871	Tetracoccus dioicus Parry	33.41033	-117.16997	USA	3125075005	PRESERVED_SPECIMEN	367	222	BSk	Mediterranean Forests, Woodlands & Scrublands	12	California coastal sage and chaparral	1	68	65	60	27	9	2	2	5	11	10	42	50	12	12.5	13.1	15.1	17.2	20.1	23.2	24.4	22.8	19.6	15.3	12.3	18.8	19.3	19.7	22.6	24.1	27.8	32	33	30.8	19.6	15.3	12.3
872	Tetracoccus dioicus Parry	33.41048	-117.16496	USA	3125072013	PRESERVED_SPECIMEN	337	222	BSk	Mediterranean Forests, Woodlands & Scrublands	12	California coastal sage and chaparral	1	67	64	58	27	9	2	2	5	11	10	41	49	12.1	12.6	13.2	15.3	17.3	20.1	23.3	24.5	22.9	19.7	15.3	12.4	18.9	19.4	19.8	22.7	24.1	27.8	31.9	32.9	30.8	19.7	15.3	12.4
873	Tetracoccus dioicus Parry	33.4125	-117.1625	USA	3125203051	PRESERVED_SPECIMEN	337	222	BSk	Mediterranean Forests, Woodlands & Scrublands	12	California coastal sage and chaparral	1	67	64	58	27	9	2	2	5	11	10	41	49	12.1	12.6	13.2	15.3	17.3	20.1	23.3	24.5	22.9	19.7	15.3	12.4	18.9	19.4	19.8	22.7	24.1	27.8	31.9	32.9	30.8	19.7	15.3	12.4
874	Tetracoccus dioicus Parry	33.41263	-117.16257	USA	2982008971	PRESERVED_SPECIMEN	337	222	BSk	Mediterranean Forests, Woodlands & Scrublands	12	California coastal sage and chaparral	1	67	64	58	27	9	2	2	5	11	10	41	49	12.1	12.6	13.2	15.3	17.3	20.1	23.3	24.5	22.9	19.7	15.3	12.4	18.9	19.4	19.8	22.7	24.1	27.8	31.9	32.9	30.8	19.7	15.3	12.4
875	Tetracoccus dioicus Parry	33.41312	-117.28098	USA	3125205044	PRESERVED_SPECIMEN	258	222	BSk	Mediterranean Forests, Woodlands & Scrublands	12	California coastal sage and chaparral	1	65	62	59	26	8	2	1	4	10	9	39	48	12.4	12.9	13.2	15.2	17	19.7	22.7	23.9	22.5	19.7	15.6	12.6	19.2	19.5	19.6	22.2	23.4	26.7	30.5	31.6	30	19.7	15.6	12.6
876	Tetracoccus dioicus Parry	33.41444	-117.17139	USA	2422392067	PRESERVED_SPECIMEN	367	222	BSk	Mediterranean Forests, Woodlands & Scrublands	12	California coastal sage and chaparral	1	68	65	60	27	9	2	2	5	11	10	42	50	12	12.5	13.1	15.1	17.2	20.1	23.2	24.4	22.8	19.6	15.3	12.3	18.8	19.3	19.7	22.6	24.1	27.8	32	33	30.8	19.6	15.3	12.3
877	Tetracoccus dioicus Parry	33.414444	-117.171389	USA	2430222026	PRESERVED_SPECIMEN	367	222	BSk	Mediterranean Forests, Woodlands & Scrublands	12	California coastal sage and chaparral	1	68	65	60	27	9	2	2	5	11	10	42	50	12	12.5	13.1	15.1	17.2	20.1	23.2	24.4	22.8	19.6	15.3	12.3	18.8	19.3	19.7	22.6	24.1	27.8	32	33	30.8	19.6	15.3	12.3
878	Tetracoccus dioicus Parry	33.41556	-117.1775	USA	2422507870	PRESERVED_SPECIMEN	360	222	BSk	Mediterranean Forests, Woodlands & Scrublands	12	California coastal sage and chaparral	1	68	65	60	27	9	2	2	5	11	10	42	50	12.1	12.6	13.1	15.2	17.2	20.1	23.2	24.4	22.8	19.6	15.3	12.4	18.9	19.3	19.8	22.6	24.1	27.8	31.9	32.9	30.8	19.6	15.3	12.4
879	Tetracoccus dioicus Parry	33.42075	-117.15897	USA	2422446327	PRESERVED_SPECIMEN	454	311	Csa	Mediterranean Forests, Woodlands & Scrublands	12	California coastal sage and chaparral	1	72	69	64	29	10	2	2	5	12	10	44	53	11.7	12.2	12.7	14.8	16.8	19.8	23.1	24.4	22.7	19.4	15	12.1	18.5	19	19.4	22.3	23.9	27.8	32.1	33.2	30.9	19.4	15	12.1
880	Tetracoccus dioicus Parry	33.42435	-117.072567	USA	3969699223	PRESERVED_SPECIMEN	516	311	Csa	Mediterranean Forests, Woodlands & Scrublands	12	California coastal sage and chaparral	1	72	69	61	27	10	2	3	6	12	10	44	52	10.8	11.7	12.3	14.5	16.7	19.9	23.3	24.6	22.7	19	14.3	11.2	17.7	18.6	19.2	22.3	24.1	28.3	32.8	33.9	31.5	19	14.3	11.2
881	Tetracoccus dioicus Parry	33.42778	-117.19861	USA	2421780391	PRESERVED_SPECIMEN	187	222	BSk	Mediterranean Forests, Woodlands & Scrublands	12	California coastal sage and chaparral	1	61	58	52	23	7	2	1	4	9	9	37	44	12.5	13	13.7	15.6	17.5	20.1	23	24.1	22.8	19.9	15.6	12.7	19.2	19.6	20.1	22.7	23.9	27	30.8	31.7	30.1	19.9	15.6	12.7
882	Tetracoccus dioicus Parry	33.42903	-117.07141	USA	2430194329	PRESERVED_SPECIMEN	484	311	Csa	Mediterranean Forests, Woodlands & Scrublands	12	California coastal sage and chaparral	1	71	67	60	26	10	2	3	6	12	10	43	51	10.7	11.7	12.5	14.6	16.9	20	23.5	24.7	22.8	19.1	14.2	11.1	17.7	18.7	19.4	22.4	24.3	28.5	32.9	34	31.6	19.1	14.2	11.1
883	Tetracoccus dioicus Parry	33.43278	-117.07222	USA	2422397600	PRESERVED_SPECIMEN	484	311	Csa	Mediterranean Forests, Woodlands & Scrublands	12	California coastal sage and chaparral	1	71	67	60	26	10	2	3	6	12	10	43	51	10.7	11.7	12.5	14.6	16.9	20	23.5	24.7	22.8	19.1	14.2	11.1	17.7	18.7	19.4	22.4	24.3	28.5	32.9	34	31.6	19.1	14.2	11.1
884	Tetracoccus dioicus Parry	33.435527	-117.075517	USA	2612122109	PRESERVED_SPECIMEN	389	222	BSk	Mediterranean Forests, Woodlands & Scrublands	12	California coastal sage and chaparral	1	67	63	57	25	9	2	2	5	11	9	41	48	10.9	12	12.9	15.1	17.3	20.4	23.8	24.9	23	19.2	14.3	11.2	17.8	18.9	19.7	22.7	24.6	28.6	33	34	31.5	19.2	14.3	11.2
885	Tetracoccus dioicus Parry	33.43889	-117.18972	USA	2422375793	PRESERVED_SPECIMEN	265	222	BSk	Mediterranean Forests, Woodlands & Scrublands	12	California coastal sage and chaparral	1	64	61	56	24	8	2	2	4	10	9	39	47	12.3	12.8	13.4	15.4	17.3	20	23.1	24.3	22.8	19.7	15.4	12.5	18.9	19.4	19.8	22.5	23.8	27.2	31.3	32.3	30.4	19.7	15.4	12.5
886	Tetracoccus dioicus Parry	33.439444	-117.19	USA	2595834673	PRESERVED_SPECIMEN	265	222	BSk	Mediterranean Forests, Woodlands & Scrublands	12	California coastal sage and chaparral	1	64	61	56	24	8	2	2	4	10	9	39	47	12.3	12.8	13.4	15.4	17.3	20	23.1	24.3	22.8	19.7	15.4	12.5	18.9	19.4	19.8	22.5	23.8	27.2	31.3	32.3	30.4	19.7	15.4	12.5
887	Tetracoccus dioicus Parry	33.44972	-117.16528	USA	2382634072	PRESERVED_SPECIMEN	411	222	BSk	Mediterranean Forests, Woodlands & Scrublands	12	California coastal sage and chaparral	1	69	66	60	26	9	2	2	5	11	10	42	51	11.7	12.3	12.8	14.9	16.9	19.9	23.2	24.5	22.8	19.5	15	12	18.3	18.9	19.4	22.3	23.9	27.6	32	33.1	30.8	19.5	15	12
888	Tetracoccus dioicus Parry	33.475216	-117.073822	USA	2251852065	HUMAN_OBSERVATION	372	222	BSk	Mediterranean Forests, Woodlands & Scrublands	12	California coastal sage and chaparral	1	64	61	55	23	8	2	2	5	11	9	39	46	11.2	12.5	13.4	15.7	18.2	21.4	24.6	25.7	23.6	19.7	14.7	11.4	18.5	19.8	20.7	24	26	30.2	34.3	35.2	32.6	19.7	14.7	11.4
889	Tetracoccus dioicus Parry	33.546444	-117.08162	USA	3760254956	HUMAN_OBSERVATION	411	222	BSk	Mediterranean Forests, Woodlands & Scrublands	12	California coastal sage and chaparral	1	64	62	55	23	8	2	2	6	12	9	38	46	11	12.3	13.3	15.8	18.4	21.8	25.1	26.1	24	19.9	14.8	11.4	18.8	20	20.9	24.4	26.9	31.3	35.5	36.3	33.6	19.9	14.8	11.4
890	Tetracoccus dioicus Parry	33.549424	-117.000286	USA	3759080852	HUMAN_OBSERVATION	501	222	BSk	Mediterranean Forests, Woodlands & Scrublands	12	California coastal sage and chaparral	1	65	63	57	25	10	2	3	7	13	10	39	46	10.9	12	12.9	15.4	18.1	21.6	25	26	23.9	19.8	14.7	11.3	18.5	19.6	20.5	24.1	26.7	31.4	35.6	36.4	33.7	19.8	14.7	11.3
891	Tetracoccus dioicus Parry	33.561914	-117.11162	USA	2540725898	HUMAN_OBSERVATION	432	222	BSk	Mediterranean Forests, Woodlands & Scrublands	12	California coastal sage and chaparral	1	65	63	57	24	9	2	2	6	12	9	38	47	11	12.3	13.3	15.7	18.4	21.8	25.1	26.2	24	19.9	14.7	11.3	18.7	20	20.9	24.4	26.8	31.3	35.5	36.4	33.6	19.9	14.7	11.3
892	Tetracoccus dioicus Parry	33.596245	-117.112844	USA	2540726126	HUMAN_OBSERVATION	416	222	BSk	Mediterranean Forests, Woodlands & Scrublands	12	California coastal sage and chaparral	1	63	62	55	23	8	2	2	5	12	9	37	45	11	12.4	13.3	15.9	18.6	22.1	25.4	26.4	24.2	20.1	14.8	11.4	18.9	20.1	21	24.6	27.2	31.7	36	36.8	34.1	20.1	14.8	11.4
893	Tetracoccus dioicus Parry	33.598828	-117.460888	USA	2430285540	PRESERVED_SPECIMEN	441	311	Csa	Mediterranean Forests, Woodlands & Scrublands	12	California coastal sage and chaparral	1	72	74	68	25	7	2	2	4	11	9	42	55	11.7	11.8	12.3	14.2	16.1	19.1	22.7	24.1	22.3	19.1	14.7	11.9	18	18.1	18.5	21.2	22.6	26.4	31.1	32.4	29.9	19.1	14.7	11.9
894	Tetracoccus dioicus Parry	33.59883	-117.46089	USA	3125079009	PRESERVED_SPECIMEN	441	311	Csa	Mediterranean Forests, Woodlands & Scrublands	12	California coastal sage and chaparral	1	72	74	68	25	7	2	2	4	11	9	42	55	11.7	11.8	12.3	14.2	16.1	19.1	22.7	24.1	22.3	19.1	14.7	11.9	18	18.1	18.5	21.2	22.6	26.4	31.1	32.4	29.9	19.1	14.7	11.9
895	Tetracoccus dioicus Parry	33.600025	-117.460514	USA	2412541050	PRESERVED_SPECIMEN	522	311	Csa	Mediterranean Forests, Woodlands & Scrublands	12	California coastal sage and chaparral	1	77	79	73	28	8	2	2	5	11	10	46	59	11.5	11.6	12	13.9	15.8	19	22.6	24	22.1	18.8	14.5	11.7	17.7	17.8	18.2	21	22.4	26.3	31.1	32.3	29.8	18.8	14.5	11.7
896	Tetracoccus dioicus Parry	33.892256	-117.736685	USA	2412540904	PRESERVED_SPECIMEN	326	311	Csa	Mediterranean Forests, Woodlands & Scrublands	12	California coastal sage and chaparral	1	87	92	80	29	7	2	1	3	9	11	47	60	12.6	12.9	13.2	15.2	17	19.8	22.7	23.4	22.1	19.1	15.4	12.6	19	19.2	19.3	22	23.4	26.8	30.4	31.1	29.6	19.1	15.4	12.6
897	Tetracoccus dioicus Parry	34.11	-117.71	USA	2575156419	PRESERVED_SPECIMEN	415	311	Csa	Mediterranean Forests, Woodlands & Scrublands	12	California coastal sage and chaparral	1	85	89	78	30	9	1	1	4	9	10	47	57	11.7	12.7	13.6	15.9	18.1	21.2	24.1	24.6	22.9	19.2	14.7	11.7	18.4	19.4	20.3	23.4	25.2	29	32.6	32.9	30.9	19.2	14.7	11.7
898	Tetracoccus dioicus Parry	34.1125	-117.7149	USA	2351009157	PRESERVED_SPECIMEN	415	311	Csa	Mediterranean Forests, Woodlands & Scrublands	12	California coastal sage and chaparral	1	85	89	78	30	9	1	1	4	9	10	47	57	11.7	12.7	13.6	15.9	18.1	21.2	24.1	24.6	22.9	19.2	14.7	11.7	18.4	19.4	20.3	23.4	25.2	29	32.6	32.9	30.9	19.2	14.7	11.7
899	Tetracoccus fasciculatus (S.Watson) Croizat	25.161667	-103.741667	MEX	1893607599	PRESERVED_SPECIMEN	1343	211	BWh	Deserts & Xeric Shrublands	13	Chihuahuan desert	3	11	5	2	5	15	48	73	79	59	20	8	10	14.8	17	20.3	23.3	26.5	27.8	26.6	26	24.7	22	18.2	15.2	24	26.8	30.5	33.3	36.1	36.2	34	33.3	32.1	22	18.2	15.2
900	Tetracoccus fasciculatus (S.Watson) Croizat	25.6667	-100	MEX	2612120857	PRESERVED_SPECIMEN	321	221	BSh	Deserts & Xeric Shrublands	13	Tamaulipan mezquital	12	30	22	23	45	72	93	66	98	155	76	26	25	13.5	16	20.1	23.6	26.5	28.4	29.1	29	26.4	22.4	18	14.3	21	23.8	28.2	31.1	33.2	35.1	35.8	35.8	32.7	22.4	18	14.3
901	Tetracoccus fasciculatus (S.Watson) Croizat	25.701944	-103.708333	MEX	1897383119	PRESERVED_SPECIMEN	1435	211	BWh	Deserts & Xeric Shrublands	13	Chihuahuan desert	3	11	3	3	5	16	44	55	65	55	20	6	8	12.7	15.1	18	21.1	24.4	25.4	24.8	24.4	22.9	20.1	16.4	13.4	21	23.9	27.1	29.9	33	33.4	32.1	31.6	30.1	20.1	16.4	13.4
902	Tetracoccus fasciculatus (S.Watson) Croizat	25.725353	-103.658755	MEX	4169333716	PRESERVED_SPECIMEN	1296	211	BWh	Deserts & Xeric Shrublands	13	Chihuahuan desert	3	10	3	3	4	16	40	47	53	48	18	6	7	12.4	15.1	18.3	21.6	25.1	26.2	25.5	25.2	23.7	20.5	16.5	13.1	20.8	24.1	27.5	30.7	33.8	34.2	32.9	32.5	30.9	20.5	16.5	13.1
903	Tetracoccus fasciculatus (S.Watson) Croizat	25.727853	-103.687089	MEX	4169325839	PRESERVED_SPECIMEN	1343	211	BWh	Deserts & Xeric Shrublands	13	Chihuahuan desert	3	10	3	3	4	16	42	50	58	51	19	6	7	12.4	15.1	18.1	21.3	24.8	25.9	25.2	24.8	23.3	20.3	16.4	13.1	20.7	23.8	27.2	30.2	33.4	33.8	32.5	32	30.5	20.3	16.4	13.1
904	Tetracoccus fasciculatus (S.Watson) Croizat	25.833333	-103.845000	MEX	1893607592	PRESERVED_SPECIMEN	1311	211	BWh	Deserts & Xeric Shrublands	13	Chihuahuan desert	3	8	2	3	5	15	42	51	61	55	19	6	7	12.4	15.1	18.3	21.6	25.1	26.2	25.5	25.2	23.6	20.5	16.4	13	21.5	24.7	28.2	31.4	34.4	34.7	33.3	32.9	31.2	20.5	16.4	13
905	Tetracoccus fasciculatus (S.Watson) Croizat	25.85	-104.23333	MEX	2422368227	PRESERVED_SPECIMEN	1888	221	BSh	Deserts & Xeric Shrublands	13	Chihuahuan desert	3	11	5	5	6	19	56	79	89	75	30	7	9	11.7	13.3	15.8	18.5	21.5	22.8	22.4	21.5	20.1	18.1	14.9	12.4	20.7	22.7	25.5	28.1	31	31.5	30.1	29.2	27.9	18.1	14.9	12.4
906	Tetracoccus fasciculatus (S.Watson) Croizat	25.856389	-103.707222	MEX	4169334617	PRESERVED_SPECIMEN	1159	211	BWh	Deserts & Xeric Shrublands	13	Chihuahuan desert	3	9	2	3	4	15	38	41	46	45	18	6	7	12	14.9	18.3	22	25.6	26.9	26.2	26	24.4	20.7	16.3	12.5	21.5	25.1	28.7	32.1	35.2	35.6	34.1	33.8	32.2	20.7	16.3	12.5
907	Tetracoccus fasciculatus (S.Watson) Croizat	25.866667	-104.241667	MEX	4132381405	PRESERVED_SPECIMEN	1667	221	BSh	Deserts & Xeric Shrublands	13	Chihuahuan desert	3	9	3	5	5	17	45	67	73	61	24	6	9	12.5	14.3	17	19.7	22.6	23.8	23.3	22.5	21.2	19.1	15.8	13.3	21.7	23.7	26.9	29.4	32.1	32.5	31.2	30.4	29.1	19.1	15.8	13.3
908	Tetracoccus fasciculatus (S.Watson) Croizat	25.86667	-104.24167	MEX	2807539792	PRESERVED_SPECIMEN	1667	221	BSh	Deserts & Xeric Shrublands	13	Chihuahuan desert	3	9	3	5	5	17	45	67	73	61	24	6	9	12.5	14.3	17	19.7	22.6	23.8	23.3	22.5	21.2	19.1	15.8	13.3	21.7	23.7	26.9	29.4	32.1	32.5	31.2	30.4	29.1	19.1	15.8	13.3
909	Tetracoccus fasciculatus (S.Watson) Croizat	25.86668	-104.254147	MEX	4137600552	HUMAN_OBSERVATION	1691	221	BSh	Deserts & Xeric Shrublands	13	Chihuahuan desert	3	9	4	5	5	17	47	68	75	62	25	6	9	12.4	14.1	16.8	19.5	22.4	23.6	23.1	22.4	21	19	15.6	13.1	21.6	23.6	26.7	29.3	32	32.4	31.1	30.2	28.9	19	15.6	13.1
910	Tetracoccus fasciculatus (S.Watson) Croizat	25.867000	-104.24167	MEX	3308260689	PRESERVED_SPECIMEN	1667	221	BSh	Deserts & Xeric Shrublands	13	Chihuahuan desert	3	9	3	5	5	17	45	67	73	61	24	6	9	12.5	14.3	17	19.7	22.6	23.8	23.3	22.5	21.2	19.1	15.8	13.3	21.7	23.7	26.9	29.4	32.1	32.5	31.2	30.4	29.1	19.1	15.8	13.3
911	Tetracoccus fasciculatus (S.Watson) Croizat	25.867032	-104.254867	MEX	3961697575	PRESERVED_SPECIMEN	1691	221	BSh	Deserts & Xeric Shrublands	13	Chihuahuan desert	3	9	4	5	5	17	47	68	75	62	25	6	9	12.4	14.1	16.8	19.5	22.4	23.6	23.1	22.4	21	19	15.6	13.1	21.6	23.6	26.7	29.3	32	32.4	31.1	30.2	28.9	19	15.6	13.1
912	Tetracoccus fasciculatus (S.Watson) Croizat	26.024085	-104.160004	MEX	2270541799	PRESERVED_SPECIMEN	1388	211	BWh	Deserts & Xeric Shrublands	13	Chihuahuan desert	3	8	2	4	5	15	38	54	58	49	21	6	8	12.7	14.7	18	21.2	24.2	25.5	24.9	24.2	22.8	20.1	16.3	13.3	21.9	24.5	28.3	31.2	33.9	34.3	33	32.2	30.7	20.1	16.3	13.3
913	Tetracoccus fasciculatus (S.Watson) Croizat	26.083000	-103.783000	MEX	3308295580	PRESERVED_SPECIMEN	1166	211	BWh	Deserts & Xeric Shrublands	13	Chihuahuan desert	3	9	2	3	4	15	37	43	48	46	18	6	7	12.4	15	18.4	22	25.6	27.1	26.4	26	24.5	21	16.6	13	21.5	24.8	28.5	31.9	35.1	35.7	34.3	33.9	32.3	21	16.6	13
914	Tetracoccus fasciculatus (S.Watson) Croizat	26.08333	-103.78333	MEX	2807393423	PRESERVED_SPECIMEN	1166	211	BWh	Deserts & Xeric Shrublands	13	Chihuahuan desert	3	9	2	3	4	15	37	43	48	46	18	6	7	12.4	15	18.4	22	25.6	27.1	26.4	26	24.5	21	16.6	13	21.5	24.8	28.5	31.9	35.1	35.7	34.3	33.9	32.3	21	16.6	13
915	Tetracoccus fasciculatus (S.Watson) Croizat	26.083333	-103.783333	MEX	4132387411	PRESERVED_SPECIMEN	1166	211	BWh	Deserts & Xeric Shrublands	13	Chihuahuan desert	3	9	2	3	4	15	37	43	48	46	18	6	7	12.4	15	18.4	22	25.6	27.1	26.4	26	24.5	21	16.6	13	21.5	24.8	28.5	31.9	35.1	35.7	34.3	33.9	32.3	21	16.6	13
916	Tetracoccus fasciculatus (S.Watson) Croizat	26.358657	-104.508776	MEX	4169301438	PRESERVED_SPECIMEN	1371	211	BWh	Deserts & Xeric Shrublands	13	Chihuahuan desert	3	8	4	3	6	16	45	62	68	58	26	7	8	10.8	13	16.4	20.2	23.6	25.7	25	24.2	22.4	19	14.9	11.5	20.1	22.9	26.7	30.3	33.3	34.4	32.7	32	30	19	14.9	11.5
917	Tetracoccus fasciculatus (S.Watson) Croizat	26.4	-102.83333	MEX	3125135363	PRESERVED_SPECIMEN	934	211	BWh	Deserts & Xeric Shrublands	13	Chihuahuan desert	3	10	4	5	5	19	29	23	36	28	21	9	10	13.8	16	19	23.2	26.7	28.4	27.9	27.6	25.7	22.2	18.1	14.2	22.9	25.8	29	33.2	36.3	37.3	36.2	35.6	33.6	22.2	18.1	14.2
918	Tetracoccus fasciculatus (S.Watson) Croizat	26.4	-102.833000	MEX	3308270214	PRESERVED_SPECIMEN	934	211	BWh	Deserts & Xeric Shrublands	13	Chihuahuan desert	3	10	4	5	5	19	29	23	36	28	21	9	10	13.8	16	19	23.2	26.7	28.4	27.9	27.6	25.7	22.2	18.1	14.2	22.9	25.8	29	33.2	36.3	37.3	36.2	35.6	33.6	22.2	18.1	14.2
919	Tetracoccus fasciculatus (S.Watson) Croizat	26.4	-102.833333	MEX	4132382411	PRESERVED_SPECIMEN	934	211	BWh	Deserts & Xeric Shrublands	13	Chihuahuan desert	3	10	4	5	5	19	29	23	36	28	21	9	10	13.8	16	19	23.2	26.7	28.4	27.9	27.6	25.7	22.2	18.1	14.2	22.9	25.8	29	33.2	36.3	37.3	36.2	35.6	33.6	22.2	18.1	14.2
920	Tetracoccus fasciculatus (S.Watson) Croizat	26.625000	-100.96667	MEX	2807423898	PRESERVED_SPECIMEN	793	221	BSh	Deserts & Xeric Shrublands	13	Chihuahuan desert	3	15	11	7	17	32	46	44	44	72	32	12	14	12.2	14.4	18.4	22.3	25.6	27.6	27.9	27.3	24.8	21.6	17.2	13.3	20	22.5	26.9	30.6	33.3	34.7	34.9	34.2	31.4	21.6	17.2	13.3
921	Tetracoccus fasciculatus (S.Watson) Croizat	26.625000	-100.967000	MEX	3307687750	PRESERVED_SPECIMEN	793	221	BSh	Deserts & Xeric Shrublands	13	Chihuahuan desert	3	15	11	7	17	32	46	44	44	72	32	12	14	12.2	14.4	18.4	22.3	25.6	27.6	27.9	27.3	24.8	21.6	17.2	13.3	20	22.5	26.9	30.6	33.3	34.7	34.9	34.2	31.4	21.6	17.2	13.3
922	Tetracoccus fasciculatus (S.Watson) Croizat	26.625000	-100.966667	MEX	4132381406	PRESERVED_SPECIMEN	793	221	BSh	Deserts & Xeric Shrublands	13	Chihuahuan desert	3	15	11	7	17	32	46	44	44	72	32	12	14	12.2	14.4	18.4	22.3	25.6	27.6	27.9	27.3	24.8	21.6	17.2	13.3	20	22.5	26.9	30.6	33.3	34.7	34.9	34.2	31.4	21.6	17.2	13.3
923	Tetracoccus fasciculatus (S.Watson) Croizat	26.625000	-100.96666	MEX	1259356312	PRESERVED_SPECIMEN	788	221	BSh	Deserts & Xeric Shrublands	13	Chihuahuan desert	3	15	11	8	18	32	47	44	44	73	32	12	14	12.3	14.4	18.4	22.4	25.7	27.6	28	27.4	24.9	21.7	17.2	13.4	20.1	22.5	27	30.7	33.4	34.8	35	34.3	31.5	21.7	17.2	13.4
924	Tetracoccus fasciculatus (S.Watson) Croizat	26.648925	-103.764039	MEX	4169292977	PRESERVED_SPECIMEN	1166	211	BWh	Deserts & Xeric Shrublands	13	Chihuahuan desert	3	9	3	4	7	13	33	44	48	42	20	8	10	11.8	14.2	17.6	21.5	25.2	27	26.4	25.8	24	20.6	16.1	12.2	20.7	23.6	27.3	31.1	34.4	35.5	34.1	33.3	31.5	20.6	16.1	12.2
925	Tetracoccus fasciculatus (S.Watson) Croizat	26.658333	-103.758333	MEX	1894533128	PRESERVED_SPECIMEN	1171	211	BWh	Deserts & Xeric Shrublands	13	Chihuahuan desert	3	9	4	4	7	13	33	44	48	41	20	8	10	11.8	14.2	17.6	21.5	25.2	27	26.4	25.8	23.9	20.6	16.1	12.2	20.6	23.5	27.2	31	34.3	35.4	34.1	33.3	31.5	20.6	16.1	12.2
926	Tetracoccus fasciculatus (S.Watson) Croizat	26.659861	-103.739833	MEX	1418790424	PRESERVED_SPECIMEN	1219	211	BWh	Deserts & Xeric Shrublands	13	Chihuahuan desert	3	10	4	4	7	14	34	46	51	43	20	8	10	11.8	14.1	17.4	21.3	24.9	26.7	26.1	25.5	23.7	20.4	16	12.2	20.5	23.4	27	30.8	34.1	35.2	33.8	33	31.3	20.4	16	12.2
927	Tetracoccus fasciculatus (S.Watson) Croizat	26.66	-103.739722	MEX	2629756842	PRESERVED_SPECIMEN	1219	211	BWh	Deserts & Xeric Shrublands	13	Chihuahuan desert	3	10	4	4	7	14	34	46	51	43	20	8	10	11.8	14.1	17.4	21.3	24.9	26.7	26.1	25.5	23.7	20.4	16	12.2	20.5	23.4	27	30.8	34.1	35.2	33.8	33	31.3	20.4	16	12.2
928	Tetracoccus fasciculatus (S.Watson) Croizat	26.665036	-103.771539	MEX	4169325786	PRESERVED_SPECIMEN	1148	211	BWh	Deserts & Xeric Shrublands	13	Chihuahuan desert	3	9	3	4	7	13	32	44	47	42	19	8	10	11.9	14.3	17.7	21.6	25.3	27.1	26.5	25.9	24.1	20.7	16.2	12.3	20.7	23.6	27.3	31.2	34.5	35.6	34.2	33.5	31.7	20.7	16.2	12.3
929	Tetracoccus fasciculatus (S.Watson) Croizat	26.678222	-103.744083	MEX	1418790236	PRESERVED_SPECIMEN	1180	211	BWh	Deserts & Xeric Shrublands	13	Chihuahuan desert	3	10	3	4	7	13	33	45	49	41	20	8	10	11.8	14.2	17.6	21.4	25.1	27	26.3	25.7	23.9	20.6	16.1	12.2	20.6	23.4	27.2	31	34.3	35.4	34	33.2	31.5	20.6	16.1	12.2
930	Tetracoccus fasciculatus (S.Watson) Croizat	26.6799	-105.459000	MEX	1989208626	PRESERVED_SPECIMEN	1665	221	BSh	Deserts & Xeric Shrublands	13	Chihuahuan desert	3	11	5	3	8	15	57	112	119	102	31	8	9	9.5	11.6	14.5	17.9	21.6	23.7	22.4	21.7	19.9	16.9	13	10.2	19.3	21.7	24.8	28	31.6	32.4	29.5	28.7	27	16.9	13	10.2
931	Tetracoccus fasciculatus (S.Watson) Croizat	26.686667	-103.747778	MEX	4169305683	PRESERVED_SPECIMEN	1158	211	BWh	Deserts & Xeric Shrublands	13	Chihuahuan desert	3	9	3	4	8	13	32	44	47	41	20	8	10	11.8	14.2	17.6	21.5	25.2	27.1	26.4	25.8	24	20.6	16.1	12.2	20.6	23.5	27.2	31	34.4	35.5	34.1	33.4	31.6	20.6	16.1	12.2
932	Tetracoccus fasciculatus (S.Watson) Croizat	26.686778	-103.747639	MEX	1418790931	PRESERVED_SPECIMEN	1158	211	BWh	Deserts & Xeric Shrublands	13	Chihuahuan desert	3	9	3	4	8	13	32	44	47	41	20	8	10	11.8	14.2	17.6	21.5	25.2	27.1	26.4	25.8	24	20.6	16.1	12.2	20.6	23.5	27.2	31	34.4	35.5	34.1	33.4	31.6	20.6	16.1	12.2
933	Tetracoccus fasciculatus (S.Watson) Croizat	26.725000	-103.625000	MEX	1894533134	PRESERVED_SPECIMEN	1133	211	BWh	Deserts & Xeric Shrublands	13	Chihuahuan desert	3	12	4	5	8	15	34	43	46	38	20	10	11	12.1	14.4	17.9	21.8	25.4	27.2	26.6	26	24.3	20.8	16.3	12.3	21	23.8	27.7	31.6	34.8	35.9	34.7	33.9	32.1	20.8	16.3	12.3
934	Tetracoccus fasciculatus (S.Watson) Croizat	26.725311	-103.625425	MEX	4169313118	PRESERVED_SPECIMEN	1131	211	BWh	Deserts & Xeric Shrublands	13	Chihuahuan desert	3	11	4	4	8	15	34	43	46	38	20	10	11	12.1	14.4	17.9	21.8	25.4	27.2	26.7	26	24.3	20.8	16.3	12.3	21	23.8	27.7	31.6	34.8	35.9	34.7	33.9	32.2	20.8	16.3	12.3
935	Tetracoccus fasciculatus (S.Watson) Croizat	26.7522	-104.437000	MEX	1988889364	PRESERVED_SPECIMEN	1364	221	BSh	Deserts & Xeric Shrublands	13	Chihuahuan desert	3	9	5	3	7	15	44	63	74	70	25	7	9	10.2	12.5	16.1	20.2	23.7	25.9	25.3	24.6	22.5	19	14.6	11.2	19.1	21.9	26	29.8	33	34.5	32.9	32.1	29.8	19	14.6	11.2
936	Tetracoccus fasciculatus (S.Watson) Croizat	26.81667	-104.41667	MEX	2807191819	PRESERVED_SPECIMEN	1303	221	BSh	Deserts & Xeric Shrublands	13	Chihuahuan desert	3	9	5	3	7	15	43	60	71	69	23	7	9	10.4	12.8	16.4	20.6	24.2	26.5	25.9	25.1	23.1	19.4	14.8	11.3	19.5	22.5	26.6	30.5	33.8	35.2	33.6	32.7	30.5	19.4	14.8	11.3
937	Tetracoccus fasciculatus (S.Watson) Croizat	26.86667	-104.1	MEX	2807336569	PRESERVED_SPECIMEN	1184	211	BWh	Deserts & Xeric Shrublands	13	Chihuahuan desert	3	8	5	5	6	12	38	52	59	63	18	6	11	11.3	13.7	17.3	21.5	24.9	27	26.4	25.8	23.7	20.2	15.7	12	20	23	27.1	31.1	34.2	35.5	34.1	33.3	31.2	20.2	15.7	12
938	Tetracoccus fasciculatus (S.Watson) Croizat	26.86667	-104.56667	MEX	2807400513	PRESERVED_SPECIMEN	1395	221	BSh	Deserts & Xeric Shrublands	13	Chihuahuan desert	3	10	5	3	7	16	49	66	78	74	25	7	9	10.3	12.6	16.2	20.3	23.9	26.2	25.5	24.7	22.7	19.1	14.5	11.2	19.3	22.3	26.3	30.2	33.5	34.8	33.2	32.2	30.1	19.1	14.5	11.2
939	Tetracoccus fasciculatus (S.Watson) Croizat	26.87	-104.52	MEX	3311268433	PRESERVED_SPECIMEN	1387	221	BSh	Deserts & Xeric Shrublands	13	Chihuahuan desert	3	10	6	4	7	16	48	65	77	73	24	7	9	10.3	12.6	16.2	20.3	23.9	26.2	25.5	24.7	22.7	19.2	14.6	11.3	19.3	22.1	26.2	30	33.4	34.7	33.1	32.2	30	19.2	14.6	11.3
940	Tetracoccus fasciculatus (S.Watson) Croizat	26.8971	-104.121000	MEX	1989091806	PRESERVED_SPECIMEN	1257	221	BSh	Deserts & Xeric Shrublands	13	Chihuahuan desert	3	9	5	5	7	13	40	55	64	65	19	7	10	11.1	13.4	17	21.2	24.6	26.6	26	25.4	23.3	19.9	15.4	11.8	19.8	22.6	26.7	30.7	33.8	35.1	33.6	32.9	30.7	19.9	15.4	11.8
941	Tetracoccus fasciculatus (S.Watson) Croizat	27.011594	-103.770019	MEX	4153649096	HUMAN_OBSERVATION	1139	211	BWh	Deserts & Xeric Shrublands	13	Chihuahuan desert	3	11	5	6	8	16	38	50	53	49	20	10	12	12	14.3	18	21.9	25.3	27.2	26.6	26	24.1	20.7	16.2	12.1	20.3	23.1	27.5	31.3	34.5	35.7	34.4	33.8	31.8	20.7	16.2	12.1
942	Tetracoccus fasciculatus (S.Watson) Croizat	27.063889	-103.735000	MEX	1897362035	PRESERVED_SPECIMEN	1162	221	BSh	Deserts & Xeric Shrublands	13	Chihuahuan desert	3	13	5	6	9	18	39	52	57	51	21	11	12	12	14.1	17.8	21.7	24.9	26.9	26.3	25.7	23.9	20.5	16	12	19.9	22.4	26.9	30.7	33.8	35.2	34	33.3	31.4	20.5	16	12
943	Tetracoccus fasciculatus (S.Watson) Croizat	27.06666	-101	MEX	1259354229	PRESERVED_SPECIMEN	548	221	BSh	Deserts & Xeric Shrublands	13	Chihuahuan desert	3	16	14	9	21	38	57	43	47	78	35	13	15	12	14.6	19	23.3	26.8	28.7	29.3	28.7	26.1	22.2	17.1	13.1	19.6	22.5	27.5	31.5	34.4	35.8	36.2	35.6	32.8	22.2	17.1	13.1
944	Tetracoccus fasciculatus (S.Watson) Croizat	27.06666	-106.81666	MEX	1259357191	PRESERVED_SPECIMEN	2145	322	Cwb	Tropical & Subtropical Coniferous Forests	3	Sierra Madre Occidental pine-oak forests	2	37	17	13	11	12	82	191	177	130	51	25	33	9	10.3	12.8	16	18.9	22	21.4	20.7	19.5	16.5	12.4	9.8	18.6	20.3	23.1	26.4	29.3	31.8	28.9	28	27.2	16.5	12.4	9.8
945	Tetracoccus fasciculatus (S.Watson) Croizat	27.066667	-101	MEX	2629629196	PRESERVED_SPECIMEN	546	221	BSh	Deserts & Xeric Shrublands	13	Chihuahuan desert	3	16	14	9	22	38	57	42	46	78	36	13	15	12.1	14.6	19	23.2	26.8	28.7	29.2	28.7	26.1	22.2	17.1	13.2	19.6	22.5	27.5	31.4	34.4	35.7	36.2	35.6	32.7	22.2	17.1	13.2
946	Tetracoccus fasciculatus (S.Watson) Croizat	27.066667	-104.825000	MEX	2270234689	PRESERVED_SPECIMEN	1380	221	BSh	Deserts & Xeric Shrublands	13	Chihuahuan desert	3	10	6	3	6	16	53	69	79	76	24	6	8	10.5	12.8	16.6	20.6	24.5	27.2	26.3	25.3	23.4	19.6	14.6	11.4	19.6	22.7	26.9	30.9	34.5	36.2	34	32.8	30.8	19.6	14.6	11.4
947	Tetracoccus fasciculatus (S.Watson) Croizat	27.06667	-101	MEX	2422370275	PRESERVED_SPECIMEN	546	221	BSh	Deserts & Xeric Shrublands	13	Chihuahuan desert	3	16	14	9	22	38	57	42	46	78	36	13	15	12.1	14.6	19	23.2	26.8	28.7	29.2	28.7	26.1	22.2	17.1	13.2	19.6	22.5	27.5	31.4	34.4	35.7	36.2	35.6	32.7	22.2	17.1	13.2
948	Tetracoccus fasciculatus (S.Watson) Croizat	27.06667	-104.825000	MEX	2807427783	PRESERVED_SPECIMEN	1380	221	BSh	Deserts & Xeric Shrublands	13	Chihuahuan desert	3	10	6	3	6	16	53	69	79	76	24	6	8	10.5	12.8	16.6	20.6	24.5	27.2	26.3	25.3	23.4	19.6	14.6	11.4	19.6	22.7	26.9	30.9	34.5	36.2	34	32.8	30.8	19.6	14.6	11.4
949	Tetracoccus fasciculatus (S.Watson) Croizat	27.067000	-101	MEX	3307683534	PRESERVED_SPECIMEN	546	221	BSh	Deserts & Xeric Shrublands	13	Chihuahuan desert	3	16	14	9	22	38	57	42	46	78	36	13	15	12.1	14.6	19	23.2	26.8	28.7	29.2	28.7	26.1	22.2	17.1	13.2	19.6	22.5	27.5	31.4	34.4	35.7	36.2	35.6	32.7	22.2	17.1	13.2
950	Tetracoccus fasciculatus (S.Watson) Croizat	27.067000	-104.825000	MEX	3307692124	PRESERVED_SPECIMEN	1380	221	BSh	Deserts & Xeric Shrublands	13	Chihuahuan desert	3	10	6	3	6	16	53	69	79	76	24	6	8	10.5	12.8	16.6	20.6	24.5	27.2	26.3	25.3	23.4	19.6	14.6	11.4	19.6	22.7	26.9	30.9	34.5	36.2	34	32.8	30.8	19.6	14.6	11.4
951	Tetracoccus fasciculatus (S.Watson) Croizat	27.147777	-101.171111	MEX	912399609	PRESERVED_SPECIMEN	415	211	BWh	Deserts & Xeric Shrublands	13	Chihuahuan desert	3	15	14	8	19	38	57	40	47	70	32	14	15	12.6	15.2	19.6	23.7	27.2	29.2	29.6	29.2	26.7	22.6	17.4	13.4	20.4	23.4	28.4	31.9	34.8	36.3	36.7	36.2	33.5	22.6	17.4	13.4
952	Tetracoccus fasciculatus (S.Watson) Croizat	27.15	-101.17	MEX	2998580444	PRESERVED_SPECIMEN	415	211	BWh	Deserts & Xeric Shrublands	13	Chihuahuan desert	3	15	14	8	19	38	57	40	47	70	32	14	15	12.6	15.2	19.6	23.7	27.2	29.2	29.6	29.2	26.7	22.6	17.4	13.4	20.4	23.4	28.4	31.9	34.8	36.3	36.7	36.2	33.5	22.6	17.4	13.4
953	Tetracoccus fasciculatus (S.Watson) Croizat	27.3	-104.93333	MEX	2807463825	PRESERVED_SPECIMEN	1344	221	BSh	Deserts & Xeric Shrublands	13	Chihuahuan desert	3	9	6	4	5	16	53	65	74	73	20	5	8	10.8	13.1	16.9	20.8	24.9	27.6	26.8	25.7	23.7	19.9	14.8	11.6	19.9	22.8	27	31	34.7	36.5	34.4	33.1	31.1	19.9	14.8	11.6
954	Tetracoccus fasciculatus (S.Watson) Croizat	27.3333	-102	MEX	2612122057	PRESERVED_SPECIMEN	1327	211	BWh	Deserts & Xeric Shrublands	13	Chihuahuan desert	3	15	6	6	12	31	44	54	47	56	22	10	16	10.4	12.5	16	19.8	23	24.7	24.5	24	22.1	18.9	14.7	11	18	20.6	24.7	28.4	31.3	32.4	31.8	31.1	29.1	18.9	14.7	11
955	Tetracoccus fasciculatus (S.Watson) Croizat	27.36666	-105.8	MEX	1259355940	PRESERVED_SPECIMEN	1509	221	BSh	Deserts & Xeric Shrublands	13	Chihuahuan desert	3	8	6	3	6	12	43	99	101	89	23	8	8	9.9	12.2	15.3	19	22.9	25.4	24.1	23	21.3	18.1	13.7	10.7	18.4	21	24.2	28	31.6	33.5	31	29.8	28.1	18.1	13.7	10.7
956	Tetracoccus fasciculatus (S.Watson) Croizat	27.366667	-105.8	MEX	4135932337	PRESERVED_SPECIMEN	1473	221	BSh	Deserts & Xeric Shrublands	13	Chihuahuan desert	3	8	6	3	6	12	43	97	99	88	23	8	8	10.1	12.4	15.4	19.2	23.1	25.6	24.2	23.2	21.5	18.3	13.9	10.8	18.4	21.1	24.3	28.1	31.8	33.6	31.2	30	28.3	18.3	13.9	10.8
957	Tetracoccus fasciculatus (S.Watson) Croizat	27.36667	-105.8	MEX	2807317490	PRESERVED_SPECIMEN	1473	221	BSh	Deserts & Xeric Shrublands	13	Chihuahuan desert	3	8	6	3	6	12	43	97	99	88	23	8	8	10.1	12.4	15.4	19.2	23.1	25.6	24.2	23.2	21.5	18.3	13.9	10.8	18.4	21.1	24.3	28.1	31.8	33.6	31.2	30	28.3	18.3	13.9	10.8
958	Tetracoccus fasciculatus (S.Watson) Croizat	27.367000	-105.8	MEX	3308308526	PRESERVED_SPECIMEN	1473	221	BSh	Deserts & Xeric Shrublands	13	Chihuahuan desert	3	8	6	3	6	12	43	97	99	88	23	8	8	10.1	12.4	15.4	19.2	23.1	25.6	24.2	23.2	21.5	18.3	13.9	10.8	18.4	21.1	24.3	28.1	31.8	33.6	31.2	30	28.3	18.3	13.9	10.8
959	Tetracoccus fasciculatus (S.Watson) Croizat	27.5	-105.43333	MEX	2422509358	PRESERVED_SPECIMEN	1312	211	BWh	Deserts & Xeric Shrublands	13	Chihuahuan desert	3	7	5	2	6	13	36	71	69	70	19	7	7	11	13	16.3	20	24.3	27.1	26.2	25.3	23.4	19.7	15	12	18.8	21	24.6	28.4	32.3	34.8	33	31.8	29.8	19.7	15	12
960	Tetracoccus fasciculatus (S.Watson) Croizat	27.5	-105.433000	MEX	3307687753	PRESERVED_SPECIMEN	1312	211	BWh	Deserts & Xeric Shrublands	13	Chihuahuan desert	3	7	5	2	6	13	36	71	69	70	19	7	7	11	13	16.3	20	24.3	27.1	26.2	25.3	23.4	19.7	15	12	18.8	21	24.6	28.4	32.3	34.8	33	31.8	29.8	19.7	15	12
961	Tetracoccus fasciculatus (S.Watson) Croizat	27.5	-105.433333	MEX	4135927352	PRESERVED_SPECIMEN	1312	211	BWh	Deserts & Xeric Shrublands	13	Chihuahuan desert	3	7	5	2	6	13	36	71	69	70	19	7	7	11	13	16.3	20	24.3	27.1	26.2	25.3	23.4	19.7	15	12	18.8	21	24.6	28.4	32.3	34.8	33	31.8	29.8	19.7	15	12
962	Tetracoccus fasciculatus (S.Watson) Croizat	27.6	-105.01667	MEX	3125130385	PRESERVED_SPECIMEN	1259	211	BWh	Deserts & Xeric Shrublands	13	Chihuahuan desert	3	9	7	4	6	15	49	68	73	71	20	6	8	10.7	13.1	16.8	20.6	24.8	27.6	26.7	25.6	23.8	19.8	14.6	11.5	19.9	22.8	26.8	30.6	34.1	36.3	34.1	32.8	31	19.8	14.6	11.5
963	Tetracoccus fasciculatus (S.Watson) Croizat	27.6	-105.0167	MEX	2270544828	PRESERVED_SPECIMEN	1259	211	BWh	Deserts & Xeric Shrublands	13	Chihuahuan desert	3	9	7	4	6	15	49	68	73	71	20	6	8	10.7	13.1	16.8	20.6	24.8	27.6	26.7	25.6	23.8	19.8	14.6	11.5	19.9	22.8	26.8	30.6	34.1	36.3	34.1	32.8	31	19.8	14.6	11.5
964	Tetracoccus fasciculatus (S.Watson) Croizat	27.6	-105.016667	MEX	2270231383	PRESERVED_SPECIMEN	1259	211	BWh	Deserts & Xeric Shrublands	13	Chihuahuan desert	3	9	7	4	6	15	49	68	73	71	20	6	8	10.7	13.1	16.8	20.6	24.8	27.6	26.7	25.6	23.8	19.8	14.6	11.5	19.9	22.8	26.8	30.6	34.1	36.3	34.1	32.8	31	19.8	14.6	11.5
965	Tetracoccus fasciculatus (S.Watson) Croizat	27.6	-105.017000	MEX	3307688581	PRESERVED_SPECIMEN	1259	211	BWh	Deserts & Xeric Shrublands	13	Chihuahuan desert	3	9	7	4	6	15	49	68	73	71	20	6	8	10.7	13.1	16.8	20.6	24.8	27.6	26.7	25.6	23.8	19.8	14.6	11.5	19.9	22.8	26.8	30.6	34.1	36.3	34.1	32.8	31	19.8	14.6	11.5
966	Tetracoccus fasciculatus (S.Watson) Croizat	27.6	-105.01666	MEX	1259354621	PRESERVED_SPECIMEN	1265	211	BWh	Deserts & Xeric Shrublands	13	Chihuahuan desert	3	9	7	4	6	15	50	67	72	71	20	6	8	10.7	13.1	16.7	20.6	24.7	27.6	26.7	25.6	23.8	19.8	14.6	11.5	19.9	22.7	26.7	30.5	34.1	36.2	34	32.8	31	19.8	14.6	11.5
967	Tetracoccus fasciculatus (S.Watson) Croizat	27.666667	-105.033333	MEX	4135932347	PRESERVED_SPECIMEN	1380	221	BSh	Deserts & Xeric Shrublands	13	Chihuahuan desert	3	8	6	4	5	15	49	73	77	74	19	6	8	10.2	12.5	16	19.9	24.1	26.9	26	24.9	23.1	19.2	14.2	11.1	18.8	21.5	25.4	29.3	32.9	35.2	33	31.9	30	19.2	14.2	11.1
968	Tetracoccus fasciculatus (S.Watson) Croizat	27.66667	-105.03333	MEX	2807646143	PRESERVED_SPECIMEN	1380	221	BSh	Deserts & Xeric Shrublands	13	Chihuahuan desert	3	8	6	4	5	15	49	73	77	74	19	6	8	10.2	12.5	16	19.9	24.1	26.9	26	24.9	23.1	19.2	14.2	11.1	18.8	21.5	25.4	29.3	32.9	35.2	33	31.9	30	19.2	14.2	11.1
969	Tetracoccus fasciculatus (S.Watson) Croizat	27.667000	-105.033000	MEX	3307687749	PRESERVED_SPECIMEN	1380	221	BSh	Deserts & Xeric Shrublands	13	Chihuahuan desert	3	8	6	4	5	15	49	73	77	74	19	6	8	10.2	12.5	16	19.9	24.1	26.9	26	24.9	23.1	19.2	14.2	11.1	18.8	21.5	25.4	29.3	32.9	35.2	33	31.9	30	19.2	14.2	11.1
970	Tetracoccus fasciculatus (S.Watson) Croizat	27.68	-105.13	MEX	3311273600	PRESERVED_SPECIMEN	1244	211	BWh	Deserts & Xeric Shrublands	13	Chihuahuan desert	3	9	7	4	6	14	46	77	78	74	22	7	8	10.7	13	16.5	20.2	24.4	27.2	26.5	25.5	23.5	19.5	14.3	11.4	19.9	22.6	26.3	29.8	33.3	35.5	33.7	32.5	30.6	19.5	14.3	11.4
971	Tetracoccus fasciculatus (S.Watson) Croizat	27.683000	-105.133000	MEX	3308058305	PRESERVED_SPECIMEN	1244	211	BWh	Deserts & Xeric Shrublands	13	Chihuahuan desert	3	9	7	4	6	14	46	77	78	74	22	7	8	10.7	13	16.5	20.2	24.4	27.2	26.5	25.5	23.5	19.5	14.3	11.4	19.9	22.6	26.3	29.8	33.3	35.5	33.7	32.5	30.6	19.5	14.3	11.4
972	Tetracoccus fasciculatus (S.Watson) Croizat	27.68333	-105.13333	MEX	2807429776	PRESERVED_SPECIMEN	1244	211	BWh	Deserts & Xeric Shrublands	13	Chihuahuan desert	3	9	7	4	6	14	46	77	78	74	22	7	8	10.7	13	16.5	20.2	24.4	27.2	26.5	25.5	23.5	19.5	14.3	11.4	19.9	22.6	26.3	29.8	33.3	35.5	33.7	32.5	30.6	19.5	14.3	11.4
973	Tetracoccus fasciculatus (S.Watson) Croizat	27.69166	-105	MEX	1259354020	PRESERVED_SPECIMEN	1418	221	BSh	Deserts & Xeric Shrublands	13	Chihuahuan desert	3	8	7	4	5	16	50	73	78	75	19	5	8	10.2	12.4	15.9	19.8	23.9	26.7	25.8	24.7	22.8	19.1	14.1	11.1	18.8	21.5	25.3	29.2	32.8	35	32.8	31.7	29.8	19.1	14.1	11.1
974	Tetracoccus fasciculatus (S.Watson) Croizat	27.691667	-105	MEX	4135928351	PRESERVED_SPECIMEN	1484	221	BSh	Deserts & Xeric Shrublands	13	Chihuahuan desert	3	8	7	3	5	16	50	75	79	77	19	5	8	10.1	12.3	15.6	19.6	23.6	26.4	25.5	24.4	22.5	18.9	14	11	18.6	21.2	25	28.9	32.6	34.7	32.5	31.3	29.5	18.9	14	11
975	Tetracoccus fasciculatus (S.Watson) Croizat	27.69167	-105	MEX	3125133365	PRESERVED_SPECIMEN	1484	221	BSh	Deserts & Xeric Shrublands	13	Chihuahuan desert	3	8	7	3	5	16	50	75	79	77	19	5	8	10.1	12.3	15.6	19.6	23.6	26.4	25.5	24.4	22.5	18.9	14	11	18.6	21.2	25	28.9	32.6	34.7	32.5	31.3	29.5	18.9	14	11
976	Tetracoccus fasciculatus (S.Watson) Croizat	27.83333	-105.18333	MEX	2807587899	PRESERVED_SPECIMEN	1204	211	BWh	Deserts & Xeric Shrublands	13	Chihuahuan desert	3	8	7	3	6	13	42	77	78	72	23	7	8	10.2	12.9	16.6	20.3	24.5	27.4	26.6	25.5	23.6	19.5	14.3	11	19.1	22.1	26.1	29.8	33.4	35.6	33.7	32.4	30.5	19.5	14.3	11
977	Tetracoccus fasciculatus (S.Watson) Croizat	27.833333	-105.183333	MEX	2268952682	PRESERVED_SPECIMEN	1204	211	BWh	Deserts & Xeric Shrublands	13	Chihuahuan desert	3	8	7	3	6	13	42	77	78	72	23	7	8	10.2	12.9	16.6	20.3	24.5	27.4	26.6	25.5	23.6	19.5	14.3	11	19.1	22.1	26.1	29.8	33.4	35.6	33.7	32.4	30.5	19.5	14.3	11
978	Tetracoccus fasciculatus (S.Watson) Croizat	27.85	-105.1833	MEX	2270543373	PRESERVED_SPECIMEN	1202	211	BWh	Deserts & Xeric Shrublands	13	Chihuahuan desert	3	8	7	3	6	13	41	77	78	72	22	7	8	10.2	12.8	16.5	20.2	24.4	27.3	26.6	25.5	23.5	19.5	14.3	11	19.1	22.2	26.1	29.7	33.3	35.5	33.7	32.4	30.5	19.5	14.3	11
979	Tetracoccus fasciculatus (S.Watson) Croizat	27.88333	-105.11667	MEX	2807495305	PRESERVED_SPECIMEN	1349	221	BSh	Deserts & Xeric Shrublands	13	Chihuahuan desert	3	8	7	3	5	14	43	78	79	74	21	6	8	10.2	12.5	16	19.8	23.9	26.8	26	24.8	23	19.1	14.1	11	19	21.8	25.5	29.2	32.8	35	33	31.6	29.9	19.1	14.1	11
980	Tetracoccus fasciculatus (S.Watson) Croizat	27.883333	-105.116667	MEX	1899730820	PRESERVED_SPECIMEN	1349	221	BSh	Deserts & Xeric Shrublands	13	Chihuahuan desert	3	8	7	3	5	14	43	78	79	74	21	6	8	10.2	12.5	16	19.8	23.9	26.8	26	24.8	23	19.1	14.1	11	19	21.8	25.5	29.2	32.8	35	33	31.6	29.9	19.1	14.1	11
981	Tetracoccus fasciculatus (S.Watson) Croizat	27.9	-105.11667	MEX	2422370001	PRESERVED_SPECIMEN	1357	221	BSh	Deserts & Xeric Shrublands	13	Chihuahuan desert	3	8	7	3	6	14	43	78	79	74	21	7	8	10.2	12.6	16.1	19.8	24	26.8	26	24.8	23	19.2	14.2	11	18.9	21.7	25.5	29.3	32.8	35	33	31.6	29.9	19.2	14.2	11
982	Tetracoccus fasciculatus (S.Watson) Croizat	27.9	-104.1	MEX	2629630160	PRESERVED_SPECIMEN	1403	211	BWh	Deserts & Xeric Shrublands	13	Chihuahuan desert	3	9	8	5	7	18	39	62	72	63	19	6	10	9.9	11.9	15.1	19.6	23.3	25.8	25.5	24.4	22	18.4	14.1	10.5	18.1	20.5	24.5	28.7	32.3	34.2	33	31.9	29.5	18.4	14.1	10.5
983	Tetracoccus fasciculatus (S.Watson) Croizat	27.91666	-105.2	MEX	1259353961	PRESERVED_SPECIMEN	1290	221	BSh	Deserts & Xeric Shrublands	13	Chihuahuan desert	3	8	7	3	6	14	41	77	78	73	22	7	8	10.1	12.6	16.2	20	24.1	27	26.3	25.1	23.2	19.2	14.1	10.9	19.1	22.1	25.9	29.6	33.1	35.3	33.4	32	30.2	19.2	14.1	10.9
984	Tetracoccus fasciculatus (S.Watson) Croizat	27.916667	-105.2	MEX	4135925351	PRESERVED_SPECIMEN	1259	221	BSh	Deserts & Xeric Shrublands	13	Chihuahuan desert	3	8	7	3	6	13	41	76	77	72	22	7	8	10.2	12.7	16.3	20.1	24.2	27.1	26.4	25.2	23.3	19.3	14.2	11	19.2	22.2	26	29.7	33.2	35.4	33.5	32.1	30.3	19.3	14.2	11
985	Tetracoccus fasciculatus (S.Watson) Croizat	27.91667	-105.91667	MEX	2807205758	PRESERVED_SPECIMEN	1335	221	BSh	Deserts & Xeric Shrublands	13	Chihuahuan desert	3	8	6	3	7	12	41	89	101	86	24	9	8	9.9	12.2	15.6	19.2	23	26.1	25.1	23.9	22	18.5	13.8	10.7	18.7	21.4	24.9	28.5	32.1	34.6	32.5	30.9	29	18.5	13.8	10.7
986	Tetracoccus fasciculatus (S.Watson) Croizat	27.91667	-105.2	MEX	2807505705	PRESERVED_SPECIMEN	1259	221	BSh	Deserts & Xeric Shrublands	13	Chihuahuan desert	3	8	7	3	6	13	41	76	77	72	22	7	8	10.2	12.7	16.3	20.1	24.2	27.1	26.4	25.2	23.3	19.3	14.2	11	19.2	22.2	26	29.7	33.2	35.4	33.5	32.1	30.3	19.3	14.2	11
987	Tetracoccus fasciculatus (S.Watson) Croizat	27.917000	-105.917000	MEX	3308286272	PRESERVED_SPECIMEN	1335	221	BSh	Deserts & Xeric Shrublands	13	Chihuahuan desert	3	8	6	3	7	12	41	89	101	86	24	9	8	9.9	12.2	15.6	19.2	23	26.1	25.1	23.9	22	18.5	13.8	10.7	18.7	21.4	24.9	28.5	32.1	34.6	32.5	30.9	29	18.5	13.8	10.7
988	Tetracoccus fasciculatus (S.Watson) Croizat	27.917000	-105.2	MEX	3307689623	PRESERVED_SPECIMEN	1259	221	BSh	Deserts & Xeric Shrublands	13	Chihuahuan desert	3	8	7	3	6	13	41	76	77	72	22	7	8	10.2	12.7	16.3	20.1	24.2	27.1	26.4	25.2	23.3	19.3	14.2	11	19.2	22.2	26	29.7	33.2	35.4	33.5	32.1	30.3	19.3	14.2	11
989	Tetracoccus fasciculatus (S.Watson) Croizat	28.03333	-105.29167	MEX	2807642650	PRESERVED_SPECIMEN	1193	211	BWh	Deserts & Xeric Shrublands	13	Chihuahuan desert	3	8	6	3	8	13	37	71	75	69	23	7	8	10.2	12.6	16	19.7	23.8	26.8	26.3	25.1	23.3	19.2	14.1	10.9	19.5	22.3	25.8	29.3	32.7	35	33.4	32	30.3	19.2	14.1	10.9
990	Tetracoccus fasciculatus (S.Watson) Croizat	28.5	-106	MEX	2612147487	PRESERVED_SPECIMEN	1597	222	BSk	Deserts & Xeric Shrublands	13	Chihuahuan desert	3	8	6	4	8	16	42	96	108	91	24	8	10	8.8	10.9	14.2	17.8	21.9	25	24.3	22.7	21	17.1	12.7	9.6	17.9	20.3	23.9	27.4	31.3	33.8	31.7	29.7	28	17.1	12.7	9.6
991	Tetracoccus fasciculatus (S.Watson) Croizat	28.630581	-106.0737	MEX	2270544634	PRESERVED_SPECIMEN	1440	211	BWh	Deserts & Xeric Shrublands	13	Chihuahuan desert	3	7	7	4	11	18	41	90	100	88	28	8	11	9.6	11.7	15.1	18.8	23	26	25.3	24	22.3	18.1	13.5	10.3	18.4	20.8	24.5	28.2	32.2	34.5	32.7	31.2	29.5	18.1	13.5	10.3
992	Tetracoccus hallii Brandegee	23.5	-109.467000	MEX	3307760567	PRESERVED_SPECIMEN	22	211	BWh	Deserts & Xeric Shrublands	13	San Lucan xeric scrub	14	15	5	1	0	1	0	23	60	123	40	26	13	17.1	17.5	18.8	20.8	23.4	26.9	29.4	29.4	28.5	25.9	21.9	18.5	23.5	24.7	26.3	28.7	31	33.7	34.9	34.5	33.4	25.9	21.9	18.5
993	Tetracoccus hallii Brandegee	25.77755	-102.209612	MEX	2270542863	PRESERVED_SPECIMEN	1115	211	BWh	Deserts & Xeric Shrublands	13	Chihuahuan desert	3	8	6	4	5	14	29	25	42	35	18	5	9	13.1	15.1	18.7	22.3	25.6	27	26.8	26.3	24.5	21.4	17.2	13.7	21.3	23.8	27.9	31.3	34.2	35	34.3	33.7	31.8	21.4	17.2	13.7
994	Tetracoccus hallii Brandegee	25.866728	-104.229513	MEX	1846532762	PRESERVED_SPECIMEN	1610	221	BSh	Deserts & Xeric Shrublands	13	Chihuahuan desert	3	9	3	5	5	16	43	64	69	56	23	6	8	12.8	14.5	17.4	20.1	22.9	24	23.6	22.8	21.5	19.4	16	13.6	21.9	23.9	27.2	29.8	32.4	32.8	31.6	30.7	29.4	19.4	16	13.6
995	Tetracoccus hallii Brandegee	27.354849	-104.933338	MEX	1846532749	PRESERVED_SPECIMEN	1340	221	BSh	Deserts & Xeric Shrublands	13	Chihuahuan desert	3	9	6	4	5	16	53	64	73	72	19	5	8	10.9	13.3	17	20.9	25	27.7	26.8	25.8	23.8	20	14.9	11.8	20	23	27.1	31.1	34.8	36.6	34.5	33.2	31.2	20	14.9	11.8
996	Tetracoccus hallii Brandegee	27.85	-105.183333	MEX	2351009819	PRESERVED_SPECIMEN	1202	211	BWh	Deserts & Xeric Shrublands	13	Chihuahuan desert	3	8	7	3	6	13	41	77	78	72	22	7	8	10.2	12.8	16.5	20.2	24.4	27.3	26.6	25.5	23.5	19.5	14.3	11	19.1	22.2	26.1	29.7	33.3	35.5	33.7	32.4	30.5	19.5	14.3	11
997	Tetracoccus hallii Brandegee	27.85	-105.183000	MEX	3307684470	PRESERVED_SPECIMEN	1202	211	BWh	Deserts & Xeric Shrublands	13	Chihuahuan desert	3	8	7	3	6	13	41	77	78	72	22	7	8	10.2	12.8	16.5	20.2	24.4	27.3	26.6	25.5	23.5	19.5	14.3	11	19.1	22.2	26.1	29.7	33.3	35.5	33.7	32.4	30.5	19.5	14.3	11
998	Tetracoccus hallii Brandegee	28.630581	-106.0737	MEX	1846532890	PRESERVED_SPECIMEN	1440	211	BWh	Deserts & Xeric Shrublands	13	Chihuahuan desert	3	7	7	4	11	18	41	90	100	88	28	8	11	9.6	11.7	15.1	18.8	23	26	25.3	24	22.3	18.1	13.5	10.3	18.4	20.8	24.5	28.2	32.2	34.5	32.7	31.2	29.5	18.1	13.5	10.3
999	Tetracoccus hallii Brandegee	28.633333	-106.083333	MEX	1846532851	PRESERVED_SPECIMEN	1430	211	BWh	Deserts & Xeric Shrublands	13	Chihuahuan desert	3	7	6	4	10	18	41	90	100	87	27	8	11	9.6	11.7	15.1	18.8	23	26	25.4	24	22.3	18.1	13.5	10.3	18.4	20.9	24.5	28.2	32.3	34.6	32.8	31.2	29.5	18.1	13.5	10.3
1000	Tetracoccus hallii Brandegee	29.666667	-112.5	MEX	3425126673	PRESERVED_SPECIMEN	258	211	BWh	Deserts & Xeric Shrublands	13	Sonoran desert	10	14	9	6	1	1	1	19	26	20	14	7	20	13.1	14.4	16.1	18.8	22.1	26.2	29.7	29.9	28	22.9	17.6	13.6	20.2	21.9	23.8	27.1	30.5	34.3	36.1	36	34.8	22.9	17.6	13.6
1001	Tetracoccus hallii Brandegee	29.667000	-112.5	MEX	4912232027	PRESERVED_SPECIMEN	258	211	BWh	Deserts & Xeric Shrublands	13	Sonoran desert	10	14	9	6	1	1	1	19	26	20	14	7	20	13.1	14.4	16.1	18.8	22.1	26.2	29.7	29.9	28	22.9	17.6	13.6	20.2	21.9	23.8	27.1	30.5	34.3	36.1	36	34.8	22.9	17.6	13.6
1002	Tetracoccus hallii Brandegee	30.45846	-115.090687	MEX	4430378155	HUMAN_OBSERVATION	803	212	BWk	Deserts & Xeric Shrublands	13	Sonoran desert	10	18	14	12	3	1	0	12	21	20	11	10	19	10.1	11.3	13.1	15.3	18.8	22.9	26.3	26.3	23.5	18.7	13.8	10.6	16.2	18.2	20.6	23.5	27.3	32.2	35.3	34.8	31.7	18.7	13.8	10.6
1003	Tetracoccus hallii Brandegee	31.008437	-114.85	MEX	2270466577	PRESERVED_SPECIMEN	25	211	BWh	Deserts & Xeric Shrublands	13	Sonoran desert	10	5	6	3	1	0	0	2	11	9	8	4	10	13.9	15.6	18	20.7	24.1	27.4	30.6	30.6	28.6	23.7	17.8	14.5	20.6	22.8	25.3	28.6	32	35.2	37.4	37.4	35.5	23.7	17.8	14.5
1004	Tetracoccus hallii Brandegee	31.055000	-114.84333	MEX	2422370693	PRESERVED_SPECIMEN	112	211	BWh	Deserts & Xeric Shrublands	13	Sonoran desert	10	5	5	2	1	0	0	2	12	10	8	4	9	13.9	15.4	17.8	20.5	24	27.4	30.7	30.7	28.5	23.7	17.8	14.4	20.3	22.3	24.9	28.2	31.8	35.2	37.6	37.5	35.5	23.7	17.8	14.4
1005	Tetracoccus hallii Brandegee	31.23746	-115.35645	MEX	2451549749	PRESERVED_SPECIMEN	424	211	BWh	Deserts & Xeric Shrublands	13	Sonoran desert	10	20	18	20	4	1	0	12	30	19	10	14	20	11.7	13.2	15.6	18.2	21.9	25.4	29.1	29	25.9	20.6	15.2	11.7	19.9	21.7	24.3	27.4	31.3	35.4	38.5	38.2	35	20.6	15.2	11.7
1006	Tetracoccus hallii Brandegee	31.9	-115.66667	MEX	2629940989	PRESERVED_SPECIMEN	406	211	BWh	Deserts & Xeric Shrublands	13	Sonoran desert	10	37	49	36	13	3	1	5	9	7	18	20	32	11.7	12.8	14.2	16.2	18.8	21.9	24.3	24.7	23.1	19.4	15.1	11.9	17.7	19.1	20.4	22.9	25.4	28.6	30.7	30.8	29.3	19.4	15.1	11.9
1007	Tetracoccus hallii Brandegee	31.907778	-115.674444	MEX	2629852659	PRESERVED_SPECIMEN	397	211	BWh	Deserts & Xeric Shrublands	13	Sonoran desert	10	37	50	36	13	3	1	4	8	7	18	20	31	12	13	14.4	16.4	19	22.1	24.5	24.8	23.3	19.7	15.3	12.2	18	19.3	20.6	23.1	25.6	28.7	30.8	31	29.5	19.7	15.3	12.2
1008	Tetracoccus hallii Brandegee	31.90778	-115.67444	MEX	3125134353	PRESERVED_SPECIMEN	397	211	BWh	Deserts & Xeric Shrublands	13	Sonoran desert	10	37	50	36	13	3	1	4	8	7	18	20	31	12	13	14.4	16.4	19	22.1	24.5	24.8	23.3	19.7	15.3	12.2	18	19.3	20.6	23.1	25.6	28.7	30.8	31	29.5	19.7	15.3	12.2
1009	Tetracoccus hallii Brandegee	33.1967	-114.191000	USA	2270592177	PRESERVED_SPECIMEN	623	211	BWh	Deserts & Xeric Shrublands	13	Sonoran desert	10	19	13	15	6	2	1	18	27	24	14	12	18	12	13.8	16.1	19.9	24.3	29.7	32.5	32	29	23	15.9	12.1	17.9	20	22.8	27.4	32	37.6	39.4	38.9	36	23	15.9	12.1
1010	Tetracoccus hallii Brandegee	33.205304	-114.242917	USA	4535979168	HUMAN_OBSERVATION	447	211	BWh	Deserts & Xeric Shrublands	13	Sonoran desert	10	17	11	13	5	2	1	13	22	21	12	10	16	12.4	14.4	16.8	20.6	25.1	30.3	33.1	32.7	29.8	23.7	16.5	12.4	18.4	20.8	23.7	28.3	32.8	38.4	40.2	39.6	36.9	23.7	16.5	12.4
1011	Tetracoccus hallii Brandegee	33.2385294	-115.3009182	USA	4856870395	PRESERVED_SPECIMEN	249	211	BWh	Deserts & Xeric Shrublands	13	Sonoran desert	10	12	10	9	3	1	1	6	15	9	7	6	12	13.5	15.1	17.6	21.1	25.6	30.7	33.7	33.2	30.1	24.2	17.5	13.4	20.4	22.3	25.3	29.6	34.2	39.7	41.8	40.8	38.1	24.2	17.5	13.4
1012	Tetracoccus hallii Brandegee	33.25767	-115.08758	USA	2422507624	PRESERVED_SPECIMEN	365	211	BWh	Deserts & Xeric Shrublands	13	Sonoran desert	10	13	10	9	3	1	1	8	18	11	8	7	13	12.1	14.3	17.1	20.8	25.4	30.7	33.8	33.2	29.8	23.4	16.2	12	19.2	21.8	24.9	29.5	34.4	40.1	42.1	41.2	38.2	23.4	16.2	12
1013	Tetracoccus hallii Brandegee	33.29111	-115.215000	USA	2422517937	PRESERVED_SPECIMEN	413	211	BWh	Deserts & Xeric Shrublands	13	Sonoran desert	10	13	11	10	3	1	1	8	18	11	8	7	13	12.1	14.1	16.6	20.3	24.8	30	33.2	32.7	29.3	23.1	16.1	12	19.2	21.5	24.5	29	33.7	39.4	41.5	40.8	37.8	23.1	16.1	12
1014	Tetracoccus hallii Brandegee	33.3	-115.30583	USA	2422509612	PRESERVED_SPECIMEN	524	211	BWh	Deserts & Xeric Shrublands	13	Sonoran desert	10	14	12	12	4	2	1	9	19	12	9	8	14	12.1	13.7	16	19.5	23.8	29	32.3	31.8	28.6	22.7	16.2	12.3	18.6	20.5	23.3	27.5	32	37.6	40	39.2	36.4	22.7	16.2	12.3
1015	Tetracoccus hallii Brandegee	33.30618	-115.20147	USA	3125202039	PRESERVED_SPECIMEN	425	211	BWh	Deserts & Xeric Shrublands	13	Sonoran desert	10	13	11	10	3	1	1	9	18	11	8	7	13	12.2	14.1	16.7	20.3	24.8	30.1	33.2	32.8	29.4	23.2	16.2	12.2	19.3	21.7	24.6	29	33.8	39.5	41.7	40.9	37.9	23.2	16.2	12.2
1016	Tetracoccus hallii Brandegee	33.31578	-115.21292	USA	2422504424	PRESERVED_SPECIMEN	443	211	BWh	Deserts & Xeric Shrublands	13	Sonoran desert	10	14	11	10	4	1	1	9	18	11	9	8	13	12.2	14.1	16.6	20.2	24.7	30	33.2	32.7	29.3	23.1	16.2	12.2	19.3	21.6	24.5	28.9	33.7	39.4	41.6	40.8	37.8	23.1	16.2	12.2
1017	Tetracoccus hallii Brandegee	33.33	-113.952741	USA	177043900	PRESERVED_SPECIMEN	847	211	BWh	Deserts & Xeric Shrublands	13	Sonoran desert	10	23	16	21	8	3	2	25	34	29	16	16	23	11	12.6	14.6	18.3	22.8	28	31.1	30.5	27.7	22.1	15.1	11.5	16.6	18.7	21	25.6	30.2	35.7	37.8	37.2	34.5	22.1	15.1	11.5
1018	Tetracoccus hallii Brandegee	33.33	-113.95278	USA	1846533644	PRESERVED_SPECIMEN	847	211	BWh	Deserts & Xeric Shrublands	13	Sonoran desert	10	23	16	21	8	3	2	25	34	29	16	16	23	11	12.6	14.6	18.3	22.8	28	31.1	30.5	27.7	22.1	15.1	11.5	16.6	18.7	21	25.6	30.2	35.7	37.8	37.2	34.5	22.1	15.1	11.5
1019	Tetracoccus hallii Brandegee	33.33167	-115.34611	USA	4905595282	PRESERVED_SPECIMEN	421	211	BWh	Deserts & Xeric Shrublands	13	Sonoran desert	10	13	11	10	3	1	1	8	17	10	8	7	13	12.7	14.3	16.7	20.2	24.6	29.7	32.8	32.4	29.2	23.3	16.8	12.8	19.3	21.2	24.1	28.4	32.9	38.5	40.8	39.9	37.1	23.3	16.8	12.8
1020	Tetracoccus hallii Brandegee	33.3376113	-115.3297258	USA	4857061276	PRESERVED_SPECIMEN	421	211	BWh	Deserts & Xeric Shrublands	13	Sonoran desert	10	14	11	10	3	1	1	8	17	11	8	7	13	12.5	14.1	16.6	20.1	24.5	29.7	32.8	32.3	29.1	23.1	16.5	12.5	19.1	21.1	24	28.3	32.9	38.5	40.7	39.9	37.1	23.1	16.5	12.5
1021	Tetracoccus hallii Brandegee	33.3376113	-115.3297288	USA	2430495696	PRESERVED_SPECIMEN	421	211	BWh	Deserts & Xeric Shrublands	13	Sonoran desert	10	14	11	10	3	1	1	8	17	11	8	7	13	12.5	14.1	16.6	20.1	24.5	29.7	32.8	32.3	29.1	23.1	16.5	12.5	19.1	21.1	24	28.3	32.9	38.5	40.7	39.9	37.1	23.1	16.5	12.5
1022	Tetracoccus hallii Brandegee	33.341000	-113.731000	USA	2270595867	PRESERVED_SPECIMEN	528	211	BWh	Deserts & Xeric Shrublands	13	Sonoran desert	10	20	13	17	6	2	1	19	27	28	14	14	20	12.1	14	16.3	20.3	24.9	29.9	33	32.6	29.7	23.9	16.5	12.5	18.4	20.9	23.6	28.4	33.1	38.3	40.4	39.8	37.1	23.9	16.5	12.5
1023	Tetracoccus hallii Brandegee	33.366355	-113.75583	USA	3091294494	PRESERVED_SPECIMEN	632	211	BWh	Deserts & Xeric Shrublands	13	Sonoran desert	10	21	14	19	7	3	1	21	30	29	15	15	21	11.8	13.7	15.8	19.8	24.4	29.5	32.6	32.1	29.3	23.6	16.2	12.3	17.7	20.2	22.8	27.5	32.3	37.5	39.7	39	36.4	23.6	16.2	12.3
1024	Tetracoccus hallii Brandegee	33.366729	-113.756345	USA	1846532865	PRESERVED_SPECIMEN	660	211	BWh	Deserts & Xeric Shrublands	13	Sonoran desert	10	22	15	19	7	3	2	22	31	29	15	15	21	11.6	13.5	15.7	19.7	24.3	29.4	32.5	32	29.2	23.5	16.1	12.1	17.4	19.9	22.5	27.3	32.1	37.3	39.5	38.8	36.2	23.5	16.1	12.1
1025	Tetracoccus hallii Brandegee	33.367026	-114.164818	USA	4506311948	HUMAN_OBSERVATION	475	211	BWh	Deserts & Xeric Shrublands	13	Sonoran desert	10	17	12	14	5	2	1	15	24	22	12	11	16	11.7	14.2	16.6	20.6	25.1	30.4	33.3	32.7	29.6	23.3	16	11.8	18.3	21.2	24	28.8	33.4	38.9	40.8	40.1	37.3	23.3	16	11.8
1026	Tetracoccus hallii Brandegee	33.367455	-114.165483	USA	4506261453	HUMAN_OBSERVATION	475	211	BWh	Deserts & Xeric Shrublands	13	Sonoran desert	10	17	12	14	5	2	1	15	24	22	12	11	16	11.7	14.2	16.6	20.6	25.1	30.4	33.3	32.7	29.6	23.3	16	11.8	18.3	21.2	24	28.8	33.4	38.9	40.8	40.1	37.3	23.3	16	11.8
1027	Tetracoccus hallii Brandegee	33.370035	-113.731317	USA	2612126665	PRESERVED_SPECIMEN	561	211	BWh	Deserts & Xeric Shrublands	13	Sonoran desert	10	20	14	17	6	2	1	20	28	28	14	14	20	11.7	13.8	16.1	20.1	24.8	29.8	32.8	32.4	29.5	23.7	16.2	12.2	17.7	20.4	23.1	27.9	32.7	37.8	40	39.4	36.7	23.7	16.2	12.2
1028	Tetracoccus hallii Brandegee	33.39189	-115.19783	USA	1426299830	PRESERVED_SPECIMEN	518	211	BWh	Deserts & Xeric Shrublands	13	Sonoran desert	10	14	12	11	4	2	1	10	20	12	9	8	14	12.2	13.8	16.3	19.9	24.5	29.7	32.9	32.4	29	22.8	16.2	12.2	19	21.1	24	28.5	33.3	39	41.3	40.4	37.4	22.8	16.2	12.2
1029	Tetracoccus hallii Brandegee	33.39444	-115.3025	USA	2422508709	PRESERVED_SPECIMEN	605	211	BWh	Deserts & Xeric Shrublands	13	Sonoran desert	10	15	13	12	5	2	1	11	20	12	9	9	15	11.9	13.4	15.7	19.2	23.6	28.8	32.1	31.6	28.4	22.4	16	12.2	18.6	20.5	23.2	27.5	32.2	37.9	40.3	39.5	36.6	22.4	16	12.2
1030	Tetracoccus hallii Brandegee	33.394444	-115.3025	USA	2572937426	PRESERVED_SPECIMEN	605	211	BWh	Deserts & Xeric Shrublands	13	Sonoran desert	10	15	13	12	5	2	1	11	20	12	9	9	15	11.9	13.4	15.7	19.2	23.6	28.8	32.1	31.6	28.4	22.4	16	12.2	18.6	20.5	23.2	27.5	32.2	37.9	40.3	39.5	36.6	22.4	16	12.2
1031	Tetracoccus hallii Brandegee	33.401389	-113.3027	USA	1986897789	PRESERVED_SPECIMEN	742	211	BWh	Deserts & Xeric Shrublands	13	Sonoran desert	10	25	20	25	8	4	2	25	38	30	18	19	27	11.3	13	15	19	23.7	28.7	32	31.7	28.9	23.4	16.1	12	17.5	19.8	22.2	26.9	31.8	37	39.5	38.8	36.3	23.4	16.1	12
1032	Tetracoccus hallii Brandegee	33.403328	-113.326587	USA	2270520556	PRESERVED_SPECIMEN	568	211	BWh	Deserts & Xeric Shrublands	13	Sonoran desert	10	22	17	23	7	3	2	21	32	27	15	17	24	11.5	13.5	15.7	19.8	24.5	29.3	32.8	32.4	29.5	23.9	16.4	12.2	18.1	20.7	23.3	28.1	33	38	40.5	39.8	37.2	23.9	16.4	12.2
1033	Tetracoccus hallii Brandegee	33.407892	-113.243465	USA	1846533231	PRESERVED_SPECIMEN	383	211	BWh	Deserts & Xeric Shrublands	13	Sonoran desert	10	20	16	19	6	2	1	17	28	25	13	16	22	11.7	14	16.5	20.7	25.5	30.4	33.7	33.2	30.1	24	16.5	12	18.9	21.7	24.6	29.6	34.4	39.6	41.8	40.9	38.2	24	16.5	12
1034	Tetracoccus hallii Brandegee	33.40975	-115.27293	USA	2422507590	PRESERVED_SPECIMEN	636	211	BWh	Deserts & Xeric Shrublands	13	Sonoran desert	10	16	13	12	5	2	1	12	21	13	9	9	15	11.6	13.2	15.4	19	23.5	28.7	32.1	31.5	28.2	22.1	15.6	11.8	18.3	20.3	23	27.4	32.2	37.8	40.3	39.5	36.5	22.1	15.6	11.8
1035	Tetracoccus hallii Brandegee	33.41036	-115.26767	USA	2422480585	PRESERVED_SPECIMEN	636	211	BWh	Deserts & Xeric Shrublands	13	Sonoran desert	10	16	13	12	5	2	1	12	21	13	9	9	15	11.6	13.2	15.4	19	23.5	28.7	32.1	31.5	28.2	22.1	15.6	11.8	18.3	20.3	23	27.4	32.2	37.8	40.3	39.5	36.5	22.1	15.6	11.8
1036	Tetracoccus hallii Brandegee	33.4417	-113.359000	USA	2270591357	PRESERVED_SPECIMEN	621	211	BWh	Deserts & Xeric Shrublands	13	Sonoran desert	10	23	18	23	7	3	2	22	33	28	16	18	25	11.3	13.3	15.5	19.5	24.2	29	32.5	32.2	29.4	23.8	16.2	12	17.6	20.3	22.8	27.7	32.5	37.5	40.1	39.4	36.9	23.8	16.2	12
1037	Tetracoccus hallii Brandegee	33.4436	-113.384000	USA	2270591900	PRESERVED_SPECIMEN	602	211	BWh	Deserts & Xeric Shrublands	13	Sonoran desert	10	23	17	22	7	3	2	21	33	28	16	17	24	11.4	13.4	15.6	19.6	24.3	29.1	32.6	32.4	29.5	23.9	16.3	12.1	17.8	20.5	23.1	28	32.8	37.8	40.3	39.7	37.2	23.9	16.3	12.1
1038	Tetracoccus hallii Brandegee	33.44519	-115.63506	USA	2422450778	PRESERVED_SPECIMEN	537	211	BWh	Deserts & Xeric Shrublands	13	Sonoran desert	10	16	13	12	4	2	1	9	16	10	8	9	14	13.2	14.3	16.3	19.6	23.9	28.8	32.1	31.8	28.9	23.4	17.3	13.6	19.8	21.1	23.5	27.6	32	37.3	40.1	39.3	36.8	23.4	17.3	13.6
1039	Tetracoccus hallii Brandegee	33.445194	-115.635056	USA	2430066131	PRESERVED_SPECIMEN	537	211	BWh	Deserts & Xeric Shrublands	13	Sonoran desert	10	16	13	12	4	2	1	9	16	10	8	9	14	13.2	14.3	16.3	19.6	23.9	28.8	32.1	31.8	28.9	23.4	17.3	13.6	19.8	21.1	23.5	27.6	32	37.3	40.1	39.3	36.8	23.4	17.3	13.6
1040	Tetracoccus hallii Brandegee	33.445583	-113.396648	USA	2540767821	HUMAN_OBSERVATION	542	211	BWh	Deserts & Xeric Shrublands	13	Sonoran desert	10	22	17	21	6	3	2	20	31	27	15	17	23	11.4	13.5	15.8	19.9	24.6	29.3	32.8	32.6	29.7	24	16.4	12.1	17.9	20.8	23.4	28.4	33.2	38.1	40.6	40	37.5	24	16.4	12.1
1041	Tetracoccus hallii Brandegee	33.4487	-113.389000	USA	2270613195	PRESERVED_SPECIMEN	602	211	BWh	Deserts & Xeric Shrublands	13	Sonoran desert	10	23	17	22	7	3	2	21	33	28	16	17	24	11.4	13.4	15.6	19.6	24.3	29.1	32.6	32.4	29.5	23.9	16.3	12.1	17.8	20.5	23.1	28	32.8	37.8	40.3	39.7	37.2	23.9	16.3	12.1
1042	Tetracoccus hallii Brandegee	33.46833	-115.37639	USA	2422520577	PRESERVED_SPECIMEN	753	211	BWh	Deserts & Xeric Shrublands	13	Sonoran desert	10	18	14	15	5	2	1	13	22	13	10	11	17	10.9	12.4	14.5	18.1	22.4	27.6	31.1	30.5	27.2	21.3	14.9	11.2	17.7	19.5	22	26.4	31.1	36.7	39.4	38.6	35.6	21.3	14.9	11.2
1043	Tetracoccus hallii Brandegee	33.484045	-113.423667	USA	4905595399	PRESERVED_SPECIMEN	677	211	BWh	Deserts & Xeric Shrublands	13	Sonoran desert	10	24	18	22	8	3	2	23	35	28	17	18	25	10.9	13	15.2	19.3	24	28.8	32.3	32.1	29.2	23.6	15.9	11.6	17.1	20	22.5	27.4	32.3	37.2	39.9	39.3	36.7	23.6	15.9	11.6
1044	Tetracoccus hallii Brandegee	33.49472	-113.5225	USA	2422368216	PRESERVED_SPECIMEN	447	211	BWh	Deserts & Xeric Shrublands	13	Sonoran desert	10	20	15	18	6	2	1	18	28	25	14	15	21	10.9	13.6	16	20.3	25.2	29.8	33.3	33.1	29.9	23.9	16	11.4	17.9	21.3	24.2	29.3	34.2	39	41.5	40.9	38.2	23.9	16	11.4
1045	Tetracoccus hallii Brandegee	33.50639	-115.40222	USA	2430037091	PRESERVED_SPECIMEN	705	211	BWh	Deserts & Xeric Shrublands	13	Sonoran desert	10	17	14	14	5	2	1	12	21	13	10	11	16	10.8	12.4	14.7	18.2	22.6	27.8	31.2	30.7	27.2	21.2	14.7	11	17.6	19.6	22.3	26.7	31.4	36.9	39.6	38.8	35.8	21.2	14.7	11
1046	Tetracoccus hallii Brandegee	33.5083	-115.4875	USA	3053345273	PRESERVED_SPECIMEN	673	211	BWh	Deserts & Xeric Shrublands	13	Sonoran desert	10	17	13	13	5	2	1	11	20	12	9	10	16	10.8	12.6	14.9	18.5	22.9	28	31.4	30.9	27.4	21.4	14.9	11	17.7	19.8	22.6	27	31.6	37.2	39.9	39.1	36	21.4	14.9	11
1047	Tetracoccus hallii Brandegee	33.50833	-115.4875	USA	2422389478	PRESERVED_SPECIMEN	673	211	BWh	Deserts & Xeric Shrublands	13	Sonoran desert	10	17	13	13	5	2	1	11	20	12	9	10	16	10.8	12.6	14.9	18.5	22.9	28	31.4	30.9	27.4	21.4	14.9	11	17.7	19.8	22.6	27	31.6	37.2	39.9	39.1	36	21.4	14.9	11
1048	Tetracoccus hallii Brandegee	33.51713	-115.42317	USA	2422519892	PRESERVED_SPECIMEN	683	211	BWh	Deserts & Xeric Shrublands	13	Sonoran desert	10	17	13	14	5	2	1	12	21	13	9	10	16	10.8	12.5	14.8	18.4	22.8	27.9	31.4	30.8	27.3	21.3	14.7	10.9	17.7	19.7	22.5	26.9	31.6	37.1	39.9	39	36	21.3	14.7	10.9
1049	Tetracoccus hallii Brandegee	33.522815	-115.441424	USA	3044677457	HUMAN_OBSERVATION	668	211	BWh	Deserts & Xeric Shrublands	13	Sonoran desert	10	16	13	13	5	2	1	12	20	12	9	10	16	10.7	12.5	14.8	18.4	22.8	27.9	31.4	30.9	27.3	21.2	14.7	10.9	17.7	19.8	22.6	27	31.7	37.2	40	39.1	36	21.2	14.7	10.9
1050	Tetracoccus hallii Brandegee	33.52496	-115.449712	USA	3698249195	HUMAN_OBSERVATION	661	211	BWh	Deserts & Xeric Shrublands	13	Sonoran desert	10	16	13	14	5	2	1	11	20	12	9	10	15	10.7	12.5	14.9	18.5	22.9	28	31.4	30.9	27.3	21.2	14.6	10.8	17.7	19.9	22.6	27.1	31.8	37.3	40	39.2	36.1	21.2	14.6	10.8
1051	Tetracoccus hallii Brandegee	33.525000	-115.4516	USA	2422503154	PRESERVED_SPECIMEN	656	211	BWh	Deserts & Xeric Shrublands	13	Sonoran desert	10	16	13	14	5	2	1	11	20	12	9	10	15	10.7	12.5	14.9	18.5	22.9	28	31.4	30.9	27.3	21.2	14.6	10.8	17.7	19.9	22.7	27.1	31.8	37.3	40	39.2	36.1	21.2	14.6	10.8
1052	Tetracoccus hallii Brandegee	33.525000	-115.45	USA	2422372280	PRESERVED_SPECIMEN	656	211	BWh	Deserts & Xeric Shrublands	13	Sonoran desert	10	16	13	14	5	2	1	11	20	12	9	10	15	10.7	12.5	14.9	18.5	22.9	28	31.4	30.9	27.3	21.2	14.6	10.8	17.7	19.9	22.7	27.1	31.8	37.3	40	39.2	36.1	21.2	14.6	10.8
1053	Tetracoccus hallii Brandegee	33.525923	-115.45462	USA	3416209768	HUMAN_OBSERVATION	648	211	BWh	Deserts & Xeric Shrublands	13	Sonoran desert	10	16	13	13	5	2	1	11	20	12	9	10	15	10.6	12.6	14.9	18.5	22.9	28	31.5	31	27.4	21.2	14.6	10.7	17.7	20	22.7	27.2	31.9	37.4	40.1	39.3	36.2	21.2	14.6	10.7
1054	Tetracoccus hallii Brandegee	33.525938	-115.45454	USA	3416246851	HUMAN_OBSERVATION	648	211	BWh	Deserts & Xeric Shrublands	13	Sonoran desert	10	16	13	13	5	2	1	11	20	12	9	10	15	10.6	12.6	14.9	18.5	22.9	28	31.5	31	27.4	21.2	14.6	10.7	17.7	20	22.7	27.2	31.9	37.4	40.1	39.3	36.2	21.2	14.6	10.7
1055	Tetracoccus hallii Brandegee	33.526003	-115.454535	USA	4028984069	HUMAN_OBSERVATION	648	211	BWh	Deserts & Xeric Shrublands	13	Sonoran desert	10	16	13	13	5	2	1	11	20	12	9	10	15	10.6	12.6	14.9	18.5	22.9	28	31.5	31	27.4	21.2	14.6	10.7	17.7	20	22.7	27.2	31.9	37.4	40.1	39.3	36.2	21.2	14.6	10.7
1056	Tetracoccus hallii Brandegee	33.526098	-115.45424	USA	3416229296	HUMAN_OBSERVATION	648	211	BWh	Deserts & Xeric Shrublands	13	Sonoran desert	10	16	13	13	5	2	1	11	20	12	9	10	15	10.6	12.6	14.9	18.5	22.9	28	31.5	31	27.4	21.2	14.6	10.7	17.7	20	22.7	27.2	31.9	37.4	40.1	39.3	36.2	21.2	14.6	10.7
1057	Tetracoccus hallii Brandegee	33.526433	-115.454667	USA	3415633884	HUMAN_OBSERVATION	648	211	BWh	Deserts & Xeric Shrublands	13	Sonoran desert	10	16	13	13	5	2	1	11	20	12	9	10	15	10.6	12.6	14.9	18.5	22.9	28	31.5	31	27.4	21.2	14.6	10.7	17.7	20	22.7	27.2	31.9	37.4	40.1	39.3	36.2	21.2	14.6	10.7
1058	Tetracoccus hallii Brandegee	33.5265	-115.4581	USA	4856807826	PRESERVED_SPECIMEN	648	211	BWh	Deserts & Xeric Shrublands	13	Sonoran desert	10	16	13	13	5	2	1	11	20	12	9	10	15	10.6	12.6	14.9	18.5	22.9	28	31.5	31	27.4	21.2	14.6	10.7	17.7	20	22.7	27.2	31.9	37.4	40.1	39.3	36.2	21.2	14.6	10.7
1059	Tetracoccus hallii Brandegee	33.526781	-115.509823	USA	4062796352	HUMAN_OBSERVATION	599	211	BWh	Deserts & Xeric Shrublands	13	Sonoran desert	10	15	12	13	4	2	1	10	18	11	9	9	14	11	13	15.5	19.1	23.6	28.7	32	31.5	28	21.8	15.1	11.1	18	20.4	23.3	27.7	32.5	38	40.7	39.7	36.7	21.8	15.1	11.1
1060	Tetracoccus hallii Brandegee	33.52747	-115.50867	USA	2422504913	PRESERVED_SPECIMEN	599	211	BWh	Deserts & Xeric Shrublands	13	Sonoran desert	10	15	12	13	4	2	1	10	18	11	9	9	14	11	13	15.5	19.1	23.6	28.7	32	31.5	28	21.8	15.1	11.1	18	20.4	23.3	27.7	32.5	38	40.7	39.7	36.7	21.8	15.1	11.1
1061	Tetracoccus hallii Brandegee	33.527939	-115.470253	USA	3408105654	HUMAN_OBSERVATION	634	211	BWh	Deserts & Xeric Shrublands	13	Sonoran desert	10	15	13	14	5	2	1	11	19	12	9	10	15	10.7	12.7	15.1	18.7	23.1	28.2	31.7	31.1	27.6	21.4	14.7	10.9	17.8	20.1	22.9	27.4	32.1	37.6	40.3	39.4	36.3	21.4	14.7	10.9
1062	Tetracoccus hallii Brandegee	33.52879	-115.47748	USA	4063110313	HUMAN_OBSERVATION	628	211	BWh	Deserts & Xeric Shrublands	13	Sonoran desert	10	15	13	14	5	2	1	11	19	12	9	10	15	10.8	12.8	15.2	18.8	23.3	28.4	31.8	31.2	27.7	21.5	14.8	10.9	17.8	20.1	23	27.5	32.2	37.7	40.4	39.5	36.4	21.5	14.8	10.9
1063	Tetracoccus hallii Brandegee	33.529383	-115.496338	USA	3416037508	HUMAN_OBSERVATION	612	211	BWh	Deserts & Xeric Shrublands	13	Sonoran desert	10	15	13	13	5	2	1	11	19	12	9	10	15	10.9	12.9	15.4	19	23.5	28.6	32	31.4	27.9	21.7	15	11	17.9	20.3	23.1	27.6	32.4	37.9	40.6	39.7	36.6	21.7	15	11
1064	Tetracoccus hallii Brandegee	33.529442	-115.497313	USA	3416025531	HUMAN_OBSERVATION	612	211	BWh	Deserts & Xeric Shrublands	13	Sonoran desert	10	15	13	13	5	2	1	11	19	12	9	10	15	10.9	12.9	15.4	19	23.5	28.6	32	31.4	27.9	21.7	15	11	17.9	20.3	23.1	27.6	32.4	37.9	40.6	39.7	36.6	21.7	15	11
1065	Tetracoccus hallii Brandegee	33.53585	-115.492553	USA	4891875039	HUMAN_OBSERVATION	600	211	BWh	Deserts & Xeric Shrublands	13	Sonoran desert	10	15	13	13	4	2	1	10	19	11	9	10	14	10.9	13	15.4	19.1	23.6	28.7	32	31.4	27.9	21.7	15.1	11.1	18	20.4	23.3	27.7	32.5	38	40.7	39.7	36.6	21.7	15.1	11.1
1066	Tetracoccus hallii Brandegee	33.53611	-115.545000	USA	3010331314	PRESERVED_SPECIMEN	552	211	BWh	Deserts & Xeric Shrublands	13	Sonoran desert	10	15	12	12	4	2	1	10	17	11	8	9	14	11.2	13.3	15.7	19.3	23.8	28.9	32.2	31.7	28.2	22	15.3	11.4	18.3	20.7	23.6	28	32.7	38.2	40.9	40	36.9	22	15.3	11.4
1067	Tetracoccus hallii Brandegee	33.54189	-115.69192	USA	3950028330	PRESERVED_SPECIMEN	494	211	BWh	Deserts & Xeric Shrublands	13	Sonoran desert	10	15	12	12	4	2	1	8	15	10	8	9	13	13.2	14.4	16.6	20	24.4	29.3	32.6	32.2	29.1	23.5	17.3	13.5	20.4	21.9	24.4	28.6	33.1	38.5	41.3	40.5	37.8	23.5	17.3	13.5
1068	Tetracoccus hallii Brandegee	33.5419	-115.69193	USA	2430460189	PRESERVED_SPECIMEN	494	211	BWh	Deserts & Xeric Shrublands	13	Sonoran desert	10	15	12	12	4	2	1	8	15	10	8	9	13	13.2	14.4	16.6	20	24.4	29.3	32.6	32.2	29.1	23.5	17.3	13.5	20.4	21.9	24.4	28.6	33.1	38.5	41.3	40.5	37.8	23.5	17.3	13.5
1069	Tetracoccus hallii Brandegee	33.54904	-115.491653	USA	3698231759	HUMAN_OBSERVATION	601	211	BWh	Deserts & Xeric Shrublands	13	Sonoran desert	10	14	13	14	4	2	1	11	19	11	9	10	14	11	13	15.4	19	23.5	28.6	32	31.4	27.9	21.7	15.1	11.1	18	20.4	23.2	27.7	32.4	37.9	40.6	39.7	36.6	21.7	15.1	11.1
1070	Tetracoccus hallii Brandegee	33.549082	-115.492545	USA	3698224911	HUMAN_OBSERVATION	591	211	BWh	Deserts & Xeric Shrublands	13	Sonoran desert	10	14	13	14	4	2	1	10	18	11	9	10	14	11	13	15.5	19.1	23.6	28.7	32.1	31.5	28	21.7	15.1	11.2	18.1	20.5	23.3	27.8	32.5	38.1	40.7	39.8	36.7	21.7	15.1	11.2
1071	Tetracoccus hallii Brandegee	33.552306	-117.281639	USA	3969707297	PRESERVED_SPECIMEN	616	311	Csa	Mediterranean Forests, Woodlands & Scrublands	12	California coastal sage and chaparral	1	77	77	71	28	10	2	3	6	13	11	47	59	10.4	11.1	11.8	14	16.4	19.9	23.5	24.8	22.6	18.8	13.8	10.8	17.3	18	18.7	21.9	24.1	28.6	33.3	34.4	31.7	18.8	13.8	10.8
1072	Tetracoccus hallii Brandegee	33.564099	-113.10445	USA	2244258959	HUMAN_OBSERVATION	436	211	BWh	Deserts & Xeric Shrublands	13	Sonoran desert	10	23	19	23	6	3	2	18	31	26	14	17	25	11.6	13.8	16.2	20.3	25.1	30	33.5	33	29.9	23.9	16.5	11.9	19.1	21.8	24.6	29.7	34.5	39.8	42.1	41.1	38.4	23.9	16.5	11.9
1073	Tetracoccus hallii Brandegee	33.56584	-115.57293	USA	2430100328	PRESERVED_SPECIMEN	483	211	BWh	Deserts & Xeric Shrublands	13	Sonoran desert	10	13	11	11	4	1	1	9	16	10	8	8	12	11.7	13.7	16.1	19.8	24.2	29.2	32.5	32	28.5	22.4	15.8	11.8	19.1	21.4	24.2	28.6	33.1	38.6	41.3	40.4	37.4	22.4	15.8	11.8
1074	Tetracoccus hallii Brandegee	33.582886	-115.633203	USA	3747036162	HUMAN_OBSERVATION	508	211	BWh	Deserts & Xeric Shrublands	13	Sonoran desert	10	14	11	12	4	2	1	9	16	10	8	9	13	12.3	13.9	16.2	19.8	24.1	29.1	32.4	32	28.7	22.8	16.4	12.6	19.6	21.5	24.2	28.4	33	38.4	41.1	40.3	37.5	22.8	16.4	12.6
1075	Tetracoccus hallii Brandegee	33.583047	-115.633564	USA	3747417330	HUMAN_OBSERVATION	506	211	BWh	Deserts & Xeric Shrublands	13	Sonoran desert	10	14	11	12	4	1	1	9	16	10	8	9	13	12.4	14	16.3	19.8	24.1	29.1	32.4	32	28.7	22.9	16.5	12.6	19.6	21.5	24.2	28.4	33	38.4	41.1	40.3	37.5	22.9	16.5	12.6
1076	Tetracoccus hallii Brandegee	33.58333	-115.56667	USA	2422315022	PRESERVED_SPECIMEN	485	211	BWh	Deserts & Xeric Shrublands	13	Sonoran desert	10	12	11	13	4	1	1	9	16	10	8	9	12	11.8	13.8	16.1	19.7	24.1	29.1	32.5	32	28.5	22.3	15.9	11.9	19.2	21.5	24.2	28.6	33.1	38.6	41.3	40.5	37.4	22.3	15.9	11.9
1077	Tetracoccus hallii Brandegee	33.587384	-115.517747	USA	4062918448	HUMAN_OBSERVATION	525	211	BWh	Deserts & Xeric Shrublands	13	Sonoran desert	10	13	11	13	4	2	1	10	17	10	8	9	13	11.3	13.4	15.9	19.5	24	29	32.4	31.8	28.2	22	15.4	11.5	18.6	21.1	23.9	28.3	32.9	38.4	41.1	40.3	37.1	22	15.4	11.5
1078	Tetracoccus hallii Brandegee	33.59944	-115.50583	USA	2422367473	PRESERVED_SPECIMEN	530	211	BWh	Deserts & Xeric Shrublands	13	Sonoran desert	10	14	11	12	4	2	1	10	17	11	9	8	13	11.3	13.4	15.9	19.5	24	29.1	32.5	31.9	28.3	22.1	15.4	11.5	18.5	21	23.9	28.3	33	38.5	41.2	40.3	37.1	22.1	15.4	11.5
1079	Tetracoccus hallii Brandegee	33.600222	-116.421833	USA	4068908959	PRESERVED_SPECIMEN	1086	222	BSk	Mediterranean Forests, Woodlands & Scrublands	12	California coastal sage and chaparral	1	51	48	44	17	9	2	11	20	18	13	32	44	7.1	8.9	10.5	13.5	17.5	22.2	25.4	25.4	22.4	17.1	11.3	7.5	13.8	16	17.9	22	26.3	31.8	35.1	34.6	31.6	17.1	11.3	7.5
1080	Tetracoccus hallii Brandegee	33.6022	-113.896000	USA	2270592752	PRESERVED_SPECIMEN	452	211	BWh	Deserts & Xeric Shrublands	13	Sonoran desert	10	18	13	16	6	2	2	17	26	23	13	13	18	11.3	13.7	16.3	20.4	25.2	30.2	33.2	32.6	29.4	23.4	16	11.5	17.8	20.7	23.7	28.6	33.5	38.7	40.8	39.9	37	23.4	16	11.5
1081	Tetracoccus hallii Brandegee	33.61611	-115.46	USA	2422372360	PRESERVED_SPECIMEN	658	211	BWh	Deserts & Xeric Shrublands	13	Sonoran desert	10	16	12	14	5	2	1	12	20	12	10	10	15	10.9	12.7	15.1	18.7	23.2	28.4	31.6	31	27.6	21.6	15	11.2	17.3	19.4	22.2	26.7	31.4	37	39.6	38.7	35.5	21.6	15	11.2
1082	Tetracoccus hallii Brandegee	33.616252	-115.660379	USA	3759166495	HUMAN_OBSERVATION	630	211	BWh	Deserts & Xeric Shrublands	13	Sonoran desert	10	16	14	14	5	2	1	10	18	11	9	10	15	11.6	13.2	15.5	19	23.4	28.4	31.8	31.3	27.9	22.1	15.7	11.9	18.7	20.7	23.3	27.6	32.2	37.8	40.6	39.8	36.8	22.1	15.7	11.9
1083	Tetracoccus hallii Brandegee	33.6166	-115.5001	USA	3053439883	PRESERVED_SPECIMEN	524	211	BWh	Deserts & Xeric Shrublands	13	Sonoran desert	10	14	11	11	4	2	1	10	17	11	8	8	13	11.5	13.5	16	19.6	24.1	29.3	32.6	32	28.4	22.2	15.6	11.6	18.6	21	23.9	28.3	33	38.6	41.2	40.3	37.1	22.2	15.6	11.6
1084	Tetracoccus hallii Brandegee	33.616667	-115.5	USA	2982028277	PRESERVED_SPECIMEN	595	211	BWh	Deserts & Xeric Shrublands	13	Sonoran desert	10	15	12	13	4	2	1	11	19	11	9	9	14	11.3	13.3	15.6	19.3	23.8	29	32.3	31.7	28.1	22	15.4	11.5	18.2	20.6	23.4	27.8	32.5	38.1	40.8	39.9	36.7	22	15.4	11.5
1085	Tetracoccus hallii Brandegee	33.61667	-115.5	USA	3125071001	PRESERVED_SPECIMEN	595	211	BWh	Deserts & Xeric Shrublands	13	Sonoran desert	10	15	12	13	4	2	1	11	19	11	9	9	14	11.3	13.3	15.6	19.3	23.8	29	32.3	31.7	28.1	22	15.4	11.5	18.2	20.6	23.4	27.8	32.5	38.1	40.8	39.9	36.7	22	15.4	11.5
1086	Tetracoccus hallii Brandegee	33.61884	-115.35557	USA	2430475418	PRESERVED_SPECIMEN	684	211	BWh	Deserts & Xeric Shrublands	13	Sonoran desert	10	16	12	13	5	2	1	13	21	13	10	10	16	10.4	12.4	14.8	18.5	23	28.3	31.4	30.8	27.3	21.2	14.4	10.6	16.1	18.5	21.3	25.8	30.6	36.2	38.9	37.9	34.5	21.2	14.4	10.6
1087	Tetracoccus hallii Brandegee	33.62191	-115.304432	USA	2982069555	PRESERVED_SPECIMEN	463	211	BWh	Deserts & Xeric Shrublands	13	Sonoran desert	10	13	10	10	3	2	1	10	18	11	8	8	13	11.6	13.7	16.3	20.1	24.7	29.9	32.9	32.2	28.8	22.6	15.7	11.7	17.5	20	23	27.5	32.3	37.9	40.3	39.2	36	22.6	15.7	11.7
1088	Tetracoccus hallii Brandegee	33.62325	-115.79972	USA	3950025331	PRESERVED_SPECIMEN	671	211	BWh	Deserts & Xeric Shrublands	13	Sonoran desert	10	19	15	15	5	2	1	11	18	12	9	12	17	11	12.7	14.9	18.4	22.8	27.9	31.2	30.7	27.4	21.5	15.1	11.3	18	20	22.7	27.1	31.7	37.3	40.1	39.3	36.3	21.5	15.1	11.3
1089	Tetracoccus hallii Brandegee	33.62326	-115.79973	USA	2430320890	PRESERVED_SPECIMEN	671	211	BWh	Deserts & Xeric Shrublands	13	Sonoran desert	10	19	15	15	5	2	1	11	18	12	9	12	17	11	12.7	14.9	18.4	22.8	27.9	31.2	30.7	27.4	21.5	15.1	11.3	18	20	22.7	27.1	31.7	37.3	40.1	39.3	36.3	21.5	15.1	11.3
1090	Tetracoccus hallii Brandegee	33.625508	-115.327958	USA	3764402309	HUMAN_OBSERVATION	550	211	BWh	Deserts & Xeric Shrublands	13	Sonoran desert	10	14	11	11	4	2	1	11	19	12	9	9	14	11.2	13.3	15.8	19.5	24.1	29.3	32.4	31.7	28.3	22.1	15.3	11.4	17	19.4	22.4	26.9	31.6	37.2	39.7	38.7	35.4	22.1	15.3	11.4
1091	Tetracoccus hallii Brandegee	33.62611	-115.32472	USA	4857216054	PRESERVED_SPECIMEN	605	211	BWh	Deserts & Xeric Shrublands	13	Sonoran desert	10	15	12	12	4	2	1	12	20	12	9	9	15	11.3	13.2	15.6	19.3	23.8	29.1	32.2	31.5	28.2	22.1	15.3	11.4	17	19.3	22.2	26.6	31.4	37	39.6	38.6	35.3	22.1	15.3	11.4
1092	Tetracoccus hallii Brandegee	33.627413	-115.862046	USA	4854864653	HUMAN_OBSERVATION	430	211	BWh	Deserts & Xeric Shrublands	13	Sonoran desert	10	17	13	12	3	2	1	8	14	9	7	9	13	12.5	14.1	16.5	20	24.3	29.2	32.4	32.1	28.9	23.1	16.6	12.7	19.8	21.7	24.4	28.8	33.2	38.7	41.4	40.6	37.8	23.1	16.6	12.7
1093	Tetracoccus hallii Brandegee	33.627985	-115.339579	USA	2430168667	PRESERVED_SPECIMEN	531	211	BWh	Deserts & Xeric Shrublands	13	Sonoran desert	10	14	11	11	4	2	1	11	19	12	9	8	14	11.2	13.3	15.8	19.5	24.1	29.3	32.4	31.7	28.2	22	15.2	11.3	16.9	19.4	22.4	26.9	31.6	37.2	39.7	38.7	35.4	22	15.2	11.3
1094	Tetracoccus hallii Brandegee	33.6282	-115.2868	USA	2982044041	PRESERVED_SPECIMEN	399	211	BWh	Deserts & Xeric Shrublands	13	Sonoran desert	10	13	10	9	3	1	1	9	17	11	8	7	12	12	14.2	16.8	20.6	25.3	30.5	33.5	32.7	29.3	23	16.1	12	17.9	20.5	23.6	28.2	32.9	38.5	40.8	39.7	36.6	23	16.1	12
1095	Tetracoccus hallii Brandegee	33.628235	-115.286751	USA	2430240772	PRESERVED_SPECIMEN	399	211	BWh	Deserts & Xeric Shrublands	13	Sonoran desert	10	13	10	9	3	1	1	9	17	11	8	7	12	12	14.2	16.8	20.6	25.3	30.5	33.5	32.7	29.3	23	16.1	12	17.9	20.5	23.6	28.2	32.9	38.5	40.8	39.7	36.6	23	16.1	12
1096	Tetracoccus hallii Brandegee	33.62918	-115.35319	USA	2430512292	PRESERVED_SPECIMEN	633	211	BWh	Deserts & Xeric Shrublands	13	Sonoran desert	10	15	12	12	4	2	1	12	20	12	10	9	15	10.7	12.7	15.1	18.8	23.4	28.6	31.8	31.1	27.6	21.5	14.7	10.9	16.4	18.8	21.7	26.2	31	36.6	39.2	38.2	34.8	21.5	14.7	10.9
1097	Tetracoccus hallii Brandegee	33.639162	-115.277049	USA	4856906866	PRESERVED_SPECIMEN	365	211	BWh	Deserts & Xeric Shrublands	13	Sonoran desert	10	12	9	9	3	1	1	9	16	10	8	7	12	12.1	14.4	17.1	20.9	25.6	30.9	33.8	33	29.6	23.2	16.3	12.1	18.2	20.9	24	28.6	33.4	39	41.2	40.1	37	23.2	16.3	12.1
1098	Tetracoccus hallii Brandegee	33.6392	-115.27705	USA	3053390767	PRESERVED_SPECIMEN	365	211	BWh	Deserts & Xeric Shrublands	13	Sonoran desert	10	12	9	9	3	1	1	9	16	10	8	7	12	12.1	14.4	17.1	20.9	25.6	30.9	33.8	33	29.6	23.2	16.3	12.1	18.2	20.9	24	28.6	33.4	39	41.2	40.1	37	23.2	16.3	12.1
1099	Tetracoccus hallii Brandegee	33.6422	-112.9	USA	2270593290	PRESERVED_SPECIMEN	780	221	BSh	Deserts & Xeric Shrublands	13	Sonoran desert	10	32	29	33	9	5	3	29	45	32	19	23	30	11	12.6	14.6	18.4	23.1	28.3	31.5	31	28.2	22.5	15.7	11.6	18	20	22.2	27	31.9	37.5	39.7	38.7	36.2	22.5	15.7	11.6
1100	Tetracoccus hallii Brandegee	33.6425	-113.156000	USA	2270593431	PRESERVED_SPECIMEN	734	211	BWh	Deserts & Xeric Shrublands	13	Sonoran desert	10	28	23	28	8	4	3	26	40	29	18	20	28	11.2	12.9	14.8	18.8	23.6	28.6	32	31.7	28.9	23.3	15.9	11.9	17.9	20.2	22.4	27.3	32.2	37.5	40	39.3	36.8	23.3	15.9	11.9
1101	Tetracoccus hallii Brandegee	33.643397	-115.821833	USA	4854854967	HUMAN_OBSERVATION	474	211	BWh	Deserts & Xeric Shrublands	13	Sonoran desert	10	16	12	12	3	2	1	8	15	10	8	9	13	11.9	13.7	16.1	19.6	24	28.9	32.2	31.8	28.4	22.4	16	12	19.2	21.3	24.1	28.5	33	38.5	41.3	40.4	37.4	22.4	16	12
1102	Tetracoccus hallii Brandegee	33.646000	-112.927000	USA	2270593279	PRESERVED_SPECIMEN	619	211	BWh	Deserts & Xeric Shrublands	13	Sonoran desert	10	28	25	29	7	4	2	24	39	29	16	20	27	11.4	13.2	15.3	19.2	24	29.1	32.4	31.8	28.8	23.1	16.1	11.9	18.6	20.8	23.2	28.2	33.1	38.6	40.8	39.8	37.1	23.1	16.1	11.9
1103	Tetracoccus hallii Brandegee	33.6577	-113.093000	USA	2270689729	PRESERVED_SPECIMEN	600	211	BWh	Deserts & Xeric Shrublands	13	Sonoran desert	10	26	22	27	7	4	2	22	37	28	16	19	27	11.4	13.2	15.3	19.4	24.2	29.1	32.6	32.2	29.2	23.4	16.1	12	18.6	21	23.4	28.4	33.3	38.6	40.9	40.1	37.6	23.4	16.1	12
1104	Tetracoccus hallii Brandegee	33.6578	-113.093000	USA	2270691026	PRESERVED_SPECIMEN	600	211	BWh	Deserts & Xeric Shrublands	13	Sonoran desert	10	26	22	27	7	4	2	22	37	28	16	19	27	11.4	13.2	15.3	19.4	24.2	29.1	32.6	32.2	29.2	23.4	16.1	12	18.6	21	23.4	28.4	33.3	38.6	40.9	40.1	37.6	23.4	16.1	12
1105	Tetracoccus hallii Brandegee	33.6591	-113.084000	USA	2270691971	PRESERVED_SPECIMEN	609	211	BWh	Deserts & Xeric Shrublands	13	Sonoran desert	10	26	23	27	7	4	2	22	37	28	16	19	27	11.4	13.2	15.3	19.3	24.1	29.1	32.5	32.2	29.2	23.4	16.2	12	18.6	21	23.3	28.4	33.3	38.6	40.9	40.1	37.6	23.4	16.2	12
1106	Tetracoccus hallii Brandegee	33.6602	-113.1703	USA	1846533250	PRESERVED_SPECIMEN	585	211	BWh	Deserts & Xeric Shrublands	13	Sonoran desert	10	25	21	26	7	4	2	21	35	27	16	18	26	11.2	13.1	15.3	19.4	24.2	29.1	32.6	32.3	29.3	23.5	16	11.8	18.1	20.7	23.2	28.1	33.1	38.2	40.7	40	37.3	23.5	16	11.8
1107	Tetracoccus hallii Brandegee	33.6605	-113.17	USA	2270591724	PRESERVED_SPECIMEN	585	211	BWh	Deserts & Xeric Shrublands	13	Sonoran desert	10	25	21	26	7	4	2	21	35	27	16	18	26	11.2	13.1	15.3	19.4	24.2	29.1	32.6	32.3	29.3	23.5	16	11.8	18.1	20.7	23.2	28.1	33.1	38.2	40.7	40	37.3	23.5	16	11.8
1108	Tetracoccus hallii Brandegee	33.6605	-113.083000	USA	2270592744	PRESERVED_SPECIMEN	608	211	BWh	Deserts & Xeric Shrublands	13	Sonoran desert	10	26	23	27	7	4	2	22	37	28	16	19	27	11.5	13.3	15.3	19.4	24.1	29.1	32.5	32.2	29.2	23.5	16.2	12.1	18.7	21.1	23.4	28.4	33.3	38.6	41	40.1	37.6	23.5	16.2	12.1
1109	Tetracoccus hallii Brandegee	33.6666	-113.157000	USA	2270689960	PRESERVED_SPECIMEN	606	211	BWh	Deserts & Xeric Shrublands	13	Sonoran desert	10	25	22	27	7	4	2	22	36	27	16	19	26	11.1	13.1	15.2	19.3	24.1	29	32.5	32.1	29.2	23.4	16	11.8	18.1	20.6	23	28	32.9	38.1	40.6	39.8	37.2	23.4	16	11.8
1110	Tetracoccus hallii Brandegee	33.6706	-115.8021	USA	2430211772	PRESERVED_SPECIMEN	521	211	BWh	Deserts & Xeric Shrublands	13	Sonoran desert	10	15	13	13	4	2	1	9	15	10	8	10	13	11.6	13.4	15.8	19.4	23.8	28.8	32.1	31.6	28.1	22.1	15.7	11.7	19	21.1	23.9	28.3	32.9	38.4	41.3	40.4	37.3	22.1	15.7	11.7
1111	Tetracoccus hallii Brandegee	33.673307	-115.964184	USA	2603483977	HUMAN_OBSERVATION	489	211	BWh	Deserts & Xeric Shrublands	13	Sonoran desert	10	19	15	13	4	2	1	8	14	10	7	10	15	12.3	13.8	16	19.4	23.7	28.6	32	31.7	28.4	22.7	16.4	12.4	19.7	21.4	23.9	28.2	32.6	38.1	41.2	40.4	37.4	22.7	16.4	12.4
1112	Tetracoccus hallii Brandegee	33.673341	-115.964159	USA	2603315609	HUMAN_OBSERVATION	489	211	BWh	Deserts & Xeric Shrublands	13	Sonoran desert	10	19	15	13	4	2	1	8	14	10	7	10	15	12.3	13.8	16	19.4	23.7	28.6	32	31.7	28.4	22.7	16.4	12.4	19.7	21.4	23.9	28.2	32.6	38.1	41.2	40.4	37.4	22.7	16.4	12.4
1113	Tetracoccus hallii Brandegee	33.680675	-115.803273	USA	2612107756	PRESERVED_SPECIMEN	566	211	BWh	Deserts & Xeric Shrublands	13	Sonoran desert	10	16	14	14	4	2	1	10	16	11	8	10	14	11.3	13.1	15.4	19	23.4	28.3	31.7	31.2	27.7	21.7	15.3	11.4	18.5	20.6	23.4	27.8	32.4	37.9	40.8	39.9	36.8	21.7	15.3	11.4
1114	Tetracoccus hallii Brandegee	33.681012	-115.801695	USA	2543066979	HUMAN_OBSERVATION	566	211	BWh	Deserts & Xeric Shrublands	13	Sonoran desert	10	16	14	14	4	2	1	10	16	11	8	10	14	11.3	13.1	15.4	19	23.4	28.3	31.7	31.2	27.7	21.7	15.3	11.4	18.5	20.6	23.4	27.8	32.4	37.9	40.8	39.9	36.8	21.7	15.3	11.4
1115	Tetracoccus hallii Brandegee	33.681058	-115.801712	USA	4430905174	HUMAN_OBSERVATION	566	211	BWh	Deserts & Xeric Shrublands	13	Sonoran desert	10	16	14	14	4	2	1	10	16	11	8	10	14	11.3	13.1	15.4	19	23.4	28.3	31.7	31.2	27.7	21.7	15.3	11.4	18.5	20.6	23.4	27.8	32.4	37.9	40.8	39.9	36.8	21.7	15.3	11.4
1116	Tetracoccus hallii Brandegee	33.681083	-115.801842	USA	2597691830	HUMAN_OBSERVATION	566	211	BWh	Deserts & Xeric Shrublands	13	Sonoran desert	10	16	14	14	4	2	1	10	16	11	8	10	14	11.3	13.1	15.4	19	23.4	28.3	31.7	31.2	27.7	21.7	15.3	11.4	18.5	20.6	23.4	27.8	32.4	37.9	40.8	39.9	36.8	21.7	15.3	11.4
1117	Tetracoccus hallii Brandegee	33.681186	-115.801844	USA	3109031970	HUMAN_OBSERVATION	566	211	BWh	Deserts & Xeric Shrublands	13	Sonoran desert	10	16	14	14	4	2	1	10	16	11	8	10	14	11.3	13.1	15.4	19	23.4	28.3	31.7	31.2	27.7	21.7	15.3	11.4	18.5	20.6	23.4	27.8	32.4	37.9	40.8	39.9	36.8	21.7	15.3	11.4
1118	Tetracoccus hallii Brandegee	33.681278	-115.80188	USA	4430950583	HUMAN_OBSERVATION	566	211	BWh	Deserts & Xeric Shrublands	13	Sonoran desert	10	16	14	14	4	2	1	10	16	11	8	10	14	11.3	13.1	15.4	19	23.4	28.3	31.7	31.2	27.7	21.7	15.3	11.4	18.5	20.6	23.4	27.8	32.4	37.9	40.8	39.9	36.8	21.7	15.3	11.4
1119	Tetracoccus hallii Brandegee	33.681325	-115.801933	USA	2596254488	HUMAN_OBSERVATION	566	211	BWh	Deserts & Xeric Shrublands	13	Sonoran desert	10	16	14	14	4	2	1	10	16	11	8	10	14	11.3	13.1	15.4	19	23.4	28.3	31.7	31.2	27.7	21.7	15.3	11.4	18.5	20.6	23.4	27.8	32.4	37.9	40.8	39.9	36.8	21.7	15.3	11.4
1120	Tetracoccus hallii Brandegee	33.682527	-115.830701	USA	4855185507	HUMAN_OBSERVATION	532	211	BWh	Deserts & Xeric Shrublands	13	Sonoran desert	10	16	14	13	4	2	1	9	16	10	8	10	14	11.6	13.3	15.6	19.2	23.6	28.5	31.9	31.4	28	22	15.6	11.7	18.9	20.9	23.6	28	32.6	38.1	41	40.1	37	22	15.6	11.7
1121	Tetracoccus hallii Brandegee	33.683333	-115.9	USA	2430077823	PRESERVED_SPECIMEN	531	211	BWh	Deserts & Xeric Shrublands	13	Sonoran desert	10	18	14	12	4	2	1	9	15	10	8	10	15	11.6	13.3	15.6	19.2	23.5	28.4	31.8	31.4	28	22.1	15.7	11.7	19.1	21	23.7	28.1	32.6	38	41.1	40.2	37.2	22.1	15.7	11.7
1122	Tetracoccus hallii Brandegee	33.68539	-115.98806	USA	2422481894	PRESERVED_SPECIMEN	564	211	BWh	Deserts & Xeric Shrublands	13	Sonoran desert	10	20	16	15	5	3	1	9	16	11	8	12	17	12	13.3	15.4	18.8	23.1	27.9	31.3	31	27.8	22.3	16.1	12.2	19.1	20.8	23.2	27.5	31.9	37.3	40.4	39.7	36.7	22.3	16.1	12.2
1123	Tetracoccus hallii Brandegee	33.68624	-115.71238	USA	2013699453	HUMAN_OBSERVATION	651	211	BWh	Deserts & Xeric Shrublands	13	Sonoran desert	10	17	14	14	5	2	1	11	18	11	9	11	15	10.6	12.4	14.7	18.3	22.6	27.6	31	30.5	27	21.1	14.6	10.8	17.3	19.5	22.2	26.5	31.1	36.6	39.6	38.7	35.5	21.1	14.6	10.8
1124	Tetracoccus hallii Brandegee	33.687278	-115.725119	USA	4062716845	HUMAN_OBSERVATION	688	211	BWh	Deserts & Xeric Shrublands	13	Sonoran desert	10	17	15	15	5	2	1	11	19	12	9	11	16	10.4	12.2	14.5	18	22.4	27.4	30.8	30.3	26.8	20.9	14.5	10.6	17.2	19.3	22	26.4	31	36.5	39.5	38.6	35.4	20.9	14.5	10.6
1125	Tetracoccus hallii Brandegee	33.687414	-115.725322	USA	3068101189	HUMAN_OBSERVATION	688	211	BWh	Deserts & Xeric Shrublands	13	Sonoran desert	10	17	15	15	5	2	1	11	19	12	9	11	16	10.4	12.2	14.5	18	22.4	27.4	30.8	30.3	26.8	20.9	14.5	10.6	17.2	19.3	22	26.4	31	36.5	39.5	38.6	35.4	20.9	14.5	10.6
1126	Tetracoccus hallii Brandegee	33.689087	-115.755859	USA	3070478594	HUMAN_OBSERVATION	731	211	BWh	Deserts & Xeric Shrublands	13	Sonoran desert	10	19	16	16	6	3	1	12	20	12	10	12	17	10.4	12.1	14.3	17.8	22.2	27.2	30.7	30.2	26.7	20.8	14.5	10.6	17.2	19.3	21.9	26.3	30.9	36.5	39.5	38.6	35.4	20.8	14.5	10.6
1127	Tetracoccus hallii Brandegee	33.68972	-115.80217	USA	2422488410	PRESERVED_SPECIMEN	616	211	BWh	Deserts & Xeric Shrublands	13	Sonoran desert	10	17	15	14	5	2	1	10	17	11	9	11	15	10.9	12.7	15	18.5	22.9	27.9	31.3	30.8	27.3	21.4	15	11.1	18	20.1	22.8	27.2	31.8	37.3	40.3	39.4	36.3	21.4	15	11.1
1128	Tetracoccus hallii Brandegee	33.691048	-115.955266	USA	4855181602	HUMAN_OBSERVATION	538	211	BWh	Deserts & Xeric Shrublands	13	Sonoran desert	10	19	15	14	5	2	1	9	15	11	8	11	16	11.6	13.2	15.4	18.9	23.1	28	31.3	31	27.8	22	15.7	11.8	18.9	20.7	23.2	27.5	32	37.4	40.5	39.7	36.7	22	15.7	11.8
1129	Tetracoccus hallii Brandegee	33.692931	-115.726185	USA	2603320257	HUMAN_OBSERVATION	750	211	BWh	Deserts & Xeric Shrublands	13	Sonoran desert	10	19	16	17	6	3	1	12	20	12	10	12	18	10	11.7	13.9	17.4	21.7	26.8	30.2	29.7	26.3	20.4	14.1	10.3	16.5	18.6	21.2	25.5	30.1	35.6	38.7	37.8	34.6	20.4	14.1	10.3
1130	Tetracoccus hallii Brandegee	33.696849	-115.319786	USA	3091221594	PRESERVED_SPECIMEN	256	211	BWh	Deserts & Xeric Shrublands	13	Sonoran desert	10	11	8	8	3	1	1	8	14	9	7	6	11	12.6	15.1	17.8	21.7	26.5	31.8	34.7	33.9	30.4	23.8	16.8	12.5	19.3	22.3	25.4	29.9	34.7	40.3	42.5	41.5	38.3	23.8	16.8	12.5
1131	Tetracoccus hallii Brandegee	33.6978	-113.427000	USA	2270692906	PRESERVED_SPECIMEN	497	211	BWh	Deserts & Xeric Shrublands	13	Sonoran desert	10	22	17	21	6	3	2	19	31	25	15	16	23	10.9	13.2	15.5	19.8	24.6	29	32.8	32.8	29.8	24.1	16.3	11.7	17.9	20.8	23.5	28.7	33.6	38.2	41	40.5	37.9	24.1	16.3	11.7
1132	Tetracoccus hallii Brandegee	33.698997	-115.81005	USA	2429272942	HUMAN_OBSERVATION	647	211	BWh	Deserts & Xeric Shrublands	13	Sonoran desert	10	18	15	15	5	2	1	11	18	11	9	11	16	10.7	12.4	14.7	18.2	22.6	27.5	30.9	30.5	27	21.1	14.7	10.9	17.7	19.8	22.4	26.8	31.4	36.9	39.9	39	35.9	21.1	14.7	10.9
1133	Tetracoccus hallii Brandegee	33.699468	-115.795138	USA	4063023918	HUMAN_OBSERVATION	675	211	BWh	Deserts & Xeric Shrublands	13	Sonoran desert	10	18	15	15	5	2	1	11	18	12	9	12	16	10.5	12.3	14.5	18	22.4	27.3	30.8	30.3	26.8	20.9	14.6	10.7	17.4	19.5	22.2	26.5	31.1	36.6	39.7	38.8	35.6	20.9	14.6	10.7
1134	Tetracoccus hallii Brandegee	33.699711	-115.805267	USA	4430408110	HUMAN_OBSERVATION	665	211	BWh	Deserts & Xeric Shrublands	13	Sonoran desert	10	18	15	15	5	2	1	11	18	12	9	12	16	10.6	12.3	14.6	18.1	22.4	27.4	30.8	30.4	26.9	21	14.6	10.8	17.5	19.6	22.3	26.7	31.2	36.7	39.8	38.9	35.7	21	14.6	10.8
1135	Tetracoccus hallii Brandegee	33.7	-115.75	USA	3125202037	PRESERVED_SPECIMEN	849	211	BWh	Deserts & Xeric Shrublands	13	Sonoran desert	10	21	19	19	7	3	1	13	22	14	11	14	20	9.5	11.2	13.2	16.7	21	26	29.5	29	25.6	19.8	13.7	9.9	15.9	17.9	20.4	24.7	29.2	34.7	37.9	37.1	33.9	19.8	13.7	9.9
1136	Tetracoccus hallii Brandegee	33.700392	-115.809785	USA	1986886278	PRESERVED_SPECIMEN	740	211	BWh	Deserts & Xeric Shrublands	13	Sonoran desert	10	20	17	16	6	3	1	12	19	12	10	13	18	10.2	11.9	14	17.6	21.9	26.9	30.3	29.9	26.4	20.6	14.3	10.5	17.1	19.1	21.6	26	30.6	36.1	39.2	38.4	35.2	20.6	14.3	10.5
1137	Tetracoccus hallii Brandegee	33.70111	-115.73417	USA	2422369771	PRESERVED_SPECIMEN	870	211	BWh	Deserts & Xeric Shrublands	13	Sonoran desert	10	22	19	19	7	3	1	14	22	14	11	14	21	9.4	11.1	13.1	16.6	20.8	25.9	29.3	28.9	25.5	19.7	13.6	9.8	15.7	17.7	20.2	24.4	29	34.5	37.7	36.9	33.6	19.7	13.6	9.8
1138	Tetracoccus hallii Brandegee	33.701645	-115.736992	USA	3032154773	HUMAN_OBSERVATION	870	211	BWh	Deserts & Xeric Shrublands	13	Sonoran desert	10	22	19	19	7	3	1	14	22	14	11	14	21	9.4	11.1	13.1	16.6	20.8	25.9	29.3	28.9	25.5	19.7	13.6	9.8	15.7	17.7	20.2	24.4	29	34.5	37.7	36.9	33.6	19.7	13.6	9.8
1139	Tetracoccus hallii Brandegee	33.702083	-115.800417	USA	4068945124	PRESERVED_SPECIMEN	719	211	BWh	Deserts & Xeric Shrublands	13	Sonoran desert	10	19	16	16	6	3	1	12	19	12	10	12	18	10.2	11.9	14.1	17.6	21.9	26.9	30.4	29.9	26.4	20.6	14.3	10.5	17	19.1	21.7	26.1	30.6	36.1	39.3	38.4	35.2	20.6	14.3	10.5
1140	Tetracoccus hallii Brandegee	33.702815	-115.722243	USA	3413521706	PRESERVED_SPECIMEN	767	211	BWh	Deserts & Xeric Shrublands	13	Sonoran desert	10	19	16	16	6	3	1	12	21	13	10	12	18	9.7	11.5	13.6	17.1	21.4	26.4	29.8	29.3	25.9	20.1	13.8	10.1	16	18.1	20.7	25	29.4	35	38.1	37.3	34	20.1	13.8	10.1
1141	Tetracoccus hallii Brandegee	33.703125	-115.786186	USA	4062551877	HUMAN_OBSERVATION	889	211	BWh	Deserts & Xeric Shrublands	13	Sonoran desert	10	23	20	20	8	4	1	14	22	14	11	15	22	9.6	11.2	13.2	16.6	20.9	26	29.5	29	25.6	19.9	13.8	10	16.2	18.1	20.5	24.9	29.5	35	38.2	37.4	34.2	19.9	13.8	10
1142	Tetracoccus hallii Brandegee	33.703279	-115.801193	USA	3067768723	HUMAN_OBSERVATION	719	211	BWh	Deserts & Xeric Shrublands	13	Sonoran desert	10	19	16	16	6	3	1	12	19	12	10	12	18	10.2	11.9	14.1	17.6	21.9	26.9	30.4	29.9	26.4	20.6	14.3	10.5	17	19.1	21.7	26.1	30.6	36.1	39.3	38.4	35.2	20.6	14.3	10.5
1143	Tetracoccus hallii Brandegee	33.7038	-115.7207	USA	4857034784	PRESERVED_SPECIMEN	767	211	BWh	Deserts & Xeric Shrublands	13	Sonoran desert	10	19	16	16	6	3	1	12	21	13	10	12	18	9.7	11.5	13.6	17.1	21.4	26.4	29.8	29.3	25.9	20.1	13.8	10.1	16	18.1	20.7	25	29.4	35	38.1	37.3	34	20.1	13.8	10.1
1144	Tetracoccus hallii Brandegee	33.705086	-115.804481	USA	4430866116	HUMAN_OBSERVATION	719	211	BWh	Deserts & Xeric Shrublands	13	Sonoran desert	10	19	16	16	6	3	1	12	19	12	10	12	18	10.2	11.9	14.1	17.6	21.9	26.9	30.4	29.9	26.4	20.6	14.3	10.5	17	19.1	21.7	26.1	30.6	36.1	39.3	38.4	35.2	20.6	14.3	10.5
1145	Tetracoccus hallii Brandegee	33.70517	-115.798212	USA	2596085738	HUMAN_OBSERVATION	802	211	BWh	Deserts & Xeric Shrublands	13	Sonoran desert	10	21	18	18	7	3	1	13	21	13	10	14	20	9.9	11.6	13.7	17.1	21.5	26.5	29.9	29.5	26.1	20.2	14	10.3	16.6	18.6	21.1	25.5	30.1	35.6	38.8	37.9	34.7	20.2	14	10.3
1146	Tetracoccus hallii Brandegee	33.705292	-115.799928	USA	4062998311	HUMAN_OBSERVATION	802	211	BWh	Deserts & Xeric Shrublands	13	Sonoran desert	10	21	18	18	7	3	1	13	21	13	10	14	20	9.9	11.6	13.7	17.1	21.5	26.5	29.9	29.5	26.1	20.2	14	10.3	16.6	18.6	21.1	25.5	30.1	35.6	38.8	37.9	34.7	20.2	14	10.3
1147	Tetracoccus hallii Brandegee	33.70558	-115.752335	USA	4430422181	HUMAN_OBSERVATION	895	211	BWh	Deserts & Xeric Shrublands	13	Sonoran desert	10	23	20	20	8	3	1	14	23	14	11	15	22	9.4	11	13	16.5	20.8	25.8	29.3	28.9	25.5	19.7	13.6	9.8	15.8	17.8	20.2	24.5	29.1	34.6	37.8	37	33.8	19.7	13.6	9.8
1148	Tetracoccus hallii Brandegee	33.705753	-115.797447	USA	2423251500	HUMAN_OBSERVATION	802	211	BWh	Deserts & Xeric Shrublands	13	Sonoran desert	10	21	18	18	7	3	1	13	21	13	10	14	20	9.9	11.6	13.7	17.1	21.5	26.5	29.9	29.5	26.1	20.2	14	10.3	16.6	18.6	21.1	25.5	30.1	35.6	38.8	37.9	34.7	20.2	14	10.3
1149	Tetracoccus hallii Brandegee	33.705819	-115.797569	USA	2423252553	HUMAN_OBSERVATION	802	211	BWh	Deserts & Xeric Shrublands	13	Sonoran desert	10	21	18	18	7	3	1	13	21	13	10	14	20	9.9	11.6	13.7	17.1	21.5	26.5	29.9	29.5	26.1	20.2	14	10.3	16.6	18.6	21.1	25.5	30.1	35.6	38.8	37.9	34.7	20.2	14	10.3
1150	Tetracoccus hallii Brandegee	33.708225	-115.827164	USA	4430384366	HUMAN_OBSERVATION	757	211	BWh	Deserts & Xeric Shrublands	13	Sonoran desert	10	21	17	16	6	3	1	12	20	13	10	13	19	10.2	11.8	14	17.5	21.8	26.8	30.2	29.8	26.4	20.6	14.3	10.5	17.1	19	21.6	26	30.5	36.1	39.2	38.4	35.2	20.6	14.3	10.5
1151	Tetracoccus hallii Brandegee	33.708344	-115.770648	USA	3059000658	HUMAN_OBSERVATION	1016	212	BWk	Deserts & Xeric Shrublands	13	Sonoran desert	10	27	24	24	9	4	1	15	25	16	13	18	25	8.9	10.5	12.3	15.7	20	25.1	28.6	28.2	24.8	19.2	13.1	9.5	15.3	17.2	19.5	23.8	28.4	34	37.2	36.4	33.2	19.2	13.1	9.5
1152	Tetracoccus hallii Brandegee	33.708806	-115.789725	USA	4062971877	HUMAN_OBSERVATION	983	212	BWk	Deserts & Xeric Shrublands	13	Sonoran desert	10	26	23	23	9	4	1	15	24	15	12	17	25	9.2	10.7	12.6	16	20.3	25.4	28.9	28.5	25.1	19.4	13.3	9.6	15.6	17.5	19.8	24.1	28.8	34.3	37.6	36.8	33.6	19.4	13.3	9.6
1153	Tetracoccus hallii Brandegee	33.710261	-115.827483	USA	2429271421	HUMAN_OBSERVATION	911	211	BWh	Deserts & Xeric Shrublands	13	Sonoran desert	10	25	21	21	8	4	1	14	23	14	11	16	23	9.6	11.1	13	16.5	20.8	25.9	29.4	29	25.6	19.9	13.7	10	16.3	18.1	20.5	24.9	29.5	35.1	38.3	37.5	34.3	19.9	13.7	10
1154	Tetracoccus hallii Brandegee	33.711044	-115.793358	USA	4063014884	HUMAN_OBSERVATION	933	212	BWk	Deserts & Xeric Shrublands	13	Sonoran desert	10	25	21	21	8	4	1	14	23	15	12	16	23	9.4	10.9	12.9	16.3	20.6	25.7	29.2	28.7	25.4	19.6	13.5	9.8	15.9	17.8	20.2	24.5	29.2	34.7	37.9	37.1	33.9	19.6	13.5	9.8
1155	Tetracoccus hallii Brandegee	33.711403	-115.746697	USA	4062815798	HUMAN_OBSERVATION	949	211	BWh	Deserts & Xeric Shrublands	13	Sonoran desert	10	24	21	22	8	4	1	14	24	15	12	16	23	9.1	10.6	12.6	16	20.3	25.3	28.8	28.4	25	19.3	13.2	9.5	15.2	17.2	19.6	23.8	28.4	33.9	37.2	36.4	33.1	19.3	13.2	9.5
1156	Tetracoccus hallii Brandegee	33.712138	-115.762813	USA	4063119405	HUMAN_OBSERVATION	1008	212	BWk	Deserts & Xeric Shrublands	13	Sonoran desert	10	26	23	24	9	4	1	15	25	16	13	18	25	8.9	10.5	12.3	15.8	20	25.1	28.6	28.2	24.8	19.2	13.1	9.4	15.2	17.1	19.4	23.7	28.3	33.9	37.1	36.3	33.1	19.2	13.1	9.4
1157	Tetracoccus hallii Brandegee	33.712453	-115.76407	USA	4908478257	HUMAN_OBSERVATION	1008	212	BWk	Deserts & Xeric Shrublands	13	Sonoran desert	10	26	23	24	9	4	1	15	25	16	13	18	25	8.9	10.5	12.3	15.8	20	25.1	28.6	28.2	24.8	19.2	13.1	9.4	15.2	17.1	19.4	23.7	28.3	33.9	37.1	36.3	33.1	19.2	13.1	9.4
1158	Tetracoccus hallii Brandegee	33.712538	-115.764382	USA	2596049999	HUMAN_OBSERVATION	1008	212	BWk	Deserts & Xeric Shrublands	13	Sonoran desert	10	26	23	24	9	4	1	15	25	16	13	18	25	8.9	10.5	12.3	15.8	20	25.1	28.6	28.2	24.8	19.2	13.1	9.4	15.2	17.1	19.4	23.7	28.3	33.9	37.1	36.3	33.1	19.2	13.1	9.4
1159	Tetracoccus hallii Brandegee	33.712637	-115.765062	USA	4855227288	HUMAN_OBSERVATION	1008	212	BWk	Deserts & Xeric Shrublands	13	Sonoran desert	10	26	23	24	9	4	1	15	25	16	13	18	25	8.9	10.5	12.3	15.8	20	25.1	28.6	28.2	24.8	19.2	13.1	9.4	15.2	17.1	19.4	23.7	28.3	33.9	37.1	36.3	33.1	19.2	13.1	9.4
1160	Tetracoccus hallii Brandegee	33.712758	-115.763725	USA	3039335775	HUMAN_OBSERVATION	1008	212	BWk	Deserts & Xeric Shrublands	13	Sonoran desert	10	26	23	24	9	4	1	15	25	16	13	18	25	8.9	10.5	12.3	15.8	20	25.1	28.6	28.2	24.8	19.2	13.1	9.4	15.2	17.1	19.4	23.7	28.3	33.9	37.1	36.3	33.1	19.2	13.1	9.4
1161	Tetracoccus hallii Brandegee	33.712761	-115.763197	USA	3039440791	HUMAN_OBSERVATION	1008	212	BWk	Deserts & Xeric Shrublands	13	Sonoran desert	10	26	23	24	9	4	1	15	25	16	13	18	25	8.9	10.5	12.3	15.8	20	25.1	28.6	28.2	24.8	19.2	13.1	9.4	15.2	17.1	19.4	23.7	28.3	33.9	37.1	36.3	33.1	19.2	13.1	9.4
1162	Tetracoccus hallii Brandegee	33.71286	-115.763638	USA	3961258326	HUMAN_OBSERVATION	1008	212	BWk	Deserts & Xeric Shrublands	13	Sonoran desert	10	26	23	24	9	4	1	15	25	16	13	18	25	8.9	10.5	12.3	15.8	20	25.1	28.6	28.2	24.8	19.2	13.1	9.4	15.2	17.1	19.4	23.7	28.3	33.9	37.1	36.3	33.1	19.2	13.1	9.4
1163	Tetracoccus hallii Brandegee	33.713028	-115.800811	USA	4430414169	HUMAN_OBSERVATION	794	211	BWh	Deserts & Xeric Shrublands	13	Sonoran desert	10	21	18	18	6	3	1	12	21	13	10	13	20	9.8	11.5	13.6	17.1	21.4	26.4	29.9	29.4	26	20.1	13.9	10.1	16.5	18.6	21.1	25.5	30.1	35.6	38.8	37.9	34.7	20.1	13.9	10.1
1164	Tetracoccus hallii Brandegee	33.713163	-115.762378	USA	2596082965	HUMAN_OBSERVATION	1008	212	BWk	Deserts & Xeric Shrublands	13	Sonoran desert	10	26	23	24	9	4	1	15	25	16	13	18	25	8.9	10.5	12.3	15.8	20	25.1	28.6	28.2	24.8	19.2	13.1	9.4	15.2	17.1	19.4	23.7	28.3	33.9	37.1	36.3	33.1	19.2	13.1	9.4
1165	Tetracoccus hallii Brandegee	33.713623	-115.766463	USA	4516473387	HUMAN_OBSERVATION	1008	212	BWk	Deserts & Xeric Shrublands	13	Sonoran desert	10	26	23	24	9	4	1	15	25	16	13	18	25	8.9	10.5	12.3	15.8	20	25.1	28.6	28.2	24.8	19.2	13.1	9.4	15.2	17.1	19.4	23.7	28.3	33.9	37.1	36.3	33.1	19.2	13.1	9.4
1166	Tetracoccus hallii Brandegee	33.713828	-115.796172	USA	4062563880	HUMAN_OBSERVATION	933	212	BWk	Deserts & Xeric Shrublands	13	Sonoran desert	10	25	21	21	8	4	1	14	23	15	12	16	23	9.4	10.9	12.9	16.3	20.6	25.7	29.2	28.7	25.4	19.6	13.5	9.8	15.9	17.8	20.2	24.5	29.2	34.7	37.9	37.1	33.9	19.6	13.5	9.8
1167	Tetracoccus hallii Brandegee	33.714703	-115.76757	USA	4907975594	HUMAN_OBSERVATION	1016	212	BWk	Deserts & Xeric Shrublands	13	Sonoran desert	10	27	24	24	9	4	1	15	25	16	13	18	25	8.9	10.5	12.3	15.7	20	25.1	28.6	28.2	24.8	19.2	13.1	9.5	15.3	17.2	19.5	23.8	28.4	34	37.2	36.4	33.2	19.2	13.1	9.5
1168	Tetracoccus hallii Brandegee	33.7148	-115.7462	USA	2430516775	PRESERVED_SPECIMEN	949	211	BWh	Deserts & Xeric Shrublands	13	Sonoran desert	10	24	21	22	8	4	1	14	24	15	12	16	23	9.1	10.6	12.6	16	20.3	25.3	28.8	28.4	25	19.3	13.2	9.5	15.2	17.2	19.6	23.8	28.4	33.9	37.2	36.4	33.1	19.3	13.2	9.5
1169	Tetracoccus hallii Brandegee	33.715008	-115.768017	USA	3039213805	HUMAN_OBSERVATION	1016	212	BWk	Deserts & Xeric Shrublands	13	Sonoran desert	10	27	24	24	9	4	1	15	25	16	13	18	25	8.9	10.5	12.3	15.7	20	25.1	28.6	28.2	24.8	19.2	13.1	9.5	15.3	17.2	19.5	23.8	28.4	34	37.2	36.4	33.2	19.2	13.1	9.5
1170	Tetracoccus hallii Brandegee	33.715407	-115.768183	USA	4516272133	HUMAN_OBSERVATION	1016	212	BWk	Deserts & Xeric Shrublands	13	Sonoran desert	10	27	24	24	9	4	1	15	25	16	13	18	25	8.9	10.5	12.3	15.7	20	25.1	28.6	28.2	24.8	19.2	13.1	9.5	15.3	17.2	19.5	23.8	28.4	34	37.2	36.4	33.2	19.2	13.1	9.5
1171	Tetracoccus hallii Brandegee	33.71542	-115.807539	USA	2982021185	PRESERVED_SPECIMEN	794	211	BWh	Deserts & Xeric Shrublands	13	Mojave desert	8	21	18	18	6	3	1	12	21	13	10	13	20	9.8	11.5	13.6	17.1	21.4	26.4	29.9	29.4	26	20.1	13.9	10.1	16.5	18.6	21.1	25.5	30.1	35.6	38.8	37.9	34.7	20.1	13.9	10.1
1172	Tetracoccus hallii Brandegee	33.716511	-115.770648	USA	2596311904	HUMAN_OBSERVATION	1016	212	BWk	Deserts & Xeric Shrublands	13	Sonoran desert	10	27	24	24	9	4	1	15	25	16	13	18	25	8.9	10.5	12.3	15.7	20	25.1	28.6	28.2	24.8	19.2	13.1	9.5	15.3	17.2	19.5	23.8	28.4	34	37.2	36.4	33.2	19.2	13.1	9.5
1173	Tetracoccus hallii Brandegee	33.717006	-115.815681	USA	2423252628	HUMAN_OBSERVATION	848	211	BWh	Deserts & Xeric Shrublands	13	Mojave desert	8	23	19	19	7	3	1	13	22	14	11	15	21	9.6	11.3	13.3	16.9	21.2	26.2	29.7	29.2	25.8	19.9	13.7	9.9	16.4	18.4	20.9	25.3	30	35.6	38.7	37.9	34.6	19.9	13.7	9.9
1174	Tetracoccus hallii Brandegee	33.717586	-115.773419	USA	3039226851	HUMAN_OBSERVATION	1061	212	BWk	Deserts & Xeric Shrublands	13	Sonoran desert	10	28	25	25	10	5	1	16	26	16	13	19	26	8.7	10.2	12.1	15.5	19.8	24.9	28.5	28	24.6	19	12.9	9.2	15	17	19.3	23.6	28.2	33.8	37.1	36.3	33	19	12.9	9.2
1175	Tetracoccus hallii Brandegee	33.717767	-115.811036	USA	2579275806	HUMAN_OBSERVATION	848	211	BWh	Deserts & Xeric Shrublands	13	Mojave desert	8	23	19	19	7	3	1	13	22	14	11	15	21	9.6	11.3	13.3	16.9	21.2	26.2	29.7	29.2	25.8	19.9	13.7	9.9	16.4	18.4	20.9	25.3	30	35.6	38.7	37.9	34.6	19.9	13.7	9.9
1176	Tetracoccus hallii Brandegee	33.717803	-115.816222	USA	2423251213	HUMAN_OBSERVATION	848	211	BWh	Deserts & Xeric Shrublands	13	Mojave desert	8	23	19	19	7	3	1	13	22	14	11	15	21	9.6	11.3	13.3	16.9	21.2	26.2	29.7	29.2	25.8	19.9	13.7	9.9	16.4	18.4	20.9	25.3	30	35.6	38.7	37.9	34.6	19.9	13.7	9.9
1177	Tetracoccus hallii Brandegee	33.717853	-115.81192	USA	4458450374	HUMAN_OBSERVATION	848	211	BWh	Deserts & Xeric Shrublands	13	Mojave desert	8	23	19	19	7	3	1	13	22	14	11	15	21	9.6	11.3	13.3	16.9	21.2	26.2	29.7	29.2	25.8	19.9	13.7	9.9	16.4	18.4	20.9	25.3	30	35.6	38.7	37.9	34.6	19.9	13.7	9.9
1178	Tetracoccus hallii Brandegee	33.717883	-115.811853	USA	4854964260	HUMAN_OBSERVATION	848	211	BWh	Deserts & Xeric Shrublands	13	Mojave desert	8	23	19	19	7	3	1	13	22	14	11	15	21	9.6	11.3	13.3	16.9	21.2	26.2	29.7	29.2	25.8	19.9	13.7	9.9	16.4	18.4	20.9	25.3	30	35.6	38.7	37.9	34.6	19.9	13.7	9.9
1179	Tetracoccus hallii Brandegee	33.717914	-115.77395	USA	2603348716	HUMAN_OBSERVATION	1061	212	BWk	Deserts & Xeric Shrublands	13	Sonoran desert	10	28	25	25	10	5	1	16	26	16	13	19	26	8.7	10.2	12.1	15.5	19.8	24.9	28.5	28	24.6	19	12.9	9.2	15	17	19.3	23.6	28.2	33.8	37.1	36.3	33	19	12.9	9.2
1180	Tetracoccus hallii Brandegee	33.717956	-115.812806	USA	2429263580	HUMAN_OBSERVATION	848	211	BWh	Deserts & Xeric Shrublands	13	Mojave desert	8	23	19	19	7	3	1	13	22	14	11	15	21	9.6	11.3	13.3	16.9	21.2	26.2	29.7	29.2	25.8	19.9	13.7	9.9	16.4	18.4	20.9	25.3	30	35.6	38.7	37.9	34.6	19.9	13.7	9.9
1181	Tetracoccus hallii Brandegee	33.718039	-115.812461	USA	4855429352	HUMAN_OBSERVATION	848	211	BWh	Deserts & Xeric Shrublands	13	Mojave desert	8	23	19	19	7	3	1	13	22	14	11	15	21	9.6	11.3	13.3	16.9	21.2	26.2	29.7	29.2	25.8	19.9	13.7	9.9	16.4	18.4	20.9	25.3	30	35.6	38.7	37.9	34.6	19.9	13.7	9.9
1182	Tetracoccus hallii Brandegee	33.718113	-115.77597	USA	4536018864	HUMAN_OBSERVATION	1046	212	BWk	Deserts & Xeric Shrublands	13	Sonoran desert	10	28	25	25	10	4	1	16	26	16	13	19	26	8.8	10.3	12.2	15.6	20	25.1	28.6	28.1	24.8	19.1	13	9.3	15.2	17.1	19.4	23.7	28.4	34	37.2	36.4	33.2	19.1	13	9.3
1183	Tetracoccus hallii Brandegee	33.718131	-115.774608	USA	3039351792	HUMAN_OBSERVATION	1061	212	BWk	Deserts & Xeric Shrublands	13	Sonoran desert	10	28	25	25	10	5	1	16	26	16	13	19	26	8.7	10.2	12.1	15.5	19.8	24.9	28.5	28	24.6	19	12.9	9.2	15	17	19.3	23.6	28.2	33.8	37.1	36.3	33	19	12.9	9.2
1184	Tetracoccus hallii Brandegee	33.71842	-115.778301	USA	4062976353	HUMAN_OBSERVATION	1046	212	BWk	Deserts & Xeric Shrublands	13	Mojave desert	8	28	25	25	10	4	1	16	26	16	13	19	26	8.8	10.3	12.2	15.6	20	25.1	28.6	28.1	24.8	19.1	13	9.3	15.2	17.1	19.4	23.7	28.4	34	37.2	36.4	33.2	19.1	13	9.3
1185	Tetracoccus hallii Brandegee	33.71861	-115.68667	USA	2422388280	PRESERVED_SPECIMEN	796	211	BWh	Deserts & Xeric Shrublands	13	Sonoran desert	10	20	16	16	6	3	1	13	21	13	10	13	19	9.8	11.5	13.7	17.3	21.6	26.7	30.1	29.6	26.2	20.3	13.9	10.1	16.2	18.3	20.8	25.2	29.8	35.3	38.4	37.5	34.3	20.3	13.9	10.1
1186	Tetracoccus hallii Brandegee	33.718658	-115.776878	USA	3399349086	HUMAN_OBSERVATION	1046	212	BWk	Deserts & Xeric Shrublands	13	Mojave desert	8	28	25	25	10	4	1	16	26	16	13	19	26	8.8	10.3	12.2	15.6	20	25.1	28.6	28.1	24.8	19.1	13	9.3	15.2	17.1	19.4	23.7	28.4	34	37.2	36.4	33.2	19.1	13	9.3
1187	Tetracoccus hallii Brandegee	33.718763	-115.8097	USA	4600111988	HUMAN_OBSERVATION	848	211	BWh	Deserts & Xeric Shrublands	13	Mojave desert	8	23	19	19	7	3	1	13	22	14	11	15	21	9.6	11.3	13.3	16.9	21.2	26.2	29.7	29.2	25.8	19.9	13.7	9.9	16.4	18.4	20.9	25.3	30	35.6	38.7	37.9	34.6	19.9	13.7	9.9
1188	Tetracoccus hallii Brandegee	33.718794	-115.809664	USA	4600002016	HUMAN_OBSERVATION	848	211	BWh	Deserts & Xeric Shrublands	13	Mojave desert	8	23	19	19	7	3	1	13	22	14	11	15	21	9.6	11.3	13.3	16.9	21.2	26.2	29.7	29.2	25.8	19.9	13.7	9.9	16.4	18.4	20.9	25.3	30	35.6	38.7	37.9	34.6	19.9	13.7	9.9
1189	Tetracoccus hallii Brandegee	33.7188	-115.813163	USA	4607425476	HUMAN_OBSERVATION	848	211	BWh	Deserts & Xeric Shrublands	13	Mojave desert	8	23	19	19	7	3	1	13	22	14	11	15	21	9.6	11.3	13.3	16.9	21.2	26.2	29.7	29.2	25.8	19.9	13.7	9.9	16.4	18.4	20.9	25.3	30	35.6	38.7	37.9	34.6	19.9	13.7	9.9
1190	Tetracoccus hallii Brandegee	33.718811	-115.687303	USA	4528012452	HUMAN_OBSERVATION	796	211	BWh	Deserts & Xeric Shrublands	13	Sonoran desert	10	20	16	16	6	3	1	13	21	13	10	13	19	9.8	11.5	13.7	17.3	21.6	26.7	30.1	29.6	26.2	20.3	13.9	10.1	16.2	18.3	20.8	25.2	29.8	35.3	38.4	37.5	34.3	20.3	13.9	10.1
1191	Tetracoccus hallii Brandegee	33.718822	-115.809647	USA	4599866020	HUMAN_OBSERVATION	848	211	BWh	Deserts & Xeric Shrublands	13	Mojave desert	8	23	19	19	7	3	1	13	22	14	11	15	21	9.6	11.3	13.3	16.9	21.2	26.2	29.7	29.2	25.8	19.9	13.7	9.9	16.4	18.4	20.9	25.3	30	35.6	38.7	37.9	34.6	19.9	13.7	9.9
1192	Tetracoccus hallii Brandegee	33.71883	-115.809655	USA	4600101065	HUMAN_OBSERVATION	848	211	BWh	Deserts & Xeric Shrublands	13	Mojave desert	8	23	19	19	7	3	1	13	22	14	11	15	21	9.6	11.3	13.3	16.9	21.2	26.2	29.7	29.2	25.8	19.9	13.7	9.9	16.4	18.4	20.9	25.3	30	35.6	38.7	37.9	34.6	19.9	13.7	9.9
1193	Tetracoccus hallii Brandegee	33.718863	-115.792382	USA	4512338230	HUMAN_OBSERVATION	973	211	BWh	Deserts & Xeric Shrublands	13	Mojave desert	8	26	22	23	9	4	1	15	24	15	12	17	24	9.1	10.7	12.6	16.1	20.4	25.5	29	28.6	25.2	19.4	13.3	9.6	15.7	17.6	20	24.4	29	34.6	37.8	37	33.8	19.4	13.3	9.6
1194	Tetracoccus hallii Brandegee	33.71887	-115.809503	USA	4062677594	HUMAN_OBSERVATION	848	211	BWh	Deserts & Xeric Shrublands	13	Mojave desert	8	23	19	19	7	3	1	13	22	14	11	15	21	9.6	11.3	13.3	16.9	21.2	26.2	29.7	29.2	25.8	19.9	13.7	9.9	16.4	18.4	20.9	25.3	30	35.6	38.7	37.9	34.6	19.9	13.7	9.9
1195	Tetracoccus hallii Brandegee	33.71889	-115.59528	USA	2422308815	PRESERVED_SPECIMEN	565	211	BWh	Deserts & Xeric Shrublands	13	Sonoran desert	10	14	11	12	4	2	1	10	17	11	9	9	13	11.1	13	15.3	18.9	23.3	28.4	31.6	31	27.7	21.7	15.2	11.2	17.5	19.7	22.5	26.8	31.4	36.9	39.8	38.8	35.7	21.7	15.2	11.2
1196	Tetracoccus hallii Brandegee	33.718936	-115.8098	USA	4599822289	HUMAN_OBSERVATION	848	211	BWh	Deserts & Xeric Shrublands	13	Mojave desert	8	23	19	19	7	3	1	13	22	14	11	15	21	9.6	11.3	13.3	16.9	21.2	26.2	29.7	29.2	25.8	19.9	13.7	9.9	16.4	18.4	20.9	25.3	30	35.6	38.7	37.9	34.6	19.9	13.7	9.9
1197	Tetracoccus hallii Brandegee	33.718963	-115.77735	USA	2626127648	HUMAN_OBSERVATION	1046	212	BWk	Deserts & Xeric Shrublands	13	Mojave desert	8	28	25	25	10	4	1	16	26	16	13	19	26	8.8	10.3	12.2	15.6	20	25.1	28.6	28.1	24.8	19.1	13	9.3	15.2	17.1	19.4	23.7	28.4	34	37.2	36.4	33.2	19.1	13	9.3
1198	Tetracoccus hallii Brandegee	33.718975	-115.809892	USA	4599840020	HUMAN_OBSERVATION	848	211	BWh	Deserts & Xeric Shrublands	13	Mojave desert	8	23	19	19	7	3	1	13	22	14	11	15	21	9.6	11.3	13.3	16.9	21.2	26.2	29.7	29.2	25.8	19.9	13.7	9.9	16.4	18.4	20.9	25.3	30	35.6	38.7	37.9	34.6	19.9	13.7	9.9
1199	Tetracoccus hallii Brandegee	33.718987	-115.809602	USA	2579223880	HUMAN_OBSERVATION	848	211	BWh	Deserts & Xeric Shrublands	13	Mojave desert	8	23	19	19	7	3	1	13	22	14	11	15	21	9.6	11.3	13.3	16.9	21.2	26.2	29.7	29.2	25.8	19.9	13.7	9.9	16.4	18.4	20.9	25.3	30	35.6	38.7	37.9	34.6	19.9	13.7	9.9
1200	Tetracoccus hallii Brandegee	33.719097	-115.809608	USA	4430855128	HUMAN_OBSERVATION	848	211	BWh	Deserts & Xeric Shrublands	13	Mojave desert	8	23	19	19	7	3	1	13	22	14	11	15	21	9.6	11.3	13.3	16.9	21.2	26.2	29.7	29.2	25.8	19.9	13.7	9.9	16.4	18.4	20.9	25.3	30	35.6	38.7	37.9	34.6	19.9	13.7	9.9
1201	Tetracoccus hallii Brandegee	33.719108	-115.809415	USA	4855158146	HUMAN_OBSERVATION	848	211	BWh	Deserts & Xeric Shrublands	13	Mojave desert	8	23	19	19	7	3	1	13	22	14	11	15	21	9.6	11.3	13.3	16.9	21.2	26.2	29.7	29.2	25.8	19.9	13.7	9.9	16.4	18.4	20.9	25.3	30	35.6	38.7	37.9	34.6	19.9	13.7	9.9
1202	Tetracoccus hallii Brandegee	33.719631	-115.778122	USA	3039237836	HUMAN_OBSERVATION	1046	212	BWk	Deserts & Xeric Shrublands	13	Mojave desert	8	28	25	25	10	4	1	16	26	16	13	19	26	8.8	10.3	12.2	15.6	20	25.1	28.6	28.1	24.8	19.1	13	9.3	15.2	17.1	19.4	23.7	28.4	34	37.2	36.4	33.2	19.1	13	9.3
1203	Tetracoccus hallii Brandegee	33.719672	-115.808133	USA	1457603695	HUMAN_OBSERVATION	900	211	BWh	Deserts & Xeric Shrublands	13	Mojave desert	8	24	20	20	8	4	1	14	23	14	11	15	22	9.4	11	13	16.5	20.9	25.9	29.4	29	25.5	19.7	13.5	9.8	16.1	18.1	20.5	24.9	29.6	35.2	38.3	37.5	34.2	19.7	13.5	9.8
1204	Tetracoccus hallii Brandegee	33.719735	-115.810368	USA	4600045957	HUMAN_OBSERVATION	848	211	BWh	Deserts & Xeric Shrublands	13	Mojave desert	8	23	19	19	7	3	1	13	22	14	11	15	21	9.6	11.3	13.3	16.9	21.2	26.2	29.7	29.2	25.8	19.9	13.7	9.9	16.4	18.4	20.9	25.3	30	35.6	38.7	37.9	34.6	19.9	13.7	9.9
1205	Tetracoccus hallii Brandegee	33.719739	-115.807781	USA	4855389899	HUMAN_OBSERVATION	900	211	BWh	Deserts & Xeric Shrublands	13	Mojave desert	8	24	20	20	8	4	1	14	23	14	11	15	22	9.4	11	13	16.5	20.9	25.9	29.4	29	25.5	19.7	13.5	9.8	16.1	18.1	20.5	24.9	29.6	35.2	38.3	37.5	34.2	19.7	13.5	9.8
1206	Tetracoccus hallii Brandegee	33.719927	-115.685545	USA	4525353212	HUMAN_OBSERVATION	796	211	BWh	Deserts & Xeric Shrublands	13	Sonoran desert	10	20	16	16	6	3	1	13	21	13	10	13	19	9.8	11.5	13.7	17.3	21.6	26.7	30.1	29.6	26.2	20.3	13.9	10.1	16.2	18.3	20.8	25.2	29.8	35.3	38.4	37.5	34.3	20.3	13.9	10.1
1207	Tetracoccus hallii Brandegee	33.720877	-115.812549	USA	2430235424	PRESERVED_SPECIMEN	848	211	BWh	Deserts & Xeric Shrublands	13	Mojave desert	8	23	19	19	7	3	1	13	22	14	11	15	21	9.6	11.3	13.3	16.9	21.2	26.2	29.7	29.2	25.8	19.9	13.7	9.9	16.4	18.4	20.9	25.3	30	35.6	38.7	37.9	34.6	19.9	13.7	9.9
1208	Tetracoccus hallii Brandegee	33.72088	-115.812546	USA	2270193480	PRESERVED_SPECIMEN	848	211	BWh	Deserts & Xeric Shrublands	13	Mojave desert	8	23	19	19	7	3	1	13	22	14	11	15	21	9.6	11.3	13.3	16.9	21.2	26.2	29.7	29.2	25.8	19.9	13.7	9.9	16.4	18.4	20.9	25.3	30	35.6	38.7	37.9	34.6	19.9	13.7	9.9
1209	Tetracoccus hallii Brandegee	33.7211	-115.808005	USA	4600101077	HUMAN_OBSERVATION	900	211	BWh	Deserts & Xeric Shrublands	13	Mojave desert	8	24	20	20	8	4	1	14	23	14	11	15	22	9.4	11	13	16.5	20.9	25.9	29.4	29	25.5	19.7	13.5	9.8	16.1	18.1	20.5	24.9	29.6	35.2	38.3	37.5	34.2	19.7	13.5	9.8
1210	Tetracoccus hallii Brandegee	33.721217	-115.808057	USA	4855436683	HUMAN_OBSERVATION	900	211	BWh	Deserts & Xeric Shrublands	13	Mojave desert	8	24	20	20	8	4	1	14	23	14	11	15	22	9.4	11	13	16.5	20.9	25.9	29.4	29	25.5	19.7	13.5	9.8	16.1	18.1	20.5	24.9	29.6	35.2	38.3	37.5	34.2	19.7	13.5	9.8
1211	Tetracoccus hallii Brandegee	33.721725	-115.80783	USA	4430419205	HUMAN_OBSERVATION	900	211	BWh	Deserts & Xeric Shrublands	13	Mojave desert	8	24	20	20	8	4	1	14	23	14	11	15	22	9.4	11	13	16.5	20.9	25.9	29.4	29	25.5	19.7	13.5	9.8	16.1	18.1	20.5	24.9	29.6	35.2	38.3	37.5	34.2	19.7	13.5	9.8
1212	Tetracoccus hallii Brandegee	33.721733	-115.807372	USA	4430380195	HUMAN_OBSERVATION	900	211	BWh	Deserts & Xeric Shrublands	13	Mojave desert	8	24	20	20	8	4	1	14	23	14	11	15	22	9.4	11	13	16.5	20.9	25.9	29.4	29	25.5	19.7	13.5	9.8	16.1	18.1	20.5	24.9	29.6	35.2	38.3	37.5	34.2	19.7	13.5	9.8
1213	Tetracoccus hallii Brandegee	33.7222	-115.7475	USA	1426299881	PRESERVED_SPECIMEN	1053	212	BWk	Deserts & Xeric Shrublands	13	Mojave desert	8	27	24	25	10	4	1	16	26	16	13	18	26	8.7	10.2	12.1	15.5	19.8	24.9	28.4	28	24.6	18.9	12.9	9.2	14.8	16.7	19.1	23.3	28	33.6	36.8	36	32.8	18.9	12.9	9.2
1214	Tetracoccus hallii Brandegee	33.723001	-115.812776	USA	3986408416	HUMAN_OBSERVATION	848	211	BWh	Deserts & Xeric Shrublands	13	Mojave desert	8	23	19	19	7	3	1	13	22	14	11	15	21	9.6	11.3	13.3	16.9	21.2	26.2	29.7	29.2	25.8	19.9	13.7	9.9	16.4	18.4	20.9	25.3	30	35.6	38.7	37.9	34.6	19.9	13.7	9.9
1215	Tetracoccus hallii Brandegee	33.723335	-115.785092	USA	3039445791	HUMAN_OBSERVATION	1022	212	BWk	Deserts & Xeric Shrublands	13	Mojave desert	8	27	24	24	9	4	1	15	25	16	13	18	25	8.9	10.5	12.4	15.8	20.1	25.2	28.7	28.3	24.9	19.2	13.1	9.4	15.4	17.3	19.6	24	28.7	34.3	37.5	36.7	33.4	19.2	13.1	9.4
1216	Tetracoccus hallii Brandegee	33.723818	-115.789048	USA	4854996628	HUMAN_OBSERVATION	1022	212	BWk	Deserts & Xeric Shrublands	13	Mojave desert	8	27	24	24	9	4	1	15	25	16	13	18	25	8.9	10.5	12.4	15.8	20.1	25.2	28.7	28.3	24.9	19.2	13.1	9.4	15.4	17.3	19.6	24	28.7	34.3	37.5	36.7	33.4	19.2	13.1	9.4
1217	Tetracoccus hallii Brandegee	33.724246	-115.786816	USA	4438765035	HUMAN_OBSERVATION	1022	212	BWk	Deserts & Xeric Shrublands	13	Mojave desert	8	27	24	24	9	4	1	15	25	16	13	18	25	8.9	10.5	12.4	15.8	20.1	25.2	28.7	28.3	24.9	19.2	13.1	9.4	15.4	17.3	19.6	24	28.7	34.3	37.5	36.7	33.4	19.2	13.1	9.4
1218	Tetracoccus hallii Brandegee	33.724338	-115.81349	USA	4046390588	HUMAN_OBSERVATION	848	211	BWh	Deserts & Xeric Shrublands	13	Mojave desert	8	23	19	19	7	3	1	13	22	14	11	15	21	9.6	11.3	13.3	16.9	21.2	26.2	29.7	29.2	25.8	19.9	13.7	9.9	16.4	18.4	20.9	25.3	30	35.6	38.7	37.9	34.6	19.9	13.7	9.9
1219	Tetracoccus hallii Brandegee	33.724562	-115.787224	USA	4606865068	HUMAN_OBSERVATION	1022	212	BWk	Deserts & Xeric Shrublands	13	Mojave desert	8	27	24	24	9	4	1	15	25	16	13	18	25	8.9	10.5	12.4	15.8	20.1	25.2	28.7	28.3	24.9	19.2	13.1	9.4	15.4	17.3	19.6	24	28.7	34.3	37.5	36.7	33.4	19.2	13.1	9.4
1220	Tetracoccus hallii Brandegee	33.724574	-115.787867	USA	3067941773	HUMAN_OBSERVATION	1022	212	BWk	Deserts & Xeric Shrublands	13	Mojave desert	8	27	24	24	9	4	1	15	25	16	13	18	25	8.9	10.5	12.4	15.8	20.1	25.2	28.7	28.3	24.9	19.2	13.1	9.4	15.4	17.3	19.6	24	28.7	34.3	37.5	36.7	33.4	19.2	13.1	9.4
1221	Tetracoccus hallii Brandegee	33.724911	-115.787756	USA	3039334841	HUMAN_OBSERVATION	1022	212	BWk	Deserts & Xeric Shrublands	13	Mojave desert	8	27	24	24	9	4	1	15	25	16	13	18	25	8.9	10.5	12.4	15.8	20.1	25.2	28.7	28.3	24.9	19.2	13.1	9.4	15.4	17.3	19.6	24	28.7	34.3	37.5	36.7	33.4	19.2	13.1	9.4
1222	Tetracoccus hallii Brandegee	33.725482	-115.7883	USA	2573860786	HUMAN_OBSERVATION	1033	212	BWk	Deserts & Xeric Shrublands	13	Mojave desert	8	27	24	25	10	4	1	15	25	16	13	18	26	8.8	10.4	12.3	15.8	20.1	25.2	28.7	28.3	24.8	19.1	12.9	9.2	15.3	17.3	19.6	24	28.7	34.3	37.5	36.7	33.4	19.1	12.9	9.2
1223	Tetracoccus hallii Brandegee	33.726055	-115.821328	USA	4936948720	HUMAN_OBSERVATION	894	211	BWh	Deserts & Xeric Shrublands	13	Mojave desert	8	24	20	20	7	4	1	14	22	14	11	16	22	9.4	11	13.1	16.6	21	26	29.5	29	25.5	19.7	13.4	9.7	16.3	18.3	20.7	25.2	29.9	35.5	38.6	37.8	34.5	19.7	13.4	9.7
1224	Tetracoccus hallii Brandegee	33.726362	-115.789887	USA	4438945604	HUMAN_OBSERVATION	1033	212	BWk	Deserts & Xeric Shrublands	13	Mojave desert	8	27	24	25	10	4	1	15	25	16	13	18	26	8.8	10.4	12.3	15.8	20.1	25.2	28.7	28.3	24.8	19.1	12.9	9.2	15.3	17.3	19.6	24	28.7	34.3	37.5	36.7	33.4	19.1	12.9	9.2
1225	Tetracoccus hallii Brandegee	33.726603	-115.790206	USA	3058839994	HUMAN_OBSERVATION	1033	212	BWk	Deserts & Xeric Shrublands	13	Mojave desert	8	27	24	25	10	4	1	15	25	16	13	18	26	8.8	10.4	12.3	15.8	20.1	25.2	28.7	28.3	24.8	19.1	12.9	9.2	15.3	17.3	19.6	24	28.7	34.3	37.5	36.7	33.4	19.1	12.9	9.2
1226	Tetracoccus hallii Brandegee	33.727205	-115.814079	USA	4854839702	HUMAN_OBSERVATION	895	211	BWh	Deserts & Xeric Shrublands	13	Mojave desert	8	24	20	20	7	4	1	14	22	14	11	15	22	9.3	11	13.1	16.6	21	26	29.5	29	25.5	19.7	13.4	9.7	16.2	18.2	20.7	25.2	29.9	35.4	38.6	37.7	34.5	19.7	13.4	9.7
1227	Tetracoccus hallii Brandegee	33.728185	-115.791753	USA	4854834727	HUMAN_OBSERVATION	993	212	BWk	Deserts & Xeric Shrublands	13	Mojave desert	8	26	23	23	9	4	1	15	24	15	12	17	25	8.9	10.5	12.5	16	20.4	25.5	29	28.5	25	19.3	13.1	9.4	15.6	17.6	19.9	24.4	29.1	34.7	37.8	37	33.8	19.3	13.1	9.4
1228	Tetracoccus hallii Brandegee	33.728519	-115.86049	USA	3070481420	HUMAN_OBSERVATION	1077	212	BWk	Deserts & Xeric Shrublands	13	Mojave desert	8	31	27	26	10	5	1	15	25	16	13	20	29	9	10.3	12.1	15.6	19.9	25.1	28.5	28.1	24.8	19.2	13.1	9.4	15.6	17.4	19.6	24	28.8	34.4	37.5	36.9	33.7	19.2	13.1	9.4
1229	Tetracoccus hallii Brandegee	33.72913	-115.796222	USA	3067619719	HUMAN_OBSERVATION	993	212	BWk	Deserts & Xeric Shrublands	13	Mojave desert	8	26	23	23	9	4	1	15	24	15	12	17	25	8.9	10.5	12.5	16	20.4	25.5	29	28.5	25	19.3	13.1	9.4	15.6	17.6	19.9	24.4	29.1	34.7	37.8	37	33.8	19.3	13.1	9.4
1230	Tetracoccus hallii Brandegee	33.729177	-115.796207	USA	3039442841	HUMAN_OBSERVATION	993	212	BWk	Deserts & Xeric Shrublands	13	Mojave desert	8	26	23	23	9	4	1	15	24	15	12	17	25	8.9	10.5	12.5	16	20.4	25.5	29	28.5	25	19.3	13.1	9.4	15.6	17.6	19.9	24.4	29.1	34.7	37.8	37	33.8	19.3	13.1	9.4
1231	Tetracoccus hallii Brandegee	33.7299	-113.751000	USA	2270592764	PRESERVED_SPECIMEN	401	211	BWh	Deserts & Xeric Shrublands	13	Sonoran desert	10	18	14	17	6	2	2	16	26	21	13	14	18	11.2	13.8	16.4	20.5	25.4	30.2	33.6	33.2	30	23.9	16.4	11.5	18.4	21.5	24.6	29.6	34.5	39.5	41.9	41.1	38.3	23.9	16.4	11.5
1232	Tetracoccus hallii Brandegee	33.730307	-115.825746	USA	4852798572	HUMAN_OBSERVATION	939	212	BWk	Deserts & Xeric Shrublands	13	Mojave desert	8	25	22	22	8	4	1	14	23	15	11	16	24	9.3	10.8	12.8	16.4	20.7	25.8	29.3	28.8	25.4	19.6	13.4	9.6	16.1	18	20.4	24.9	29.6	35.2	38.4	37.6	34.3	19.6	13.4	9.6
1233	Tetracoccus hallii Brandegee	33.730486	-115.856847	USA	2612124478	PRESERVED_SPECIMEN	1053	212	BWk	Deserts & Xeric Shrublands	13	Mojave desert	8	30	26	25	9	5	1	15	25	16	13	19	28	9	10.4	12.3	15.7	20.1	25.2	28.6	28.2	24.9	19.3	13.2	9.4	15.7	17.5	19.7	24.2	28.9	34.6	37.7	37	33.8	19.3	13.2	9.4
1234	Tetracoccus hallii Brandegee	33.73055	-115.799019	USA	3925121737	HUMAN_OBSERVATION	993	212	BWk	Deserts & Xeric Shrublands	13	Mojave desert	8	26	23	23	9	4	1	15	24	15	12	17	25	8.9	10.5	12.5	16	20.4	25.5	29	28.5	25	19.3	13.1	9.4	15.6	17.6	19.9	24.4	29.1	34.7	37.8	37	33.8	19.3	13.1	9.4
1235	Tetracoccus hallii Brandegee	33.730819	-115.799719	USA	3039332803	HUMAN_OBSERVATION	993	212	BWk	Deserts & Xeric Shrublands	13	Mojave desert	8	26	23	23	9	4	1	15	24	15	12	17	25	8.9	10.5	12.5	16	20.4	25.5	29	28.5	25	19.3	13.1	9.4	15.6	17.6	19.9	24.4	29.1	34.7	37.8	37	33.8	19.3	13.1	9.4
1236	Tetracoccus hallii Brandegee	33.730888	-115.799982	USA	4516821586	HUMAN_OBSERVATION	993	212	BWk	Deserts & Xeric Shrublands	13	Mojave desert	8	26	23	23	9	4	1	15	24	15	12	17	25	8.9	10.5	12.5	16	20.4	25.5	29	28.5	25	19.3	13.1	9.4	15.6	17.6	19.9	24.4	29.1	34.7	37.8	37	33.8	19.3	13.1	9.4
1237	Tetracoccus hallii Brandegee	33.730942	-115.799967	USA	4029097522	HUMAN_OBSERVATION	993	212	BWk	Deserts & Xeric Shrublands	13	Mojave desert	8	26	23	23	9	4	1	15	24	15	12	17	25	8.9	10.5	12.5	16	20.4	25.5	29	28.5	25	19.3	13.1	9.4	15.6	17.6	19.9	24.4	29.1	34.7	37.8	37	33.8	19.3	13.1	9.4
1238	Tetracoccus hallii Brandegee	33.732000	-113.289000	USA	2270592370	PRESERVED_SPECIMEN	599	211	BWh	Deserts & Xeric Shrublands	13	Sonoran desert	10	25	20	25	6	4	2	21	35	26	16	18	25	11.2	13	15.2	19.2	24.1	28.8	32.3	32.2	29.3	23.8	16.2	12	17.9	20.3	22.8	27.7	32.6	37.6	40.2	39.6	37.1	23.8	16.2	12
1239	Tetracoccus hallii Brandegee	33.732424	-115.802531	USA	4855438218	HUMAN_OBSERVATION	948	211	BWh	Deserts & Xeric Shrublands	13	Mojave desert	8	25	22	22	8	4	1	14	24	15	12	17	24	9.1	10.8	12.8	16.3	20.6	25.7	29.2	28.7	25.3	19.5	13.2	9.5	15.9	17.9	20.3	24.7	29.4	35	38.2	37.4	34.1	19.5	13.2	9.5
1240	Tetracoccus hallii Brandegee	33.732507	-115.799916	USA	3355004394	HUMAN_OBSERVATION	993	212	BWk	Deserts & Xeric Shrublands	13	Mojave desert	8	26	23	23	9	4	1	15	24	15	12	17	25	8.9	10.5	12.5	16	20.4	25.5	29	28.5	25	19.3	13.1	9.4	15.6	17.6	19.9	24.4	29.1	34.7	37.8	37	33.8	19.3	13.1	9.4
1241	Tetracoccus hallii Brandegee	33.732639	-115.80282	USA	3333087316	HUMAN_OBSERVATION	948	211	BWh	Deserts & Xeric Shrublands	13	Mojave desert	8	25	22	22	8	4	1	14	24	15	12	17	24	9.1	10.8	12.8	16.3	20.6	25.7	29.2	28.7	25.3	19.5	13.2	9.5	15.9	17.9	20.3	24.7	29.4	35	38.2	37.4	34.1	19.5	13.2	9.5
[truncated: 353 more rows]
[truncated: 12 more columns]
